# Supplementary material for: Integrated microbiome and metabolome analysis reveals the interaction between intestinal flora and serum metabolites as potential biomarkers in hepatocellular carcinoma patients
Source: Front Cell Infect Microbiol. 2023 May 16;13:1170748. doi: 10.3389/fcimb.2023.1170748 (PMC10227431; doi:10.3389/fcimb.2023.1170748)
Supplement: Supplementary file 2 [file DataSheet_2.zip]

Archive with 16 entries (15 files):
- supplementary tables/
- supplementary tables/supplementary table S1-Phenotype information of all individuals.xlsx
- supplementary tables/supplementary table S10-Metabolites in the serum.xlsx
- supplementary tables/supplementary table S11-Biological significance differential metabolites.xlsx
- supplementary tables/supplementary table S12-Metabolites on the pathways.xlsx
- supplementary tables/supplementary table S13-Pathway-related differential metabolites.xlsx
- supplementary tables/Supplementary table S14-Correlation coefficient matrix of differential species and differential metabolites.xlsx
- supplementary tables/Supplementary table S15-KGM-related differential metabolites.xlsx
- supplementary tables/supplementary table S2-Stool morphology and color  in all samples.xlsx
- supplementary tables/supplementary table S3-Raw Data were filtered and assembled.xls
- supplementary tables/supplementary table S4-Species-level fecal microbial diversity index.xlsx
- supplementary tables/supplementary table S5-The structure of flora communities.xlsx
- supplementary tables/supplementary table S6-Differential microbes.xlsx
- supplementary tables/supplementary table S7-Wilcoxon rank-sum test at phylum level.xlsx
- supplementary tables/supplementary table S8-Wilcoxon rank-sum test at genus level.xlsx
- supplementary tables/supplementary table S9-Wilcoxon rank-sum test at species level.xlsx
