# Supplementary material for: Integrated microbiome and metabolome analysis reveals the interaction between intestinal flora and serum metabolites as potential biomarkers in hepatocellular carcinoma patients
Source: Front Cell Infect Microbiol. 2023 May 16;13:1170748. doi: 10.3389/fcimb.2023.1170748 (PMC10227431; doi:10.3389/fcimb.2023.1170748)
Supplement: Supplementary file 2 [file DataSheet_2.zip › supplementary tables/supplementary table S10-Metabolites in the serum.xlsx]

## Sheet: Sheet2
Supplementary table S10 Metabolites in the serum
Compound ID	Name	Formula	Molecular.Weight	Actual.RT	KEGG.ID	ID	HMDB.ID	mzVault.Best.Match	mzCloud.Best.Match	level	Super.class	Class	Sub.class	Family	Pathway	HCC1pwI	HCC2pmT	HCC3pmI	HCC4pwT	HCC5nmI	HCC7nmT	HCC8pmI	HCC9pmI	HCC10pmT	HCC11pmT	HCC12pmI	HCC13pmI	HCC14pmI	HCC16nmT	HCC17pmT	HCC18pwT	HCC19pmT	HCC20nmI	HCC21pmI	HCC22nwT	HCC23pmT	HCC24pmT	HCC25pmT	HCC26pmT	HCC27xmT	HCC28pmI	HCC29pmI	HCC30pwT	HCC31pwT	HCC32pmT	HCC33pmT	HCC34pmT	HCC35pmT	HCC36pmI
0.53_152.4705	NA	NA	152.47	0.53	NA	NA	NA	NA	NA	level5	NA	NA	NA	NA	NA	242400	371431	426270	2.53266e+06	349774	720935	455560	478221	769740	451144	1.23619e+06	658397	493939	339538	484711	1.53013e+06	373471	839147	1.56544e+06	469973	552943	429520	496423	3.64481e+06	532538	1.21696e+06	480587	893240	362532	982805	930746	294677	340777	508059
0.534_128.9721	[similar to: tacrolimus; δmass: -674.5099 da]	NA	128.972	0.534	NA	NA	NA	NA	NA	level5	NA	NA	NA	NA	NA	1.42633e+07	1.18288e+07	1.00555e+07	1.51072e+07	1.39471e+07	1.37451e+07	8.55922e+06	1.69453e+07	1.64403e+07	1.37954e+07	1.18101e+07	1.05997e+07	1.38874e+07	1.48508e+07	1.40037e+07	1.36327e+07	1.29275e+07	1.19367e+07	1.55233e+07	1.46516e+07	1.49719e+07	1.17218e+07	1.57185e+07	1.87691e+07	1.1954e+07	1.40628e+07	1.49384e+07	1.90915e+07	1.28141e+07	1.36257e+07	1.39137e+07	1.51341e+07	1.15131e+07	1.67072e+07
0.534_247.8934	NA	C2 H2 O8 P2 S	247.893	0.534	NA	NA	NA	NA	NA	level5	NA	NA	NA	NA	NA	8.45381e+06	4.28625e+06	4.39723e+06	4.53799e+06	5.56636e+06	4.24778e+06	4.41746e+06	5.93822e+06	5.38556e+06	4.73124e+06	5.60108e+06	4.48599e+06	4.96927e+06	3.888e+06	5.04431e+06	6.18573e+06	4.73958e+06	4.67197e+06	5.12557e+06	4.70302e+06	5.19327e+06	5.37513e+06	5.46376e+06	3.96434e+06	5.5738e+06	5.83832e+06	4.62563e+06	3.12625e+06	3.43984e+06	6.01843e+06	5.20991e+06	3.6623e+06	5.67814e+06	5.69011e+06
0.535_124.9658	NA	NA	124.966	0.535	NA	NA	NA	NA	NA	level5	NA	NA	NA	NA	NA	1.13474e+07	1.02162e+07	5.84421e+06	8.61537e+06	8.51054e+06	1.0296e+07	1.0206e+07	1.19719e+07	9.53072e+06	1.0016e+07	7.47286e+06	6.12854e+06	9.70117e+06	8.40603e+06	1.07322e+07	8.66027e+06	6.11783e+06	6.89512e+06	8.21698e+06	1.19945e+07	9.66408e+06	6.90054e+06	1.08519e+07	1.27169e+07	7.82528e+06	9.03305e+06	9.21918e+06	1.19267e+07	9.22151e+06	8.6577e+06	8.57371e+06	1.18034e+07	5.71402e+06	9.78303e+06
0.536_101.992	NA	NA	101.992	0.536	NA	NA	NA	NA	NA	level5	NA	NA	NA	NA	NA	2.65565e+07	3.72879e+06	3.87511e+06	255127	4.7653e+06	1.42906e+06	3.12224e+07	262332	1.75412e+06	3.47631e+06	2.27443e+06	4.71074e+06	1.6004e+07	234352	2.39897e+07	3.08281e+06	5.65954e+06	3.69524e+06	3.17982e+06	2.81987e+07	1.07599e+07	2.09102e+06	3.31187e+06	3.36132e+06	1.68615e+06	9.9155e+06	3.94149e+06	1.45142e+06	3.68536e+06	4.09436e+07	5.09606e+06	2.88216e+06	2.44519e+06	3.38666e+06
0.536_254.9371	NA	C3 H4 N3 O5 P3	254.937	0.536	NA	NA	NA	NA	NA	level5	NA	NA	NA	NA	NA	3.91708e+06	2.82076e+06	2.18599e+06	3.74517e+06	2.75853e+06	3.41086e+06	3.98287e+06	5.16748e+06	4.99202e+06	3.2493e+06	3.06409e+06	1.83551e+06	3.91611e+06	3.55336e+06	4.33738e+06	3.23936e+06	2.30718e+06	2.37195e+06	3.90977e+06	4.61926e+06	4.38726e+06	2.7238e+06	3.69209e+06	4.60106e+06	2.96556e+06	3.11818e+06	2.87405e+06	5.17221e+06	3.25535e+06	3.10902e+06	3.59466e+06	4.58563e+06	1.98024e+06	4.05915e+06
0.536_361.8787	NA	C10 H5 O5 P3 S2	361.879	0.536	NA	NA	NA	NA	NA	level5	NA	NA	NA	NA	NA	9.92503e+06	8.28959e+06	6.36864e+06	1.16259e+07	8.99411e+06	1.12088e+07	1.3635e+07	1.66448e+07	1.32325e+07	9.67247e+06	7.99955e+06	7.26507e+06	1.39547e+07	8.42187e+06	1.27842e+07	1.24397e+07	6.69496e+06	7.53385e+06	1.05098e+07	1.6206e+07	1.19307e+07	7.6673e+06	1.21901e+07	1.55487e+07	7.05247e+06	9.84966e+06	8.02282e+06	1.53569e+07	9.52779e+06	1.04747e+07	8.29178e+06	1.28065e+07	7.39509e+06	1.08689e+07
0.537_161.0004	[similar to: l(-)-carnitine; δmass: -0.1048 da]	NA	161	0.537	NA	NA	NA	NA	NA	level5	NA	NA	NA	NA	NA	1.57074e+08	1.3346e+08	1.14343e+08	1.5971e+08	1.4167e+08	1.58331e+08	1.58219e+08	1.83974e+08	1.71777e+08	1.50837e+08	1.46432e+08	1.18669e+08	1.55305e+08	1.42485e+08	1.61258e+08	1.57729e+08	1.33617e+08	1.24706e+08	1.60526e+08	1.58568e+08	1.73281e+08	1.4184e+08	1.71182e+08	2.16111e+08	1.40486e+08	1.57014e+08	1.4429e+08	1.91337e+08	1.47285e+08	1.43511e+08	1.55253e+08	1.65758e+08	1.26826e+08	1.86364e+08
0.537_161.9956	NA	C H2 N6 O2 S	161.996	0.537	NA	NA	NA	NA	NA	level5	NA	NA	NA	NA	NA	2.20518e+07	1.95804e+07	1.80142e+07	2.88134e+07	2.8637e+07	2.37845e+07	2.64469e+07	3.42691e+07	2.50121e+07	2.65604e+07	2.12163e+07	2.09355e+07	2.3751e+07	2.24651e+07	2.33294e+07	2.82344e+07	2.19354e+07	2.03391e+07	2.93866e+07	2.63684e+07	2.7236e+07	2.18589e+07	2.589e+07	3.01381e+07	2.04889e+07	2.49007e+07	1.89999e+07	3.11835e+07	2.27053e+07	2.3196e+07	2.1482e+07	2.94514e+07	2.22176e+07	2.80479e+07
0.537_191.995	NA	C3 H4 N4 O4 S	191.995	0.537	NA	NA	NA	NA	NA	level5	NA	NA	NA	NA	NA	2.86807e+07	1.68954e+07	1.20148e+07	1.34436e+07	1.47041e+07	1.65656e+07	1.91567e+07	3.35966e+07	1.86692e+07	2.11842e+07	1.32112e+07	1.51174e+07	1.56554e+07	1.43181e+07	2.73449e+07	1.11333e+07	1.99779e+07	1.58381e+07	1.56802e+07	1.87887e+07	2.1144e+07	1.56969e+07	1.76379e+07	2.34808e+07	1.2749e+07	1.7655e+07	1.4736e+07	1.88544e+07	1.88851e+07	1.63785e+07	1.91949e+07	1.61582e+07	1.08782e+07	2.42127e+07
0.537_228.0313	Benurestat	C9 H9 Cl N2 O3	228.031	0.537	NA	S34835	NA	NA	NA	level4	NA	NA	NA	NA	NA	4.46133e+06	4.82034e+06	3.64956e+06	4.57458e+06	4.41502e+06	4.9926e+06	4.8389e+06	5.35692e+06	4.93406e+06	4.42867e+06	4.63365e+06	3.79319e+06	4.98573e+06	4.79318e+06	5.02263e+06	5.09957e+06	5.06723e+06	2.97757e+06	4.81244e+06	4.26611e+06	4.68902e+06	4.96875e+06	4.69544e+06	5.50826e+06	4.30955e+06	4.55366e+06	3.84144e+06	6.01575e+06	4.87154e+06	4.70869e+06	4.53961e+06	4.6041e+06	4.06862e+06	5.42807e+06
0.537_231.9211	NA	C H3 N2 O6 P3	231.921	0.537	NA	NA	NA	NA	NA	level5	NA	NA	NA	NA	NA	1.30952e+08	1.0197e+08	8.34796e+07	1.31169e+08	1.07392e+08	1.35089e+08	1.44013e+08	1.64749e+08	1.5809e+08	1.2586e+08	9.61247e+07	8.18466e+07	1.36119e+08	1.14363e+08	1.56153e+08	1.31086e+08	8.52454e+07	9.15391e+07	1.26333e+08	1.7465e+08	1.40097e+08	9.92828e+07	1.39084e+08	1.86475e+08	9.99643e+07	1.18954e+08	1.00791e+08	1.6601e+08	1.14551e+08	1.26953e+08	1.09347e+08	1.47582e+08	8.58069e+07	1.43204e+08
0.537_236.9012	NA	NA	236.901	0.537	NA	NA	NA	NA	NA	level5	NA	NA	NA	NA	NA	4.48556e+06	2.94151e+06	2.62411e+06	3.79785e+06	3.28378e+06	3.32159e+06	3.51967e+06	4.20126e+06	3.82813e+06	3.62024e+06	3.32991e+06	3.57211e+06	3.14354e+06	3.5581e+06	3.14961e+06	3.37057e+06	3.76153e+06	2.93551e+06	3.85327e+06	3.3801e+06	3.97561e+06	3.39089e+06	4.31485e+06	3.35447e+06	3.08847e+06	3.55427e+06	3.11824e+06	3.85413e+06	1.19136e+06	3.16514e+06	3.26873e+06	4.42054e+06	2.6629e+06	3.32293e+06
0.537_246.0419	NA	C9 H11 Cl N2 O4	246.042	0.537	NA	NA	NA	NA	NA	level5	NA	NA	NA	NA	NA	5.92525e+06	5.63278e+06	4.16015e+06	5.47029e+06	5.2509e+06	6.1648e+06	6.02102e+06	6.40394e+06	6.04463e+06	5.29607e+06	5.48001e+06	4.51584e+06	5.90848e+06	5.74191e+06	5.83199e+06	6.26857e+06	5.90778e+06	3.66002e+06	5.74332e+06	5.30379e+06	5.89739e+06	6.17612e+06	5.74959e+06	6.83358e+06	5.16938e+06	5.42772e+06	4.73643e+06	7.02973e+06	6.0733e+06	5.6684e+06	5.51782e+06	5.74699e+06	4.63162e+06	6.53307e+06
0.537_263.9472	NA	C3 H3 N6 O3 P3	263.947	0.537	NA	NA	NA	NA	NA	level5	NA	NA	NA	NA	NA	5.97356e+06	3.97984e+06	4.16854e+06	5.39029e+06	4.96325e+06	6.27093e+06	5.24504e+06	6.9723e+06	6.38758e+06	4.91576e+06	4.58747e+06	3.50517e+06	5.83717e+06	4.62286e+06	6.70061e+06	5.52861e+06	2.87794e+06	4.61463e+06	5.55398e+06	6.89549e+06	6.37144e+06	3.9424e+06	6.17793e+06	7.42733e+06	4.03463e+06	4.90586e+06	4.59158e+06	7.19492e+06	4.92822e+06	5.31728e+06	5.3112e+06	6.7125e+06	3.56212e+06	6.62951e+06
0.537_272.9477	NA	C3 H6 N3 O6 P3	272.948	0.537	NA	NA	NA	NA	NA	level5	NA	NA	NA	NA	NA	5.41624e+06	2.99603e+06	2.77206e+06	4.01009e+06	2.88894e+06	3.76745e+06	4.09287e+06	6.18037e+06	5.41138e+06	4.00172e+06	3.54372e+06	2.35173e+06	4.13536e+06	3.70608e+06	4.58486e+06	3.4634e+06	3.24009e+06	3.0339e+06	4.07996e+06	4.85838e+06	5.46828e+06	3.24922e+06	4.13894e+06	5.49279e+06	3.38891e+06	4.41853e+06	3.24424e+06	5.45627e+06	3.64373e+06	4.25048e+06	3.81462e+06	5.07115e+06	1.92985e+06	4.58702e+06
0.537_87.5177	NA	NA	87.5177	0.537	NA	NA	NA	NA	NA	level5	NA	NA	NA	NA	NA	5.22705e+06	4.08999e+06	3.96094e+06	5.08455e+06	6.79615e+06	4.81196e+06	5.19981e+06	6.65388e+06	5.90139e+06	4.82966e+06	4.80309e+06	4.52972e+06	5.10311e+06	5.41863e+06	6.07733e+06	6.02766e+06	4.76488e+06	5.10607e+06	5.91827e+06	5.63133e+06	6.56294e+06	3.98085e+06	5.90838e+06	7.81594e+06	5.15456e+06	5.50939e+06	4.48102e+06	6.03176e+06	3.98171e+06	4.33281e+06	4.23111e+06	5.16278e+06	5.06205e+06	6.84122e+06
0.538_101.9631	NA	NA	101.963	0.538	NA	NA	NA	NA	NA	level5	NA	NA	NA	NA	NA	1.09339e+09	9.33757e+08	8.03483e+08	1.08753e+09	9.79537e+08	1.06198e+09	1.12066e+09	1.31068e+09	1.19033e+09	1.05509e+09	9.74493e+08	8.22625e+08	1.16773e+09	1.03593e+09	1.1523e+09	1.05489e+09	9.33119e+08	8.37328e+08	1.09085e+09	1.12835e+09	1.15644e+09	8.94718e+08	1.16125e+09	1.45934e+09	9.44559e+08	1.06201e+09	9.55753e+08	1.32514e+09	1.07798e+09	9.90504e+08	1.0247e+09	1.15298e+09	8.30249e+08	1.26598e+09
0.538_103.9592	[similar to: n-acetyl-l-cysteine; δmass: -59.0711 da]	NA	103.959	0.538	NA	NA	NA	NA	NA	level5	NA	NA	NA	NA	NA	6.49167e+06	5.59734e+06	4.73597e+06	6.59874e+06	6.32249e+06	6.3374e+06	7.13665e+06	7.90663e+06	7.70012e+06	6.6315e+06	6.06883e+06	5.65669e+06	7.16212e+06	6.51685e+06	7.23714e+06	6.57349e+06	5.71841e+06	4.83642e+06	6.38971e+06	7.16723e+06	7.51451e+06	5.82597e+06	7.35119e+06	8.97342e+06	6.05074e+06	6.93413e+06	6.1039e+06	8.27534e+06	7.35137e+06	7.45676e+06	6.64125e+06	7.33833e+06	5.46112e+06	7.76551e+06
0.538_103.9674	[similar to: n-acetyl-l-cysteine; δmass: -59.0629 da]	NA	103.967	0.538	NA	NA	NA	NA	NA	level5	NA	NA	NA	NA	NA	4.80988e+06	4.06947e+06	5.0783e+06	3.94663e+06	4.31744e+06	4.76276e+06	5.28644e+06	5.35901e+06	5.50423e+06	5.03081e+06	3.92501e+06	4.39258e+06	6.49864e+06	3.57626e+06	5.59556e+06	4.65852e+06	5.47264e+06	4.07728e+06	4.17527e+06	5.64884e+06	5.97027e+06	4.87314e+06	5.95073e+06	5.66363e+06	4.69234e+06	4.1877e+06	3.7074e+06	4.53961e+06	5.36723e+06	5.16477e+06	3.93836e+06	4.8713e+06	3.84779e+06	6.46642e+06
0.538_105.0339	NA	C3 H8 N O P	105.034	0.538	NA	NA	NA	NA	NA	level5	NA	NA	NA	NA	NA	1.54447e+08	1.28787e+08	1.09968e+08	1.54847e+08	1.38127e+08	1.53189e+08	1.52617e+08	1.77442e+08	1.6555e+08	1.45146e+08	1.41849e+08	1.14406e+08	1.48946e+08	1.37601e+08	1.5488e+08	1.53537e+08	1.29123e+08	1.20142e+08	1.55737e+08	1.52447e+08	1.66882e+08	1.36922e+08	1.64272e+08	2.07643e+08	1.35403e+08	1.51368e+08	1.41521e+08	1.84445e+08	1.4162e+08	1.41385e+08	1.52715e+08	1.60524e+08	1.23512e+08	1.78761e+08
0.538_105.956	NA	NA	105.956	0.538	NA	NA	NA	NA	NA	level5	NA	NA	NA	NA	NA	2.42339e+07	2.19878e+07	1.82585e+07	2.41777e+07	2.21298e+07	2.48909e+07	2.59976e+07	2.85573e+07	2.81009e+07	2.43575e+07	2.28271e+07	1.93031e+07	2.73061e+07	2.32172e+07	2.50405e+07	2.55849e+07	2.11328e+07	1.84215e+07	2.50357e+07	2.61491e+07	2.72209e+07	2.18693e+07	2.80295e+07	3.34055e+07	2.12154e+07	2.31616e+07	2.23414e+07	3.19434e+07	2.48136e+07	2.30087e+07	2.41792e+07	2.74807e+07	1.89106e+07	2.81559e+07
0.538_119.9738	NA	NA	119.974	0.538	NA	NA	NA	NA	NA	level5	NA	NA	NA	NA	NA	6.01522e+07	5.12387e+07	4.25962e+07	5.54647e+07	5.35281e+07	5.75718e+07	6.06585e+07	6.39726e+07	6.42532e+07	5.52264e+07	5.39098e+07	4.57042e+07	6.35392e+07	5.35934e+07	6.39367e+07	5.49243e+07	5.69503e+07	4.50144e+07	5.80291e+07	6.35305e+07	6.33657e+07	4.98175e+07	6.3492e+07	8.26796e+07	4.78522e+07	5.69957e+07	4.88288e+07	6.89524e+07	6.35944e+07	5.30541e+07	5.58722e+07	6.42918e+07	4.21039e+07	7.41375e+07
0.538_124.9792	NA	NA	124.979	0.538	NA	NA	NA	NA	NA	level5	NA	NA	NA	NA	NA	6.75518e+08	5.69697e+08	5.02917e+08	7.01023e+08	6.29485e+08	6.64879e+08	6.79434e+08	8.05938e+08	7.49346e+08	6.50248e+08	6.10779e+08	5.15439e+08	6.67023e+08	6.52764e+08	7.00087e+08	7.09494e+08	5.91579e+08	5.33043e+08	6.93338e+08	6.86536e+08	7.31463e+08	5.62261e+08	7.34016e+08	9.27411e+08	5.91793e+08	6.6982e+08	6.25192e+08	8.22192e+08	5.81678e+08	6.61326e+08	6.63229e+08	7.21932e+08	5.55499e+08	7.77521e+08
0.538_129.9581	NA	NA	129.958	0.538	NA	NA	NA	NA	NA	level5	NA	NA	NA	NA	NA	1.95182e+08	1.70547e+08	1.39225e+08	2.03359e+08	1.78282e+08	1.99278e+08	2.11856e+08	2.35921e+08	2.12109e+08	1.9205e+08	1.83763e+08	1.54461e+08	2.12734e+08	1.80946e+08	2.18373e+08	2.02312e+08	1.67942e+08	1.42898e+08	2.11078e+08	2.18044e+08	2.14668e+08	1.7212e+08	2.13529e+08	2.72516e+08	1.72696e+08	1.92525e+08	1.75013e+08	2.37783e+08	1.97652e+08	1.85447e+08	1.96464e+08	2.22849e+08	1.50381e+08	2.35794e+08
0.538_133.0288	NA	C4 H8 N O2 P	133.029	0.538	NA	NA	NA	NA	NA	level5	NA	NA	NA	NA	NA	4.10701e+07	3.78349e+07	3.30799e+07	4.73142e+07	4.67545e+07	4.70998e+07	5.07571e+07	4.58116e+07	6.6789e+07	3.82725e+07	4.61002e+07	3.70126e+07	4.65835e+07	5.79577e+07	3.93573e+07	4.89161e+07	4.31956e+07	3.51309e+07	4.86263e+07	4.77258e+07	5.02415e+07	4.32676e+07	4.84257e+07	7.15794e+07	4.41118e+07	5.8519e+07	4.32945e+07	5.64431e+07	4.84206e+07	4.50504e+07	4.68427e+07	5.29296e+07	3.99778e+07	4.53161e+07
0.538_133.9894	NA	NA	133.989	0.538	NA	NA	NA	NA	NA	level5	NA	NA	NA	NA	NA	2.53862e+08	2.18185e+08	1.92632e+08	2.54167e+08	2.39119e+08	2.55634e+08	2.72144e+08	2.93156e+08	2.81112e+08	2.50136e+08	2.41188e+08	1.93971e+08	2.75065e+08	2.44001e+08	2.86102e+08	2.39732e+08	2.17772e+08	1.88193e+08	2.47753e+08	2.73959e+08	2.76352e+08	2.21601e+08	2.7771e+08	3.6288e+08	2.22061e+08	2.49068e+08	2.15289e+08	2.95367e+08	2.64173e+08	2.41072e+08	2.56199e+08	2.844e+08	1.98379e+08	3.14928e+08
0.538_142.9898	NA	NA	142.99	0.538	NA	NA	NA	NA	NA	level5	NA	NA	NA	NA	NA	8.2004e+08	6.9431e+08	6.08947e+08	8.50335e+08	7.60873e+08	8.14958e+08	8.24224e+08	9.73799e+08	9.11279e+08	7.88395e+08	7.48195e+08	6.25711e+08	8.10731e+08	7.87312e+08	8.46594e+08	8.56476e+08	7.16034e+08	6.49159e+08	8.43885e+08	8.31598e+08	8.92487e+08	6.93298e+08	8.89604e+08	1.12542e+09	7.23454e+08	8.15948e+08	7.61377e+08	1.00281e+09	7.19312e+08	7.92166e+08	8.11705e+08	8.79008e+08	6.73274e+08	9.46749e+08
0.538_146.9827	NA	C2 H2 N3 O3 P	146.983	0.538	NA	NA	NA	NA	NA	level5	NA	NA	NA	NA	NA	1.77654e+07	1.4832e+07	1.23397e+07	1.79401e+07	1.71295e+07	1.63379e+07	1.19582e+07	2.01668e+07	1.95544e+07	1.70788e+07	1.50237e+07	1.26728e+07	1.75448e+07	1.80713e+07	1.74748e+07	1.65753e+07	1.64345e+07	1.40447e+07	1.80244e+07	1.819e+07	1.82846e+07	1.44553e+07	1.91363e+07	2.20135e+07	1.46549e+07	1.6751e+07	1.76049e+07	2.21875e+07	1.57408e+07	1.68002e+07	1.67722e+07	1.84911e+07	1.41886e+07	2.02163e+07
0.538_147.9687	NA	NA	147.969	0.538	NA	NA	NA	NA	NA	level5	NA	NA	NA	NA	NA	2.9613e+08	2.56705e+08	2.11276e+08	3.05643e+08	2.71867e+08	3.0062e+08	3.20091e+08	3.56196e+08	3.21917e+08	2.92107e+08	2.80741e+08	2.36147e+08	3.17657e+08	2.75635e+08	3.27134e+08	3.01535e+08	2.5862e+08	2.18229e+08	3.13832e+08	3.30013e+08	3.25877e+08	2.62307e+08	3.25302e+08	4.1531e+08	2.61529e+08	2.89635e+08	2.62087e+08	3.60661e+08	3.09369e+08	2.79727e+08	2.97807e+08	3.39897e+08	2.29956e+08	3.57053e+08
0.538_151.9616	NA	C3 H6 O P2 S	151.962	0.538	NA	NA	NA	NA	NA	level5	NA	NA	NA	NA	NA	6.36692e+06	5.03462e+06	4.2421e+06	5.99479e+06	5.54225e+06	6.07607e+06	6.42835e+06	6.87428e+06	6.98241e+06	6.43335e+06	5.51945e+06	5.04969e+06	5.86786e+06	5.68235e+06	6.19779e+06	6.04439e+06	5.40711e+06	4.44435e+06	6.18364e+06	6.25385e+06	5.82635e+06	5.1417e+06	6.21416e+06	8.75069e+06	4.96328e+06	4.84765e+06	5.65298e+06	7.2505e+06	6.69218e+06	5.82753e+06	6.11719e+06	7.00221e+06	5.05113e+06	7.23371e+06
0.538_161.9844	NA	C2 H2 N4 O3 S	161.984	0.538	NA	NA	NA	NA	NA	level5	NA	NA	NA	NA	NA	2.23741e+07	2.0758e+07	1.71117e+07	2.37699e+07	2.1865e+07	2.46436e+07	2.54255e+07	2.79285e+07	2.6013e+07	2.31611e+07	2.21972e+07	1.9175e+07	2.57127e+07	2.36263e+07	2.605e+07	2.27942e+07	2.08927e+07	1.62819e+07	2.26506e+07	2.5722e+07	2.58298e+07	2.04727e+07	2.67012e+07	3.5574e+07	2.05155e+07	2.28289e+07	2.072e+07	2.89269e+07	2.61118e+07	2.32928e+07	2.32582e+07	2.80546e+07	1.84646e+07	3.06507e+07
0.538_166.0058	NA	C3 H8 N2 O2 P2	166.006	0.538	NA	NA	NA	NA	NA	level5	NA	NA	NA	NA	NA	1.7759e+07	1.33244e+07	9.75329e+06	1.66299e+07	1.50182e+07	1.48341e+07	1.54987e+07	1.85964e+07	1.69465e+07	1.50907e+07	1.42187e+07	1.16823e+07	1.37902e+07	1.51111e+07	1.55548e+07	1.77027e+07	1.38228e+07	1.19049e+07	1.62654e+07	1.52496e+07	1.6818e+07	1.32733e+07	1.65256e+07	2.20839e+07	1.4604e+07	1.47613e+07	1.49394e+07	1.99048e+07	1.0897e+07	1.521e+07	1.58553e+07	1.70881e+07	1.38093e+07	1.91242e+07
0.538_176	NA	C5 H N6 P	176	0.538	NA	NA	NA	NA	NA	level5	NA	NA	NA	NA	NA	1.39942e+06	1.08498e+06	626224	1.47569e+06	1.51423e+06	1.00551e+06	3.44239e+06	1.35191e+06	1.29545e+06	1.34411e+06	1.33038e+06	854529	1.47141e+06	1.08148e+06	1.37284e+06	1.07861e+06	1.06598e+06	1.11012e+06	1.18e+06	1.13287e+06	1.13185e+06	358529	1.08511e+06	2.5472e+06	1.06861e+06	1.35022e+06	1.02643e+06	1.19435e+06	1.66347e+06	923908	1.28305e+06	1.27836e+06	1.17314e+06	2.33347e+06
0.538_179.9949	NA	C4 H N6 O P	179.995	0.538	NA	NA	NA	NA	NA	level5	NA	NA	NA	NA	NA	2.46451e+07	2.28324e+07	1.85707e+07	2.51721e+07	2.37504e+07	2.73241e+07	2.80894e+07	3.07644e+07	2.76756e+07	2.55601e+07	2.39478e+07	2.11104e+07	2.76639e+07	2.57109e+07	2.78541e+07	2.494e+07	2.31775e+07	1.78642e+07	2.4637e+07	2.779e+07	2.80526e+07	2.23798e+07	2.86803e+07	3.89936e+07	2.259e+07	2.44846e+07	2.26315e+07	3.11339e+07	2.93755e+07	2.51558e+07	2.62496e+07	3.03086e+07	1.99784e+07	3.26286e+07
0.538_188.9953	NA	C3 H3 N5 O3 S	188.995	0.538	NA	NA	NA	NA	NA	level5	NA	NA	NA	NA	NA	4.46104e+07	3.62839e+07	3.17266e+07	4.71348e+07	4.5007e+07	4.62635e+07	4.98955e+07	4.48125e+07	6.43817e+07	3.65807e+07	4.43209e+07	3.61839e+07	4.50271e+07	5.49414e+07	3.76872e+07	4.8079e+07	4.1045e+07	3.46477e+07	4.71988e+07	4.76266e+07	4.89082e+07	4.07806e+07	4.68338e+07	6.84026e+07	4.20442e+07	5.69043e+07	4.14423e+07	5.4776e+07	4.65702e+07	4.4034e+07	4.56232e+07	5.17333e+07	3.64311e+07	4.48551e+07
0.538_249.9316	NA	C2 H N6 O3 P3	249.932	0.538	NA	NA	NA	NA	NA	level5	NA	NA	NA	NA	NA	1.1361e+07	8.63006e+06	5.66286e+06	8.45604e+06	8.3219e+06	9.86307e+06	1.01393e+07	1.20349e+07	9.38291e+06	9.50426e+06	7.45993e+06	5.9583e+06	9.68513e+06	8.26949e+06	1.07822e+07	8.59336e+06	6.01251e+06	6.64229e+06	8.20221e+06	1.1671e+07	9.41322e+06	6.76185e+06	1.08916e+07	1.2594e+07	7.49247e+06	8.80868e+06	8.1259e+06	1.25216e+07	8.97774e+06	8.51053e+06	8.43448e+06	1.21797e+07	5.69945e+06	9.95489e+06
0.538_264.896	NA	NA	264.896	0.538	NA	NA	NA	NA	NA	level5	NA	NA	NA	NA	NA	5.09763e+06	3.53447e+06	3.01379e+06	4.25382e+06	4.22316e+06	4.02632e+06	4.02599e+06	5.33322e+06	4.30427e+06	4.13634e+06	4.05968e+06	3.54577e+06	3.86911e+06	3.62693e+06	4.18361e+06	3.89553e+06	3.81663e+06	2.85437e+06	4.42513e+06	4.52739e+06	4.79022e+06	3.52117e+06	4.65956e+06	3.98719e+06	3.44088e+06	3.61892e+06	3.47581e+06	4.50746e+06	1.64513e+06	3.74796e+06	4.12143e+06	4.88515e+06	3.19768e+06	3.59228e+06
0.538_83.9741	NA	NA	83.9741	0.538	NA	NA	NA	NA	NA	level5	NA	NA	NA	NA	NA	1.46521e+07	1.24601e+07	1.07612e+07	1.54381e+07	1.40708e+07	1.35985e+07	1.46832e+07	1.57543e+07	1.21341e+07	1.46849e+07	1.55182e+07	1.05221e+07	1.30496e+07	1.33752e+07	1.31124e+07	1.30351e+07	8.16843e+06	8.57108e+06	1.61381e+07	1.21112e+07	1.72478e+07	1.27628e+07	1.38388e+07	1.67339e+07	1.19556e+07	1.28361e+07	1.47414e+07	1.79852e+07	1.64978e+07	1.36247e+07	1.43037e+07	1.79556e+07	1.02597e+07	1.49428e+07
0.538_87.508	NA	NA	87.508	0.538	NA	NA	NA	NA	NA	level5	NA	NA	NA	NA	NA	5.06515e+06	5.3738e+06	5.25927e+06	6.80072e+06	5.83297e+06	5.24434e+06	6.09375e+06	7.59152e+06	6.69169e+06	6.64803e+06	5.73817e+06	5.48539e+06	6.89631e+06	6.34071e+06	6.68299e+06	7.01495e+06	6.12204e+06	4.76858e+06	6.26379e+06	7.30418e+06	7.01212e+06	5.4862e+06	7.36908e+06	9.28049e+06	5.67428e+06	6.98247e+06	5.00025e+06	7.24541e+06	4.78377e+06	5.88519e+06	5.39076e+06	6.63343e+06	5.75292e+06	8.79597e+06
0.538_89.0125	NA	NA	89.0125	0.538	NA	NA	NA	NA	NA	level5	NA	NA	NA	NA	NA	2.7655e+06	2.8075e+06	1.88508e+06	2.9528e+06	2.66e+06	2.06227e+06	2.62929e+06	3.79457e+06	3.19006e+06	2.24979e+06	2.87291e+06	2.48962e+06	2.66488e+06	2.03362e+06	2.4946e+06	2.93351e+06	2.06912e+06	2.09875e+06	2.73204e+06	2.73737e+06	3.30056e+06	1.53258e+06	3.32645e+06	4.57385e+06	2.84374e+06	2.60041e+06	2.81787e+06	3.68302e+06	1.69443e+06	3.46078e+06	2.87965e+06	3.00588e+06	1.9699e+06	3.58614e+06
0.538_94.0238	NA	NA	94.0238	0.538	NA	NA	NA	NA	NA	level5	NA	NA	NA	NA	NA	1.66026e+07	1.80706e+07	1.30228e+07	2.25545e+07	1.93742e+07	1.65922e+07	1.70457e+07	2.31065e+07	2.15255e+07	1.79793e+07	1.88563e+07	1.27331e+07	1.80215e+07	1.68394e+07	1.90859e+07	2.28844e+07	1.56364e+07	1.57715e+07	2.17571e+07	1.9159e+07	1.88022e+07	1.37589e+07	2.24212e+07	2.92612e+07	1.8837e+07	1.61151e+07	1.44765e+07	2.22612e+07	1.06471e+07	1.87451e+07	1.56298e+07	1.871e+07	1.65664e+07	2.31955e+07
0.539_137.9824	NA	C H3 N2 O4 P	137.982	0.539	NA	NA	NA	NA	NA	level5	NA	NA	NA	NA	NA	4.98482e+06	3.82954e+06	3.01743e+06	4.05391e+06	3.77088e+06	4.5689e+06	4.49007e+06	5.3914e+06	4.33952e+06	4.14764e+06	3.83195e+06	4.13517e+06	4.96514e+06	4.1486e+06	4.55029e+06	4.53019e+06	3.35377e+06	3.10814e+06	4.4138e+06	5.59528e+06	5.97285e+06	3.82764e+06	5.3547e+06	7.12968e+06	3.75298e+06	4.24965e+06	3.53121e+06	5.98824e+06	5.23295e+06	3.94749e+06	4.65475e+06	5.04026e+06	3.08823e+06	5.6934e+06
0.539_157.0054	NA	C3 H3 N5 O S	157.005	0.539	NA	NA	NA	NA	NA	level5	NA	NA	NA	NA	NA	2.08638e+07	2.16263e+07	1.94079e+07	2.59291e+07	2.60692e+07	2.34637e+07	2.4187e+07	2.89937e+07	2.49993e+07	2.56422e+07	2.5365e+07	2.05687e+07	2.47437e+07	2.44432e+07	2.55781e+07	2.68188e+07	2.38435e+07	1.97132e+07	2.56475e+07	2.35282e+07	2.86646e+07	2.33512e+07	2.83112e+07	3.69033e+07	2.43353e+07	2.55294e+07	2.33959e+07	2.79923e+07	2.43619e+07	2.61075e+07	2.45858e+07	2.70171e+07	2.2552e+07	3.07669e+07
0.539_193.9743	NA	C2 H2 N4 O5 S	193.974	0.539	NA	NA	NA	NA	NA	level5	NA	NA	NA	NA	NA	4.9709e+06	4.37196e+06	3.88804e+06	4.7502e+06	4.77952e+06	4.56266e+06	5.56455e+06	6.40724e+06	5.23932e+06	4.75594e+06	4.97749e+06	4.09396e+06	5.41595e+06	5.43596e+06	5.90263e+06	4.71025e+06	4.12172e+06	3.57558e+06	4.8419e+06	5.99035e+06	5.22723e+06	5.04013e+06	5.83224e+06	7.72363e+06	4.13673e+06	4.83289e+06	4.63145e+06	6.34028e+06	5.8242e+06	4.95798e+06	5.06749e+06	5.89097e+06	3.82767e+06	6.52686e+06
0.539_77.9916	NA	NA	77.9916	0.539	NA	NA	NA	NA	NA	level5	NA	NA	NA	NA	NA	1.66379e+06	283134	730834	1.84533e+06	997525	2.26135e+06	1.76107e+06	869711	2.10412e+06	1.47273e+06	727349	1.4896e+06	1.73312e+06	941795	1.07507e+06	1.35909e+06	1.95561e+06	1.20279e+06	1.35233e+06	2.0054e+06	1.32054e+06	2.53074e+06	1.39069e+06	1.04234e+06	1.6041e+06	296434	600216	1.85671e+06	299259	1.32061e+06	801896	1.51503e+06	1.86242e+06	1.36763e+06
0.539_77.992	[similar to: n-acetyl-l-cysteine; δmass: -85.0383 da]	NA	77.992	0.539	NA	NA	NA	NA	NA	level5	NA	NA	NA	NA	NA	764742	381665	1.11841e+06	1.15973e+06	426243	1.12249e+06	2.07677e+06	191709	1.27567e+06	220964	173268	1.06763e+06	1.49428e+06	380799	1.96141e+06	575648	1.04982e+06	838770	610266	4.57482e+06	855368	523521	308904	280825	975666	228352	65050.8	852526	386719	3.92255e+06	181771	428480	563814	196998
0.539_78.5027	NA	NA	78.5027	0.539	NA	NA	NA	NA	NA	level5	NA	NA	NA	NA	NA	2.15983e+07	2.20675e+07	1.9936e+07	2.67243e+07	2.77987e+07	2.51336e+07	2.60201e+07	2.94294e+07	2.76988e+07	2.60591e+07	2.55543e+07	2.07246e+07	2.68901e+07	2.75481e+07	2.72453e+07	2.76347e+07	2.39436e+07	2.01875e+07	2.62256e+07	2.65931e+07	2.8624e+07	2.41981e+07	2.90836e+07	3.83822e+07	2.50103e+07	2.548e+07	2.52341e+07	3.05505e+07	2.51444e+07	2.70383e+07	2.67335e+07	2.9904e+07	2.29268e+07	3.1276e+07
0.54_457.8488	NA	C9 H4 N2 O10 P2 S3	457.849	0.54	NA	NA	NA	NA	NA	level5	NA	NA	NA	NA	NA	1.63354e+06	3.23586e+06	2.23015e+06	3.71176e+06	2.91662e+06	3.60185e+06	4.26804e+06	5.23621e+06	5.76363e+06	4.24715e+06	3.17013e+06	2.00473e+06	4.10147e+06	3.76688e+06	4.07125e+06	3.15097e+06	2.07313e+06	2.39159e+06	3.72958e+06	5.06742e+06	3.77229e+06	3.05819e+06	5.20222e+06	5.65285e+06	3.12086e+06	3.30996e+06	2.66325e+06	5.79572e+06	3.14332e+06	3.83315e+06	3.3061e+06	5.24351e+06	2.88046e+06	4.705e+06
0.54_83.9446	NA	NA	83.9446	0.54	NA	NA	NA	NA	NA	level5	NA	NA	NA	NA	NA	6.57054e+06	6.37134e+06	2.24746e+06	184417	170592	4.23531e+06	1.6947e+06	6.58852e+06	6.62901e+06	5.24339e+06	4.01266e+06	4.382e+06	4.3685e+06	5.88856e+06	2.78642e+06	5.83432e+06	686606	3.39836e+06	2.30629e+06	186231	3.44519e+06	186808	209854	233738	5.6077e+06	168367	6.80318e+06	6.94615e+06	167954	5.51871e+06	3.69824e+06	4.99277e+06	2.38613e+06	203877
0.541_175.0159	NA	C3 H5 N5 O2 S	175.016	0.541	NA	NA	NA	NA	NA	level5	NA	NA	NA	NA	NA	2.23802e+07	2.37159e+07	2.15782e+07	2.84175e+07	2.84837e+07	2.57524e+07	2.66127e+07	3.17967e+07	2.78587e+07	2.80124e+07	2.79811e+07	2.29244e+07	2.70392e+07	2.71561e+07	2.80944e+07	2.91915e+07	2.67137e+07	2.17702e+07	2.8154e+07	2.61258e+07	3.12306e+07	2.5784e+07	3.0939e+07	4.00531e+07	2.69869e+07	2.81148e+07	2.55198e+07	3.09809e+07	2.66471e+07	2.82636e+07	2.70406e+07	2.96796e+07	2.52148e+07	3.35204e+07
0.541_175.9638	Medronic acid	C H6 O6 P2	175.964	0.541	NA	S15308	NA	NA	NA	level4	NA	NA	NA	NA	NA	3.88959e+06	3.71571e+06	3.33204e+06	3.9014e+06	3.86604e+06	3.76423e+06	4.41283e+06	5.31045e+06	4.18839e+06	4.0863e+06	4.09273e+06	3.2368e+06	4.49007e+06	4.514e+06	4.85647e+06	3.81372e+06	3.36771e+06	2.92679e+06	3.84577e+06	4.8693e+06	4.30099e+06	3.90478e+06	4.90014e+06	6.43973e+06	3.45285e+06	4.07262e+06	3.55838e+06	5.41522e+06	4.31872e+06	4.08814e+06	4.19485e+06	4.69746e+06	3.15082e+06	5.278e+06
0.542_215.9436	[similar to: (+/-)5(6)-dihet; δmass: -122.3021 da]	NA	215.944	0.542	NA	NA	NA	NA	NA	level5	NA	NA	NA	NA	NA	6.07768e+07	1.37653e+08	1.20283e+08	1.42637e+08	1.3948e+08	1.3154e+08	1.48619e+08	1.63991e+08	1.7555e+08	1.52145e+08	1.2801e+08	1.06902e+08	1.54152e+08	1.5594e+08	1.61534e+08	1.5679e+08	1.28859e+08	9.976e+07	1.2503e+08	1.5559e+08	1.59021e+08	1.32073e+08	1.64486e+08	2.13568e+08	1.30026e+08	1.4753e+08	1.12425e+08	1.86424e+08	1.32499e+08	1.37485e+08	1.23808e+08	1.63324e+08	1.47981e+08	1.5599e+08
0.542_233.954	4-iodoanisole	C7 H7 I O	233.954	0.542	NA	S62877	HMDB0062252	NA	NA	level4	Benzenoids	Phenol ethers	Anisoles	Benzene and derivatives	NA	2.44172e+07	4.47146e+07	3.70528e+07	4.6299e+07	4.17224e+07	4.2184e+07	4.9499e+07	5.62804e+07	5.67384e+07	4.77154e+07	4.37468e+07	3.65206e+07	5.20671e+07	4.82105e+07	5.59056e+07	4.77996e+07	3.854e+07	3.23361e+07	4.11953e+07	5.28834e+07	5.13042e+07	4.25176e+07	5.42425e+07	7.02471e+07	4.62173e+07	4.57145e+07	3.67828e+07	5.76435e+07	5.04192e+07	4.29884e+07	4.26768e+07	5.36488e+07	4.32283e+07	5.40838e+07
0.542_247.9697	NA	C3 H11 N2 O3 P3 S	247.97	0.542	NA	NA	NA	NA	NA	level5	NA	NA	NA	NA	NA	1.32725e+07	2.75619e+07	2.42389e+07	3.12406e+07	2.73369e+07	2.73279e+07	3.29238e+07	3.4507e+07	3.47505e+07	3.05774e+07	2.87745e+07	2.26226e+07	3.18736e+07	3.27487e+07	3.25634e+07	3.20384e+07	2.31345e+07	2.01236e+07	2.60291e+07	3.278e+07	3.20802e+07	2.85013e+07	3.3946e+07	4.37725e+07	3.1113e+07	2.80948e+07	2.39178e+07	3.82086e+07	3.07703e+07	2.87317e+07	2.58005e+07	3.51256e+07	3.02345e+07	3.64707e+07
0.542_256.97	NA	C4 H10 N3 O2 P3 S	256.97	0.542	NA	NA	NA	NA	NA	level5	NA	NA	NA	NA	NA	7.18731e+06	1.5888e+07	1.32294e+07	1.65122e+07	1.52628e+07	1.46552e+07	1.65784e+07	1.88554e+07	1.89345e+07	1.56381e+07	1.44941e+07	1.09295e+07	1.63672e+07	1.71814e+07	1.79211e+07	1.76717e+07	1.35814e+07	1.19308e+07	1.54249e+07	1.64291e+07	1.73524e+07	1.4087e+07	2.05602e+07	2.2842e+07	1.73586e+07	1.46324e+07	1.36394e+07	1.99879e+07	1.39326e+07	1.57293e+07	1.40943e+07	1.82534e+07	1.57396e+07	1.92258e+07
0.542_345.9012	NA	C2 H5 Cl N2 O12 P2	345.901	0.542	NA	NA	NA	NA	NA	level5	NA	NA	NA	NA	NA	4.47448e+06	1.20078e+07	1.10105e+07	1.38745e+07	1.05637e+07	1.23748e+07	1.36926e+07	1.46384e+07	1.62818e+07	1.39011e+07	1.24956e+07	7.92605e+06	1.63867e+07	1.18148e+07	1.53042e+07	1.45817e+07	9.75222e+06	8.65908e+06	1.14731e+07	1.52592e+07	1.46254e+07	1.11667e+07	1.65583e+07	1.92474e+07	1.1898e+07	1.31406e+07	1.02384e+07	1.7818e+07	1.47281e+07	1.34406e+07	1.0849e+07	1.63584e+07	1.2458e+07	1.55399e+07
0.543_117.9747	NA	NA	117.975	0.543	NA	NA	NA	NA	NA	level5	NA	NA	NA	NA	NA	2.99533e+06	3.02244e+06	2.31918e+06	2.46979e+06	3.74277e+06	2.57791e+06	3.25205e+06	3.23796e+06	3.58892e+06	3.78214e+06	2.6598e+06	2.46366e+06	3.6401e+06	2.77539e+06	3.63886e+06	4.5877e+06	2.19147e+06	1.94691e+06	2.65748e+06	3.15982e+06	3.46028e+06	2.73951e+06	3.34392e+06	4.00056e+06	2.36212e+06	2.43423e+06	2.39528e+06	3.90896e+06	3.47415e+06	3.71452e+06	2.86317e+06	3.93529e+06	2.98236e+06	4.25971e+06
0.543_129.9991	NA	NA	129.999	0.543	NA	NA	NA	NA	NA	level5	NA	NA	NA	NA	NA	1.89439e+06	5.8879e+06	4.7523e+06	6.74255e+06	5.94953e+06	3.71631e+06	6.09533e+06	6.15922e+06	4.57716e+06	5.34176e+06	6.29325e+06	4.55556e+06	5.18751e+06	6.37484e+06	5.61095e+06	5.94258e+06	5.7386e+06	4.35831e+06	7.17086e+06	5.24698e+06	5.34073e+06	5.54879e+06	5.74254e+06	9.4293e+06	6.54746e+06	5.99672e+06	5.02368e+06	5.60658e+06	4.83189e+06	5.44867e+06	4.9003e+06	5.52163e+06	5.75759e+06	8.51849e+06
0.543_259.9982	Caffeic acid 3-sulfate	C9 H8 O7 S	259.998	0.543	NA	S30777605	HMDB0041706	NA	NA	level4	Phenylpropanoids and polyketides	Cinnamic acids and derivatives	Hydroxycinnamic acids and derivatives	Polyketides[PK]	NA	1.80385e+06	5.40655e+06	4.64142e+06	5.62953e+06	5.42235e+06	4.76636e+06	5.32441e+06	5.02321e+06	5.74038e+06	4.58242e+06	5.51016e+06	4.65309e+06	5.28903e+06	6.73081e+06	4.79556e+06	5.40126e+06	5.75546e+06	4.03203e+06	5.97614e+06	4.95132e+06	4.83465e+06	5.2661e+06	4.7673e+06	9.11094e+06	5.83005e+06	5.29546e+06	4.64558e+06	5.44623e+06	4.40333e+06	4.6703e+06	5.09805e+06	5.90862e+06	5.74181e+06	7.24414e+06
0.543_83.9312	NA	NA	83.9312	0.543	NA	NA	NA	NA	NA	level5	NA	NA	NA	NA	NA	7.9128e+06	4.59726e+06	6.99168e+06	6.39022e+06	6.27672e+06	6.73073e+06	5.5597e+06	5.3096e+06	7.8574e+06	4.91177e+06	3.89731e+06	5.75203e+06	6.87025e+06	7.22448e+06	6.67482e+06	4.54072e+06	5.69276e+06	4.67258e+06	5.74618e+06	6.84122e+06	4.48807e+06	9.45399e+06	5.69021e+06	8.22824e+06	4.55358e+06	2.7192e+06	4.12476e+06	5.07021e+06	4.46839e+06	4.95423e+06	1.25518e+06	5.65972e+06	4.52852e+06	7.68621e+06
0.544_83.9746	NA	NA	83.9746	0.544	NA	NA	NA	NA	NA	level5	NA	NA	NA	NA	NA	1.41892e+07	66680.8	3.46812e+06	1.02462e+06	853500	2.14815e+06	1.09262e+07	4.73862e+06	2.10235e+06	5.08267e+06	119466	3.23793e+06	7.28656e+06	95597.1	8.80537e+06	1.13111e+06	3.5733e+06	3.05357e+06	109082	9.35658e+06	6.46969e+06	3.49954e+06	1.52289e+06	3.54835e+06	1.12585e+06	111189	86756.9	1.69037e+06	5.1093e+06	1.03129e+07	431101	2.28529e+06	1.90019e+06	1.56544e+06
0.544_91.9428	NA	NA	91.9428	0.544	NA	NA	NA	NA	NA	level5	NA	NA	NA	NA	NA	1.31781e+06	1.64391e+06	1.33443e+06	2.22119e+06	1.96406e+06	4.16432e+06	1.93333e+06	3.82158e+06	3.66686e+06	1.25919e+06	5.1181e+06	1.72117e+06	1.45054e+06	5.10995e+06	1.68566e+06	2.70834e+06	1.11136e+06	2.46942e+06	3.2841e+06	2.30553e+06	1.30038e+06	1.24667e+06	2.91015e+06	2.19956e+06	3.84662e+06	2.4451e+06	4.06144e+06	5.67897e+06	3.27185e+06	1.09227e+06	3.88884e+06	3.7335e+06	1.38671e+06	3.25317e+06
0.545_105.9937	NA	NA	105.994	0.545	NA	NA	NA	NA	NA	level5	NA	NA	NA	NA	NA	1.99083e+07	4.14213e+07	4.2578e+07	4.38995e+07	4.55903e+07	4.03695e+07	4.47387e+07	4.4475e+07	4.79509e+07	4.48977e+07	4.53521e+07	3.72627e+07	4.78538e+07	4.9225e+07	4.80821e+07	4.3425e+07	4.77973e+07	3.17632e+07	4.15379e+07	3.95386e+07	4.42499e+07	4.53491e+07	4.89237e+07	6.16242e+07	4.60768e+07	4.52943e+07	3.85794e+07	4.53562e+07	4.71869e+07	4.20617e+07	4.1875e+07	4.53419e+07	5.0596e+07	5.07416e+07
0.545_132.0275	NA	NA	132.028	0.545	NA	NA	NA	NA	NA	level5	NA	NA	NA	NA	NA	2.3369e+07	5.05472e+07	4.76552e+07	5.16409e+07	5.44495e+07	4.5393e+07	5.314e+07	5.39236e+07	5.44236e+07	5.15199e+07	5.51282e+07	4.27084e+07	5.85585e+07	6.60389e+07	5.69375e+07	5.22312e+07	5.62747e+07	3.70293e+07	4.98074e+07	4.7748e+07	5.57577e+07	5.44921e+07	5.64902e+07	7.84364e+07	5.46092e+07	5.16372e+07	4.59965e+07	5.52278e+07	5.43626e+07	4.9694e+07	5.05896e+07	4.95758e+07	6.11946e+07	6.15146e+07
0.546_441.8711	NA	C14 H6 Cl N2 O3 P3 S2	441.871	0.546	NA	NA	NA	NA	NA	level5	NA	NA	NA	NA	NA	205869	2.29262e+06	1.67783e+06	2.01273e+06	1.83729e+06	1.67921e+06	3.19988e+06	3.1338e+06	2.29186e+06	2.48027e+06	1.98581e+06	1.07309e+06	3.25235e+06	2.22813e+06	3.25303e+06	2.41238e+06	1.3029e+06	1.45766e+06	1.79546e+06	3.24949e+06	2.30738e+06	2.50895e+06	2.98373e+06	3.76425e+06	2.10546e+06	2.30563e+06	1.84018e+06	2.42169e+06	2.20435e+06	2.04168e+06	2.07714e+06	2.27834e+06	2.01417e+06	2.98193e+06
0.547_129.9998	NA	NA	130	0.547	NA	NA	NA	NA	NA	level5	NA	NA	NA	NA	NA	900080	1.13312e+06	844014	500944	1.51507e+06	451018	954988	962013	510731	688962	435736	906240	1.34862e+06	1.01473e+06	717179	831562	976944	728624	780706	494671	1.54559e+06	744275	805101	1.10256e+06	344732	1.67305e+06	429505	402837	1.15573e+06	687476	119958	989674	920455	762044
0.547_200.9668	NA	C6 H6 N O P3	200.967	0.547	NA	NA	NA	NA	NA	level5	NA	NA	NA	NA	NA	302594	3.08753e+06	3.4204e+06	2.94772e+06	3.20194e+06	2.28448e+06	3.18759e+06	2.67017e+06	3.70016e+06	3.45272e+06	2.72292e+06	2.19758e+06	3.34224e+06	3.70141e+06	2.79716e+06	3.25215e+06	3.09092e+06	2.03747e+06	2.67171e+06	2.48044e+06	2.87623e+06	3.28023e+06	3.42082e+06	4.58109e+06	3.75139e+06	3.25222e+06	2.93618e+06	3.13332e+06	3.00162e+06	2.99834e+06	2.61034e+06	3.26882e+06	4.39038e+06	3.34014e+06
0.549_109.0016	NA	NA	109.002	0.549	NA	NA	NA	NA	NA	level5	NA	NA	NA	NA	NA	1.94588e+08	4.45777e+08	4.08956e+08	4.47406e+08	4.65975e+08	3.60601e+08	4.28333e+08	4.33041e+08	4.95006e+08	4.59754e+08	4.36357e+08	3.7992e+08	4.64887e+08	4.90096e+08	4.44343e+08	4.76027e+08	4.79565e+08	3.06861e+08	4.26499e+08	3.85244e+08	4.54057e+08	4.40367e+08	4.89083e+08	5.8693e+08	4.89882e+08	4.53874e+08	4.05007e+08	4.87756e+08	3.71788e+08	4.48725e+08	4.27092e+08	4.30877e+08	5.17914e+08	4.89144e+08
0.549_151.029	NA	NA	151.029	0.549	NA	NA	NA	NA	NA	level5	NA	NA	NA	NA	NA	2.82137e+06	6.1729e+06	5.22294e+06	6.65606e+06	6.90604e+06	4.58806e+06	5.47363e+06	5.48513e+06	6.39559e+06	5.56151e+06	6.4297e+06	5.31624e+06	5.91116e+06	7.22839e+06	5.61132e+06	6.80834e+06	7.24134e+06	4.75729e+06	5.95056e+06	5.1366e+06	6.3675e+06	6.25782e+06	6.7504e+06	8.01115e+06	6.87116e+06	6.76933e+06	5.56089e+06	5.95557e+06	4.69505e+06	5.64447e+06	5.5948e+06	5.1864e+06	8.34034e+06	6.60649e+06
0.549_173.0177	NA	C3 H3 N5 O4	173.018	0.549	NA	NA	NA	NA	NA	level5	NA	NA	NA	NA	NA	2.65322e+07	5.41353e+07	5.36088e+07	5.50171e+07	7.38648e+07	4.76966e+07	5.49281e+07	5.56956e+07	6.08994e+07	5.77793e+07	5.34949e+07	4.76334e+07	5.77974e+07	6.31686e+07	5.91855e+07	5.73523e+07	5.95252e+07	3.94137e+07	5.14844e+07	5.26432e+07	5.6609e+07	7.18264e+07	8.12717e+07	7.84669e+07	5.9289e+07	5.57405e+07	4.96832e+07	5.79005e+07	5.36072e+07	5.8457e+07	5.62366e+07	5.49043e+07	6.88816e+07	6.56033e+07
0.55_118.0119	[similar to: n-acetyl-l-cysteine; δmass: -45.0184 da]	NA	118.012	0.55	NA	NA	NA	NA	NA	level5	NA	NA	NA	NA	NA	2.07437e+08	4.3232e+08	3.99241e+08	4.34356e+08	4.47664e+08	3.76883e+08	4.4337e+08	4.42395e+08	4.72097e+08	4.4906e+08	4.48054e+08	3.60671e+08	4.86613e+08	5.02412e+08	4.58152e+08	4.40553e+08	4.68328e+08	3.17045e+08	4.22342e+08	4.05886e+08	4.45574e+08	4.57916e+08	4.81955e+08	6.22915e+08	4.62643e+08	4.44848e+08	3.81243e+08	4.70041e+08	4.62429e+08	4.26304e+08	4.11053e+08	4.3989e+08	5.12127e+08	4.94304e+08
0.55_119.0127	[similar to: dl-homoserine ; δmass: -0.0455 da]	NA	119.013	0.55	NA	NA	NA	NA	NA	level5	NA	NA	NA	NA	NA	2.31986e+07	7.2302e+07	6.04766e+07	6.79071e+07	6.04681e+07	4.57442e+07	7.88912e+07	5.67953e+07	7.36484e+07	6.75636e+07	7.56259e+07	6.88065e+07	6.88893e+07	7.28487e+07	8.25048e+07	4.94358e+07	7.67977e+07	4.20758e+07	6.47322e+07	7.39556e+07	6.02772e+07	5.4434e+07	8.05185e+07	9.19054e+07	7.94387e+07	5.35224e+07	4.98014e+07	5.61922e+07	5.01319e+07	6.63646e+07	6.88889e+07	5.46987e+07	5.41986e+07	7.0488e+07
0.55_120.0094	NA	C3 H5 Cl N2 O	120.009	0.55	NA	NA	NA	NA	NA	level5	NA	NA	NA	NA	NA	3.99271e+07	5.71358e+07	6.39943e+07	6.43182e+07	7.13748e+07	6.61813e+07	5.35752e+07	7.51158e+07	7.03609e+07	7.0292e+07	5.73594e+07	5.22391e+07	8.92091e+07	8.24504e+07	5.55877e+07	8.59824e+07	7.30016e+07	5.46534e+07	6.41511e+07	5.37262e+07	7.71678e+07	8.85395e+07	6.20606e+07	1.00648e+08	5.91188e+07	8.67668e+07	6.01284e+07	8.57393e+07	8.14316e+07	6.61435e+07	5.39239e+07	7.3535e+07	9.91186e+07	7.26928e+07
0.55_127.0122	NA	NA	127.012	0.55	NA	NA	NA	NA	NA	level5	NA	NA	NA	NA	NA	5.28755e+08	1.14032e+09	1.06593e+09	1.16005e+09	1.2209e+09	9.58937e+08	1.10047e+09	1.11505e+09	1.25682e+09	1.17298e+09	1.12992e+09	9.92198e+08	1.18524e+09	1.30541e+09	1.14116e+09	1.22912e+09	1.24427e+09	8.13927e+08	1.09977e+09	1.00161e+09	1.1672e+09	1.16213e+09	1.26204e+09	1.52133e+09	1.27137e+09	1.17049e+09	1.03783e+09	1.2329e+09	1.00933e+09	1.15311e+09	1.11118e+09	1.11327e+09	1.34844e+09	1.26935e+09
0.55_128.013	NA	NA	128.013	0.55	NA	NA	NA	NA	NA	level5	NA	NA	NA	NA	NA	6.46635e+07	1.41962e+08	1.31534e+08	1.46302e+08	1.50728e+08	1.20569e+08	1.38869e+08	1.40622e+08	1.56293e+08	1.43501e+08	1.51437e+08	1.23575e+08	1.46887e+08	1.6371e+08	1.42185e+08	1.55e+08	1.58605e+08	1.02715e+08	1.41672e+08	1.26193e+08	1.46225e+08	1.49663e+08	1.58684e+08	1.93667e+08	1.60269e+08	1.49197e+08	1.31247e+08	1.52936e+08	1.29118e+08	1.44835e+08	1.37335e+08	1.38304e+08	1.72006e+08	1.63468e+08
0.55_129.0098	3-amino-6-chloropyridazine	C4 H4 Cl N3	129.01	0.55	NA	S20342	NA	NA	NA	level4	NA	NA	NA	NA	NA	7.71206e+07	1.70864e+08	1.58284e+08	1.7475e+08	1.81896e+08	1.44123e+08	1.62302e+08	1.67845e+08	1.8619e+08	1.76457e+08	1.7153e+08	1.43976e+08	1.742e+08	1.94479e+08	1.70487e+08	1.85806e+08	1.85157e+08	1.21374e+08	1.6457e+08	1.4531e+08	1.74787e+08	1.7452e+08	1.86807e+08	2.31457e+08	1.93037e+08	1.77826e+08	1.57271e+08	1.82173e+08	1.48639e+08	1.7211e+08	1.6271e+08	1.66437e+08	2.09128e+08	1.93216e+08
0.55_131.9912	NA	C3 H5 N2 P S	131.991	0.55	NA	NA	NA	NA	NA	level5	NA	NA	NA	NA	NA	6.39693e+07	1.37412e+08	1.3988e+08	1.41018e+08	1.49893e+08	1.22657e+08	1.46807e+08	1.46765e+08	1.57174e+08	1.53447e+08	1.4873e+08	1.24401e+08	1.64236e+08	1.66751e+08	1.46922e+08	1.44906e+08	1.59381e+08	1.05537e+08	1.32298e+08	1.3537e+08	1.47297e+08	1.54556e+08	1.54904e+08	2.0488e+08	1.53149e+08	1.47398e+08	1.22837e+08	1.53214e+08	1.60753e+08	1.37748e+08	1.37119e+08	1.44344e+08	1.69453e+08	1.64311e+08
0.55_134.0252	NA	C3 H7 N2 O2 P	134.025	0.55	NA	NA	NA	NA	NA	level5	NA	NA	NA	NA	NA	6.21436e+06	1.33237e+07	1.17955e+07	1.1947e+07	1.36052e+07	1.0531e+07	1.29164e+07	1.38147e+07	1.31528e+07	1.31292e+07	1.21436e+07	1.00911e+07	1.43319e+07	1.34908e+07	1.32735e+07	1.33389e+07	1.34402e+07	8.84864e+06	1.20905e+07	1.15646e+07	1.23674e+07	1.32305e+07	1.48138e+07	1.87271e+07	1.31828e+07	1.19721e+07	1.09599e+07	1.28883e+07	1.20532e+07	1.32442e+07	1.1903e+07	1.33476e+07	1.39864e+07	1.52043e+07
0.55_143.0255	NA	C4 H6 N3 O P	143.025	0.55	NA	NA	NA	NA	NA	level5	NA	NA	NA	NA	NA	7.53547e+06	1.56068e+07	1.51876e+07	1.61455e+07	1.71365e+07	1.35247e+07	1.57285e+07	1.55105e+07	1.72147e+07	1.7469e+07	1.65154e+07	1.37775e+07	1.74545e+07	1.83924e+07	1.60588e+07	1.74089e+07	1.7607e+07	1.18819e+07	1.51677e+07	1.46547e+07	1.72137e+07	1.77416e+07	1.76029e+07	2.52312e+07	1.78355e+07	1.69877e+07	1.49333e+07	1.76555e+07	1.50299e+07	1.64585e+07	1.59564e+07	1.52817e+07	1.85507e+07	1.88457e+07
0.55_146.0068	NA	C4 H7 N2 P S	146.007	0.55	NA	NA	NA	NA	NA	level5	NA	NA	NA	NA	NA	1.89932e+07	4.07381e+07	4.19408e+07	4.21919e+07	4.38565e+07	3.72781e+07	4.39214e+07	4.30909e+07	4.6622e+07	4.58931e+07	4.51113e+07	3.48912e+07	4.96122e+07	5.00407e+07	4.5386e+07	4.24781e+07	4.74943e+07	3.02743e+07	3.82458e+07	4.04711e+07	4.38797e+07	4.61094e+07	4.79831e+07	6.35397e+07	4.29004e+07	4.18562e+07	3.79338e+07	4.51112e+07	4.71426e+07	4.07592e+07	4.30244e+07	4.12406e+07	4.72959e+07	5.09537e+07
0.55_150.0282	NA	C4 H2 N6 O	150.028	0.55	NA	NA	NA	NA	NA	level5	NA	NA	NA	NA	NA	2.71191e+07	5.5963e+07	5.08388e+07	5.93409e+07	6.57946e+07	4.63602e+07	5.09426e+07	5.24441e+07	6.24464e+07	5.43311e+07	6.0386e+07	4.92887e+07	5.26479e+07	6.5128e+07	5.68522e+07	6.62074e+07	6.20639e+07	4.31944e+07	5.73901e+07	4.75634e+07	5.88746e+07	5.82324e+07	6.16635e+07	7.50894e+07	6.57659e+07	5.89524e+07	5.27694e+07	6.05235e+07	4.15591e+07	5.78981e+07	5.49827e+07	5.62746e+07	7.35472e+07	6.50341e+07
0.55_150.0381	NA	NA	150.038	0.55	NA	NA	NA	NA	NA	level5	NA	NA	NA	NA	NA	2.63479e+07	5.5753e+07	5.25745e+07	5.74662e+07	6.09418e+07	4.97003e+07	5.88656e+07	5.97801e+07	6.03878e+07	5.70451e+07	6.09054e+07	4.77876e+07	6.42121e+07	7.37907e+07	6.31111e+07	5.82896e+07	6.28976e+07	4.07337e+07	5.47324e+07	5.30385e+07	6.18717e+07	6.09738e+07	6.3235e+07	8.72954e+07	6.00746e+07	5.72528e+07	5.15267e+07	6.21134e+07	6.04434e+07	5.54153e+07	5.65124e+07	5.56045e+07	6.87373e+07	6.87038e+07
0.55_159.0385	NA	C3 H5 N5 O3	159.038	0.55	NA	NA	NA	NA	NA	level5	NA	NA	NA	NA	NA	6.09089e+07	1.23654e+08	1.26465e+08	1.27761e+08	1.40309e+08	1.10362e+08	1.30537e+08	1.27142e+08	1.37804e+08	1.30418e+08	1.3068e+08	1.11957e+08	1.3214e+08	1.51256e+08	1.30336e+08	1.37309e+08	1.43503e+08	9.34951e+07	1.18476e+08	1.26882e+08	1.31709e+08	1.40093e+08	1.42191e+08	1.91334e+08	1.45496e+08	1.30962e+08	1.16681e+08	1.3738e+08	1.25762e+08	1.26322e+08	1.2411e+08	1.25998e+08	1.54739e+08	1.49187e+08
0.55_164.0174	NA	C4 H9 N2 O P S	164.017	0.55	NA	NA	NA	NA	NA	level5	NA	NA	NA	NA	NA	2.60579e+07	5.34087e+07	5.54688e+07	5.44079e+07	5.93285e+07	4.90325e+07	5.81749e+07	5.72956e+07	6.17454e+07	6.10454e+07	5.9856e+07	4.71356e+07	6.4907e+07	6.70124e+07	6.0236e+07	5.58375e+07	6.29494e+07	4.03602e+07	5.13176e+07	5.3321e+07	5.94161e+07	6.20194e+07	6.37231e+07	8.2828e+07	5.78369e+07	5.63353e+07	5.01336e+07	6.06714e+07	6.47997e+07	5.42024e+07	5.66675e+07	5.49435e+07	6.29947e+07	6.64982e+07
0.55_212.0538	NA	C6 H12 O8	212.054	0.55	NA	NA	NA	NA	NA	level5	NA	NA	NA	NA	NA	1.35171e+06	2.87933e+06	2.71734e+06	3.26686e+06	3.05755e+06	2.56685e+06	2.60848e+06	2.43541e+06	3.06903e+06	2.50161e+06	2.90026e+06	2.32999e+06	3.10382e+06	3.6641e+06	2.89886e+06	2.84539e+06	3.1974e+06	1.66852e+06	3.06597e+06	2.4839e+06	2.40363e+06	2.90328e+06	2.66676e+06	3.52828e+06	2.93582e+06	2.48694e+06	2.66887e+06	3.52863e+06	3.21461e+06	2.87065e+06	3.02752e+06	2.40195e+06	3.38517e+06	3.22146e+06
0.55_87.9831	NA	NA	87.9831	0.55	NA	NA	NA	NA	NA	level5	NA	NA	NA	NA	NA	9.85547e+06	2.29457e+07	2.21826e+07	2.36135e+07	2.36997e+07	2.32022e+07	2.32291e+07	2.38876e+07	2.55377e+07	2.46765e+07	2.40729e+07	1.91156e+07	2.48904e+07	2.7082e+07	2.58021e+07	2.25568e+07	2.50452e+07	1.73896e+07	2.17319e+07	2.02704e+07	2.39127e+07	2.39839e+07	2.57286e+07	3.14984e+07	2.41828e+07	2.34726e+07	2.11748e+07	2.4385e+07	2.31678e+07	2.17726e+07	2.25729e+07	2.37559e+07	2.79913e+07	2.69221e+07
0.551_103.9962	[similar to: n-acetyl-l-cysteine; δmass: -59.0341 da]	NA	103.996	0.551	NA	NA	NA	NA	NA	level5	NA	NA	NA	NA	NA	1.37737e+08	2.74312e+08	2.67933e+08	2.83827e+08	2.91671e+08	2.42309e+08	2.95562e+08	2.92266e+08	3.11956e+08	2.95923e+08	2.93661e+08	2.43285e+08	3.25653e+08	3.32369e+08	3.02907e+08	2.87681e+08	3.14114e+08	2.07097e+08	2.72759e+08	2.65655e+08	2.96071e+08	2.99937e+08	3.15994e+08	4.11037e+08	3.05521e+08	2.92193e+08	2.49487e+08	3.12911e+08	3.25009e+08	2.76777e+08	2.70236e+08	2.75429e+08	3.26207e+08	3.29054e+08
0.551_104.997	NA	NA	104.997	0.551	NA	NA	NA	NA	NA	level5	NA	NA	NA	NA	NA	1.67946e+07	3.87106e+07	3.67859e+07	3.77905e+07	3.94939e+07	3.32443e+07	3.96907e+07	3.92769e+07	4.31789e+07	3.9851e+07	3.97614e+07	3.32883e+07	4.29801e+07	4.52412e+07	4.0961e+07	3.93558e+07	4.27535e+07	2.87152e+07	3.66449e+07	3.73256e+07	3.98188e+07	4.13731e+07	4.42111e+07	5.59234e+07	4.21389e+07	3.88706e+07	3.46269e+07	4.1628e+07	4.15471e+07	3.81158e+07	3.66116e+07	4.02514e+07	4.36815e+07	4.50557e+07
0.551_126.9726	NA	C4 H N O2 S	126.973	0.551	NA	NA	NA	NA	NA	level5	NA	NA	NA	NA	NA	3.15115e+06	595920	5.34011e+06	1.19887e+07	3.19045e+06	4.42458e+06	512704	3.62336e+06	7.25073e+06	1.28384e+06	2.69441e+06	2.53593e+06	1.33379e+07	2.83686e+06	1.03175e+06	6.93177e+06	5.62941e+06	970934	7.11452e+06	3.71592e+06	1.94454e+06	3.06865e+06	2.97107e+06	2.5279e+06	2.96047e+06	1.87469e+06	5.78289e+06	1.58535e+06	1.70155e+06	1.48119e+06	3.34704e+06	586381	3.58496e+06	5.23611e+06
0.551_136.0225	NA	C3 H9 N2 P S	136.023	0.551	NA	NA	NA	NA	NA	level5	NA	NA	NA	NA	NA	1.02939e+07	1.93085e+07	2.00233e+07	2.04271e+07	2.17529e+07	1.79895e+07	2.1884e+07	2.09104e+07	2.3119e+07	2.10081e+07	2.10549e+07	1.7562e+07	2.34046e+07	2.52869e+07	2.23896e+07	2.04105e+07	2.30172e+07	1.3863e+07	2.002e+07	1.88184e+07	2.23486e+07	2.30364e+07	2.30253e+07	3.00043e+07	2.28599e+07	2.12524e+07	1.90448e+07	2.16906e+07	2.32655e+07	2.02651e+07	2.05505e+07	2.11012e+07	2.46148e+07	2.30853e+07
0.551_145.0228	NA	NA	145.023	0.551	NA	NA	NA	NA	NA	level5	NA	NA	NA	NA	NA	3.48213e+08	7.20052e+08	6.8256e+08	7.37951e+08	7.81523e+08	6.20748e+08	6.96382e+08	7.04953e+08	7.9018e+08	7.37607e+08	7.1804e+08	6.34847e+08	7.47973e+08	8.4375e+08	7.22938e+08	7.77992e+08	7.94832e+08	5.25012e+08	6.96288e+08	6.38278e+08	7.40767e+08	7.47851e+08	7.99463e+08	9.66727e+08	8.08797e+08	7.43628e+08	6.58809e+08	7.72986e+08	6.66015e+08	7.30126e+08	7.11733e+08	7.09297e+08	8.59832e+08	8.04709e+08
0.552_109.0332	NA	NA	109.033	0.552	NA	NA	NA	NA	NA	level5	NA	NA	NA	NA	NA	966063	2.19775e+06	882553	1.66771e+06	1.15839e+07	339385	4.64185e+06	1.33694e+06	860332	3.18138e+06	8.08007e+06	1.66686e+06	1.8804e+06	2.46084e+06	3.15439e+06	815991	441500	6.05611e+06	3.08708e+06	1.20683e+06	2.31981e+06	236846	2.61873e+06	1.26664e+06	8.88216e+06	2.31017e+06	1.95762e+06	1.10491e+06	3.34978e+06	4.38619e+06	3.48198e+06	2.8079e+06	7.0201e+06	3.02437e+06
0.552_137.0233	NA	NA	137.023	0.552	NA	NA	NA	NA	NA	level5	NA	NA	NA	NA	NA	1.24786e+06	2.28453e+06	2.3019e+06	2.43622e+06	2.81936e+06	2.19131e+06	2.65801e+06	2.39334e+06	2.92626e+06	2.69609e+06	3.09358e+06	2.3694e+06	2.84941e+06	3.30737e+06	2.71931e+06	2.96581e+06	3.19408e+06	1.92603e+06	2.55711e+06	2.55758e+06	2.77772e+06	2.64594e+06	2.90274e+06	3.77054e+06	2.88178e+06	2.56843e+06	2.55353e+06	2.85313e+06	3.24843e+06	2.69695e+06	2.51741e+06	2.85083e+06	3.21567e+06	2.73408e+06
0.552_146.0181	[similar to: pipecolic acid; δmass: 16.9391 da]	NA	146.018	0.552	NA	NA	NA	NA	NA	level5	NA	NA	NA	NA	NA	6.59319e+06	1.9841e+07	1.7886e+07	2.00444e+07	2.48416e+07	1.66543e+07	2.35308e+07	2.09317e+07	2.12947e+07	2.19441e+07	1.6144e+07	1.64844e+07	1.95622e+07	2.09582e+07	1.77665e+07	2.3037e+07	2.13548e+07	1.72269e+07	1.93674e+07	1.65734e+07	1.74333e+07	1.96203e+07	2.32746e+07	2.51813e+07	2.23375e+07	2.25896e+07	1.67244e+07	2.12105e+07	1.71739e+07	1.62743e+07	1.65687e+07	2.66326e+07	3.07544e+07	1.97003e+07
0.552_150.0018	NA	C3 H7 N2 O P S	150.002	0.552	NA	NA	NA	NA	NA	level5	NA	NA	NA	NA	NA	1.42282e+07	2.29965e+07	2.29217e+07	2.38701e+07	2.57175e+07	1.97698e+07	2.58603e+07	2.53558e+07	2.6093e+07	2.59008e+07	2.58679e+07	2.28061e+07	2.79767e+07	2.94324e+07	2.66874e+07	2.50563e+07	2.86804e+07	1.75405e+07	2.44087e+07	2.33246e+07	2.65822e+07	2.60099e+07	2.77988e+07	3.41977e+07	2.63622e+07	2.51622e+07	2.1633e+07	2.5889e+07	3.11798e+07	2.50687e+07	2.48592e+07	2.38056e+07	2.9115e+07	2.60726e+07
0.552_151.0025	NA	C5 H N3 O3	151.002	0.552	NA	NA	NA	NA	NA	level5	NA	NA	NA	NA	NA	1.18078e+06	2.39494e+06	2.44614e+06	2.6311e+06	2.84656e+06	2.2018e+06	2.74078e+06	2.36549e+06	2.63059e+06	2.69627e+06	2.5885e+06	2.44377e+06	2.80815e+06	3.30018e+06	2.79048e+06	2.39371e+06	3.07281e+06	1.8961e+06	2.04847e+06	2.16366e+06	2.88896e+06	2.47524e+06	3.03574e+06	3.20517e+06	2.70095e+06	2.32591e+06	2.28061e+06	3.02652e+06	3.37592e+06	2.64186e+06	2.8241e+06	3.43313e+06	2.69727e+06	2.88258e+06
0.552_176.0174	NA	C3 H4 N4 O5	176.017	0.552	NA	NA	NA	NA	NA	level5	NA	NA	NA	NA	NA	9.00734e+06	1.13105e+07	9.30341e+06	8.73841e+06	9.63035e+06	9.04523e+06	1.21286e+07	2.1099e+07	1.22513e+07	1.59169e+07	1.06547e+07	9.31851e+06	1.06933e+07	1.23516e+07	1.83684e+07	6.30727e+06	1.54423e+07	1.03784e+07	8.9081e+06	1.04959e+07	1.24217e+07	1.33571e+07	1.24623e+07	1.27359e+07	1.12868e+07	1.05479e+07	9.264e+06	1.07258e+07	1.14854e+07	1.02362e+07	1.11778e+07	9.52645e+06	9.26055e+06	1.66146e+07
0.552_199.966	NA	C3 H5 Cl N2 O4 S	199.966	0.552	NA	NA	NA	NA	NA	level5	NA	NA	NA	NA	NA	3.20084e+06	2.16413e+07	2.20214e+07	1.92993e+07	2.14751e+07	1.56898e+07	1.91315e+07	2.07913e+07	2.47406e+07	2.23188e+07	1.8868e+07	1.62518e+07	2.47218e+07	2.54953e+07	2.2864e+07	2.30154e+07	2.26981e+07	1.49288e+07	1.95661e+07	2.20662e+07	2.05615e+07	2.10219e+07	2.49697e+07	3.2612e+07	2.56109e+07	2.15223e+07	1.67395e+07	2.4257e+07	2.2477e+07	2.09357e+07	1.87577e+07	2.02182e+07	2.46874e+07	2.41849e+07
0.552_213.9817	NA	C4 H9 Cl N2 O2 P2	213.982	0.552	NA	NA	NA	NA	NA	level5	NA	NA	NA	NA	NA	985795	5.55678e+06	5.36266e+06	4.87951e+06	4.9275e+06	4.26087e+06	5.05349e+06	4.65331e+06	6.40072e+06	5.49777e+06	5.21328e+06	4.11122e+06	5.87481e+06	6.41089e+06	5.52814e+06	5.9969e+06	5.37813e+06	3.88382e+06	4.63759e+06	4.85706e+06	5.1757e+06	5.436e+06	5.59018e+06	5.82767e+06	6.64121e+06	5.81312e+06	3.09586e+06	6.32615e+06	5.59774e+06	5.85284e+06	4.02219e+06	5.07228e+06	6.82547e+06	5.45567e+06
0.552_240.9925	NA	C7 H13 Cl N P S2	240.993	0.552	NA	NA	NA	NA	NA	level5	NA	NA	NA	NA	NA	3.34492e+06	1.7611e+07	1.63392e+07	1.87312e+07	1.74116e+07	1.28468e+07	1.6929e+07	1.48657e+07	1.91239e+07	1.83343e+07	1.7565e+07	1.28706e+07	1.76776e+07	2.01547e+07	1.68829e+07	1.99459e+07	1.77721e+07	1.12716e+07	1.55043e+07	1.40768e+07	1.70594e+07	1.71505e+07	1.89005e+07	2.69602e+07	2.20745e+07	1.97849e+07	1.37069e+07	1.87008e+07	1.38097e+07	1.80539e+07	1.57682e+07	1.56067e+07	2.34638e+07	1.91374e+07
0.553_110.9992	NA	C3 H2 N3 P	110.999	0.553	NA	NA	NA	NA	NA	level5	NA	NA	NA	NA	NA	2.83101e+07	6.51723e+07	5.9468e+07	6.57274e+07	6.80113e+07	5.37114e+07	6.19366e+07	6.35251e+07	7.25997e+07	6.78509e+07	6.54066e+07	5.58844e+07	6.68186e+07	7.59163e+07	6.48042e+07	6.99592e+07	7.00623e+07	4.66187e+07	6.00436e+07	5.61248e+07	6.57187e+07	5.96995e+07	7.14091e+07	8.81673e+07	7.32608e+07	6.43035e+07	6.37321e+07	7.09091e+07	5.31449e+07	6.91769e+07	6.18094e+07	6.40616e+07	7.94171e+07	7.25797e+07
0.553_217.9766	NA	C3 H7 Cl N2 O5 S	217.977	0.553	NA	NA	NA	NA	NA	level5	NA	NA	NA	NA	NA	1.32881e+07	8.68271e+07	8.95089e+07	7.98712e+07	8.52852e+07	6.73235e+07	8.3975e+07	8.48372e+07	9.7655e+07	9.02716e+07	8.2325e+07	6.49237e+07	9.849e+07	1.02174e+08	6.2585e+07	8.90818e+07	9.05434e+07	5.73245e+07	7.56246e+07	7.8763e+07	8.15006e+07	8.60518e+07	1.00757e+08	1.15545e+08	1.00137e+08	8.62713e+07	7.18107e+07	9.1089e+07	8.87196e+07	8.4134e+07	7.91798e+07	8.54705e+07	1.08215e+08	7.60711e+07
0.553_218.9772	NA	C6 H8 N O2 P3	218.977	0.553	NA	NA	NA	NA	NA	level5	NA	NA	NA	NA	NA	1.91511e+06	1.23299e+07	1.17106e+07	1.06904e+07	1.09348e+07	9.2865e+06	1.12684e+07	1.08965e+07	1.31209e+07	1.2284e+07	1.11449e+07	8.40954e+06	1.36472e+07	1.47573e+07	1.16713e+07	1.19309e+07	1.20612e+07	7.14132e+06	9.58658e+06	1.00241e+07	1.02401e+07	1.14573e+07	1.38735e+07	1.74781e+07	1.36555e+07	1.05092e+07	1.00575e+07	1.14991e+07	1.17031e+07	1.14008e+07	1.08952e+07	1.07646e+07	1.54667e+07	1.25078e+07
0.553_231.9922	NA	C6 H6 Cl N4 O2 P	231.992	0.553	NA	NA	NA	NA	NA	level5	NA	NA	NA	NA	NA	8.13818e+06	3.79435e+07	3.92493e+07	4.22094e+07	4.00909e+07	2.91856e+07	3.68601e+07	3.60632e+07	4.22998e+07	3.9781e+07	4.33344e+07	2.81315e+07	4.78037e+07	4.94609e+07	4.77305e+07	4.1306e+07	4.17333e+07	2.5506e+07	3.36539e+07	3.75994e+07	4.28094e+07	4.44238e+07	4.31003e+07	6.06952e+07	5.46666e+07	4.00517e+07	3.03741e+07	4.45599e+07	4.67225e+07	4.28438e+07	3.4108e+07	4.09141e+07	4.91281e+07	4.61096e+07
0.554_219.9741	NA	C4 H6 N4 O P2 S	219.974	0.554	NA	NA	NA	NA	NA	level5	NA	NA	NA	NA	NA	2.70102e+06	1.2384e+07	1.25029e+07	1.18826e+07	1.21845e+07	9.92458e+06	1.22641e+07	1.15357e+07	1.41286e+07	1.24508e+07	1.19144e+07	9.31464e+06	1.46593e+07	1.45808e+07	1.33728e+07	1.26196e+07	1.30794e+07	8.09399e+06	1.08106e+07	1.14483e+07	1.14581e+07	1.32621e+07	1.43625e+07	1.86341e+07	1.43299e+07	1.21962e+07	1.0329e+07	1.28947e+07	1.28403e+07	1.1946e+07	1.08541e+07	1.17997e+07	1.60652e+07	1.42666e+07
0.554_232.9928	NA	C6 H7 N3 O3 S2	232.993	0.554	NA	NA	NA	NA	NA	level5	NA	NA	NA	NA	NA	1.60496e+06	4.44033e+06	9.78735e+06	8.12458e+06	8.99619e+06	6.83221e+06	6.30451e+06	6.33555e+06	6.34789e+06	8.12926e+06	9.37867e+06	6.57864e+06	9.32009e+06	9.78228e+06	7.91294e+06	5.84485e+06	9.38279e+06	4.33164e+06	6.92785e+06	7.62683e+06	8.99469e+06	9.11262e+06	9.87527e+06	1.309e+07	1.06785e+07	6.46961e+06	4.25917e+06	8.56341e+06	9.99192e+06	8.59794e+06	8.04761e+06	7.80215e+06	8.9705e+06	9.8152e+06
0.554_246.0078	Guanoxabenz [usan:inn]	C8 H8 Cl2 N4 O	246.008	0.554	NA	S7842543	NA	NA	NA	level4	NA	NA	NA	NA	NA	188320	2.11828e+06	2.54001e+06	1.14046e+06	1.71876e+06	1.91289e+06	1.86064e+06	2.0149e+06	2.38862e+06	1.71192e+06	2.22356e+06	1.3122e+06	2.46128e+06	3.17684e+06	2.2346e+06	2.19664e+06	1.91322e+06	1.0968e+06	1.44065e+06	1.70945e+06	1.56685e+06	2.01628e+06	2.30963e+06	3.43433e+06	1.99183e+06	1.9439e+06	1.15307e+06	2.40688e+06	2.75909e+06	1.80739e+06	2.26347e+06	1.6558e+06	3.04607e+06	1.91522e+06
0.555_311.9131	NA	C2 H Cl N2 O14	311.913	0.555	NA	NA	NA	NA	NA	level5	NA	NA	NA	NA	NA	361132	2.4768e+06	1.78365e+06	1.91771e+06	1.65636e+06	1.57411e+06	2.22399e+06	2.18626e+06	2.30212e+06	2.24196e+06	1.91682e+06	1.44107e+06	1.9576e+06	1.83751e+06	1.95519e+06	1.98949e+06	1.76011e+06	1.42419e+06	1.30197e+06	1.48732e+06	1.77592e+06	1.59407e+06	2.07008e+06	2.79343e+06	2.84372e+06	1.77937e+06	1.36772e+06	2.04022e+06	1.90967e+06	1.93706e+06	1.28704e+06	2.14105e+06	2.44257e+06	1.64732e+06
0.555_99.0173	NA	NA	99.0173	0.555	NA	NA	NA	NA	NA	level5	NA	NA	NA	NA	NA	5.58636e+06	1.33739e+07	1.20111e+07	1.33616e+07	1.37028e+07	1.09617e+07	1.19813e+07	1.20899e+07	1.37822e+07	1.35948e+07	1.34923e+07	1.18893e+07	1.31681e+07	1.5563e+07	1.24566e+07	1.43672e+07	1.42685e+07	9.28146e+06	1.25183e+07	1.08132e+07	1.26745e+07	1.32957e+07	1.43166e+07	1.55708e+07	1.39947e+07	1.28714e+07	1.21983e+07	1.4468e+07	1.0719e+07	1.26225e+07	1.27253e+07	1.1884e+07	1.55242e+07	1.33695e+07
0.556_234.9394	NA	C5 H5 Cl N3 P3	234.939	0.556	NA	NA	NA	NA	NA	level5	NA	NA	NA	NA	NA	1.07484e+06	1.8068e+06	1.57378e+06	1.54232e+06	2.26862e+06	1.41872e+06	2.14629e+06	1.99812e+06	1.93549e+06	1.94749e+06	2.18384e+06	1.94468e+06	1.88432e+06	2.59101e+06	1.80885e+06	1.83455e+06	2.43624e+06	1.46055e+06	2.18518e+06	1.77623e+06	1.70772e+06	2.08062e+06	2.04285e+06	1.94037e+06	1.62284e+06	2.09571e+06	1.68377e+06	1.71475e+06	542091	1.71014e+06	1.79749e+06	1.88939e+06	2.22279e+06	1.99795e+06
0.556_329.9236	NA	C14 H4 Cl N2 P S2	329.924	0.556	NA	NA	NA	NA	NA	level5	NA	NA	NA	NA	NA	755275	5.86304e+06	5.84027e+06	4.90149e+06	5.34607e+06	2.72967e+06	5.65746e+06	5.8015e+06	5.75513e+06	6.42311e+06	5.57608e+06	3.87456e+06	6.26905e+06	6.81065e+06	6.05678e+06	5.71369e+06	4.48013e+06	3.75938e+06	4.06694e+06	4.92695e+06	4.94013e+06	4.44647e+06	5.68446e+06	7.79433e+06	7.19715e+06	5.46044e+06	3.59121e+06	6.07225e+06	5.51198e+06	5.20738e+06	3.95424e+06	4.76044e+06	7.40646e+06	4.66122e+06
0.557_165.0182	NA	C6 H3 N3 O3	165.018	0.557	NA	NA	NA	NA	NA	level5	NA	NA	NA	NA	NA	730818	1.62987e+06	1.52403e+06	1.84679e+06	1.74794e+06	1.37543e+06	1.70059e+06	1.50654e+06	1.24821e+06	1.61344e+06	1.98291e+06	1.3642e+06	1.7826e+06	2.01028e+06	1.81092e+06	1.79612e+06	1.76948e+06	1.13354e+06	1.44512e+06	1.5055e+06	1.67737e+06	2.00567e+06	1.82199e+06	2.33892e+06	1.60851e+06	1.66834e+06	1.32218e+06	1.6192e+06	2.05028e+06	1.67262e+06	1.62832e+06	1.51652e+06	2.22281e+06	1.8957e+06
0.557_248.9185	NA	C5 H3 Cl N3 O P3	248.918	0.557	NA	NA	NA	NA	NA	level5	NA	NA	NA	NA	NA	1.91629e+06	2.18592e+06	1.89937e+06	2.32867e+06	2.16686e+06	1.96314e+06	2.01798e+06	1.84785e+06	2.06576e+06	1.98683e+06	2.19198e+06	2.14277e+06	2.07602e+06	2.58513e+06	1.6929e+06	2.18187e+06	2.55278e+06	1.624e+06	2.10813e+06	1.81081e+06	2.33784e+06	2.40875e+06	2.5267e+06	2.29827e+06	2.20108e+06	2.24444e+06	1.8487e+06	2.43825e+06	602529	2.18869e+06	2.24916e+06	2.03525e+06	1.91736e+06	1.89441e+06
0.558_181.9554	NA	C3 H3 Cl N2 O3 S	181.955	0.558	NA	NA	NA	NA	NA	level5	NA	NA	NA	NA	NA	296366	2.25281e+06	2.10482e+06	2.62053e+06	2.44573e+06	1.52465e+06	3.02083e+06	2.66692e+06	2.34955e+06	2.40894e+06	2.53205e+06	1.48965e+06	3.02413e+06	2.69993e+06	2.76862e+06	2.5559e+06	2.57139e+06	1.65612e+06	2.12398e+06	1.99279e+06	2.31251e+06	2.33493e+06	3.10446e+06	3.65969e+06	2.59783e+06	2.07404e+06	2.05524e+06	2.90338e+06	2.28979e+06	2.11374e+06	2.0404e+06	2.02738e+06	3.05073e+06	2.59955e+06
0.559_283.9183	NA	C3 H9 Cl N2 O3 S4	283.918	0.559	NA	NA	NA	NA	NA	level5	NA	NA	NA	NA	NA	164243	1.56098e+06	1.65502e+06	2.14499e+06	1.09616e+06	1.15569e+06	1.24815e+06	1.26986e+06	1.85168e+06	1.68046e+06	1.75652e+06	1.13997e+06	1.37857e+06	1.35304e+06	1.57044e+06	1.93741e+06	1.09434e+06	991595	1.68888e+06	1.15775e+06	1.06611e+06	1.0463e+06	1.61207e+06	2.59509e+06	1.75504e+06	1.4588e+06	1.10537e+06	1.78318e+06	1.58528e+06	1.27624e+06	1.14534e+06	1.36106e+06	1.96185e+06	1.35927e+06
0.565_285.9511	NA	C4 H4 Cl N4 O7 P	285.951	0.565	NA	NA	NA	NA	NA	level5	NA	NA	NA	NA	NA	139933	2.15791e+06	1.35814e+06	1.60649e+06	1.80925e+06	1.0182e+06	1.22601e+06	891909	2.06202e+06	1.38335e+06	1.28835e+06	882144	1.37182e+06	2.40455e+06	1.36881e+06	1.75995e+06	1.28039e+06	579086	1.23579e+06	936178	850376	1.62429e+06	1.57661e+06	2.30117e+06	2.0722e+06	1.16348e+06	938714	1.35715e+06	1.98656e+06	1.59351e+06	1.16462e+06	1.16334e+06	2.86589e+06	1.37114e+06
0.574_132.0901	D-ornithine	C5 H12 N2 O2	132.09	0.574	C00515	BGI245	HMDB0003374	78.8	78.5	level1	Organic acids and derivatives	Carboxylic acids and derivatives	Amino acids, peptides, and analogues	Amino acids, peptides, and analogues	map00472 D-Arginine and D-ornithine metabolism; map00997 Biosynthesis of various secondary metabolites - part 3; map01100 Metabolic pathways	1.33582e+07	9.80427e+07	2.20678e+07	7.27843e+07	2.93275e+07	4.23943e+07	2.22259e+07	1.81557e+07	2.87454e+07	2.87562e+07	3.76121e+07	2.63538e+07	1.80489e+07	5.31271e+07	3.1062e+07	2.80433e+07	1.92639e+07	1.7316e+07	4.55434e+07	1.96441e+07	2.63728e+07	5.74581e+07	3.37916e+07	4.12826e+07	2.33607e+07	2.79962e+07	1.6681e+07	2.39248e+07	1.29255e+08	2.61533e+07	1.81889e+07	2.4631e+07	7.50689e+07	2.5774e+07
0.575_146.1058	Dl-lysine	C6 H14 N2 O2	146.106	0.575	C16440	MReference-482	HMDB0142894	83.5	83.7	level2	Organic acids and derivatives	Carboxylic acids and derivatives	Amino acids, peptides, and analogues	Amino acids, peptides, and analogues	NULL	5.21265e+07	5.65694e+07	8.3012e+07	1.46467e+08	8.75294e+07	1.19704e+08	7.46036e+07	1.11386e+08	1.10138e+08	1.69018e+08	1.1826e+08	9.1027e+07	8.75092e+07	1.5505e+08	1.28403e+08	9.9066e+07	5.38707e+07	7.27011e+07	1.71169e+08	7.50657e+07	9.69165e+07	8.10451e+07	1.24232e+08	1.16174e+08	1.22427e+08	9.8296e+07	1.24534e+08	8.7723e+07	8.06654e+07	7.64953e+07	7.26349e+07	7.98318e+07	1.66552e+08	6.87255e+07
0.575_294.1426	NA	C13 H27 O3 P S	294.143	0.575	NA	NA	NA	NA	NA	level5	NA	NA	NA	NA	NA	368818	1.13765e+07	2.24655e+06	1.02363e+07	2.61478e+06	5.15637e+06	1.7154e+06	1.62542e+06	2.30809e+06	1.29182e+06	3.80786e+06	1.21145e+06	1.1773e+06	2.2561e+06	2.00574e+06	1.17781e+06	849133	2.32133e+06	4.30559e+06	1.0609e+06	2.02635e+06	2.84791e+06	2.58235e+06	3.72339e+06	2.48432e+06	1.8888e+06	860777	2.11655e+06	1.51422e+07	1.42996e+06	920001	1.74825e+06	5.97026e+06	3.28882e+06
0.578_214.0806	NA	C6 H10 N6 O3	214.081	0.578	NA	NA	NA	NA	NA	level5	NA	NA	NA	NA	NA	619892	1.22777e+06	1.77098e+06	2.07306e+06	1.56419e+06	2.4807e+06	846128	1.64831e+06	2.11223e+06	4.50142e+06	2.37656e+06	1.16079e+06	1.21681e+06	3.67413e+06	2.83497e+06	1.8694e+06	992244	1.14557e+06	2.7245e+06	1.10974e+06	1.20199e+06	2.04055e+06	3.61508e+06	2.12735e+06	2.53754e+06	1.48385e+06	1.94817e+06	1.35144e+06	1.28125e+06	1.6346e+06	821569	889149	3.96862e+06	1.19695e+06
0.578_622.1296	NA	C17 H33 N6 O13 P3	622.13	0.578	NA	NA	NA	NA	NA	level5	NA	NA	NA	NA	NA	3.51002e+06	2.4127e+06	2.7511e+06	7.22615e+06	3.12774e+06	2.08483e+06	4.26475e+06	2.92529e+06	2.74341e+06	3.51683e+06	3.91107e+06	3.53545e+06	2.84636e+06	2.64163e+06	2.49269e+06	4.99294e+06	3.17183e+06	2.90372e+06	3.26053e+06	3.01526e+06	8.14806e+06	2.27192e+06	4.5841e+06	2.44323e+06	2.84608e+06	3.20177e+06	2.80685e+06	3.21311e+06	3.48553e+06	2.63352e+06	2.71089e+06	2.84046e+06	2.90775e+06	4.74256e+06
0.579_306.0694	NA	C10 H14 N2 O9	306.069	0.579	NA	NA	NA	NA	NA	level5	NA	NA	NA	NA	NA	2.3778e+06	2.30747e+06	1.88083e+06	2.36438e+06	1.48947e+06	2.02814e+06	1.3285e+06	3.64788e+06	2.80917e+06	3.08997e+06	2.69135e+06	2.57193e+06	2.95426e+06	3.35875e+06	2.35195e+06	2.96917e+06	1.26477e+06	1.66864e+06	3.08194e+06	2.42948e+06	2.85514e+06	3.75045e+06	2.86393e+06	2.43431e+06	3.00443e+06	3.54685e+06	4.50898e+06	2.65448e+06	2.76825e+06	2.80681e+06	2.52949e+06	2.22868e+06	3.74317e+06	2.59856e+06
0.581_234.0373	2-(2-acetoxy-2-oxoethyl)-2-hydroxysuccinic acid	C8 H10 O8	234.037	0.581	NA	S67159455	HMDB0059808	NA	NA	level4	Organic acids and derivatives	Carboxylic acids and derivatives	Tetracarboxylic acids and derivatives	Organic acids	NA	697575	4.01256e+06	5.58651e+06	2.32888e+06	8.41609e+06	1.85385e+06	5.04782e+06	3.56782e+06	1.4184e+06	878199	1.03123e+06	3.00507e+06	5.44036e+06	7.42073e+06	2.38918e+06	996231	1.14394e+06	2.69296e+06	4.18171e+06	3.40946e+06	2.11367e+06	548927	2.1769e+06	571964	3.32708e+06	6.45096e+06	832355	2.57196e+06	1.20241e+06	1.1916e+06	3.14061e+06	3.15428e+06	6.22175e+06	4.44103e+06
0.584_267.9532	NA	C7 H6 Cl O7 P	267.953	0.584	NA	NA	NA	NA	NA	level5	NA	NA	NA	NA	NA	1.50001e+06	5.23123e+06	5.84027e+06	5.15662e+06	5.68211e+06	3.90608e+06	3.81479e+06	4.1947e+06	4.92641e+06	5.52882e+06	5.88078e+06	4.15125e+06	5.55972e+06	4.8972e+06	4.86501e+06	6.44559e+06	6.58019e+06	3.73086e+06	4.23037e+06	4.20802e+06	5.29009e+06	6.02989e+06	5.92994e+06	5.4047e+06	7.18737e+06	5.73976e+06	4.01734e+06	4.23435e+06	4.83645e+06	6.52166e+06	5.16443e+06	4.39221e+06	8.61143e+06	5.12849e+06
0.586_218.0231	Diphenyldisulfide	C12 H10 S2	218.023	0.586	NA	S12861	HMDB0031823	NA	NA	level4	Benzenoids	Benzene and substituted derivatives	null	Benzene and derivatives	NA	5.80017e+07	2.8164e+07	3.27229e+07	2.61795e+07	2.92729e+07	3.43724e+07	4.25857e+07	4.64204e+07	2.65121e+07	3.55167e+07	2.55827e+07	1.64383e+07	2.51715e+07	2.57485e+07	2.69113e+07	2.99075e+07	1.82837e+07	3.48977e+07	3.02339e+07	3.55363e+07	3.46256e+07	2.50522e+07	3.54542e+07	4.33877e+07	2.79469e+07	2.60679e+07	1.95627e+07	4.33235e+07	3.95641e+07	3.56801e+07	2.58506e+07	3.82366e+07	1.89414e+07	2.89923e+07
0.586_283.9308	NA	C4 H N2 O11 P	283.931	0.586	NA	NA	NA	NA	NA	level5	NA	NA	NA	NA	NA	5.78877e+06	9.01677e+06	9.36454e+06	9.72811e+06	8.82264e+06	9.3965e+06	9.76883e+06	1.16406e+07	1.23082e+07	1.14385e+07	1.09767e+07	8.30306e+06	1.12091e+07	9.54577e+06	9.05391e+06	9.33298e+06	1.01509e+07	8.44458e+06	1.05696e+07	1.04624e+07	1.15641e+07	8.97349e+06	1.18139e+07	1.2955e+07	1.10102e+07	1.17138e+07	9.57358e+06	1.12351e+07	9.76124e+06	1.10235e+07	1.07097e+07	1.15637e+07	7.45709e+06	1.14578e+07
0.586_317.93	Tcab	C12 H6 Cl4 N2	317.93	0.586	NA	S24617	HMDB0032856	NA	NA	level4	Organoheterocyclic compounds	Azobenzenes	null	Benzene and derivatives	NA	1.18993e+06	4.38315e+06	4.25002e+06	3.03616e+06	4.26096e+06	3.41003e+06	4.33889e+06	3.97621e+06	4.12484e+06	4.52555e+06	4.37028e+06	3.70083e+06	5.10014e+06	4.12113e+06	4.62492e+06	4.71667e+06	3.9424e+06	2.49267e+06	3.4337e+06	4.004e+06	4.33502e+06	4.94233e+06	4.98402e+06	4.79868e+06	5.5951e+06	3.63395e+06	3.20926e+06	4.04613e+06	3.93977e+06	3.91533e+06	4.05352e+06	3.74636e+06	6.84998e+06	3.86855e+06
0.586_599.8406	NA	C12 H3 N4 O17 P3 S	599.841	0.586	NA	NA	NA	NA	NA	level5	NA	NA	NA	NA	NA	748360	785311	915381	1.10636e+06	963917	1.05589e+06	1.04302e+06	1.44438e+06	1.17354e+06	1.21327e+06	1.02961e+06	411043	1.02961e+06	808515	863273	700266	709463	1.15939e+06	964524	1.05198e+06	1.09968e+06	778463	1.30352e+06	1.49077e+06	962270	1.29885e+06	848476	1.61157e+06	823763	1.44872e+06	1.14054e+06	1.21108e+06	395293	1.13072e+06
0.587_385.9175	NA	C15 H3 Cl N4 O S3	385.918	0.587	NA	NA	NA	NA	NA	level5	NA	NA	NA	NA	NA	538655	2.6455e+06	2.07675e+06	2.27389e+06	2.7483e+06	2.16516e+06	2.54915e+06	1.9341e+06	2.76454e+06	2.2283e+06	2.74477e+06	2.02318e+06	3.10756e+06	2.80296e+06	3.06088e+06	2.47949e+06	2.85675e+06	1.86646e+06	2.07394e+06	2.23151e+06	2.67922e+06	2.60864e+06	2.8707e+06	2.85934e+06	3.92139e+06	2.45438e+06	2.09528e+06	2.34768e+06	2.6526e+06	3.29554e+06	2.48856e+06	2.20563e+06	3.50521e+06	3.06143e+06
0.588_453.9052	NA	C19 H6 N2 O2 S5	453.905	0.588	NA	NA	NA	NA	NA	level5	NA	NA	NA	NA	NA	599923	1.87265e+06	1.68303e+06	1.70254e+06	2.38026e+06	1.60723e+06	2.2358e+06	1.83567e+06	2.16758e+06	1.97663e+06	2.05606e+06	1.28086e+06	2.22491e+06	2.07605e+06	2.03776e+06	2.57755e+06	1.95548e+06	1.52659e+06	1.54454e+06	1.64406e+06	1.97304e+06	1.85876e+06	2.42714e+06	2.05611e+06	2.95888e+06	1.66819e+06	1.34773e+06	1.44427e+06	1.89577e+06	2.33266e+06	1.89233e+06	1.78918e+06	3.47543e+06	2.20633e+06
0.588_606.1629	NA	C14 H34 N6 O18 S	606.163	0.588	NA	NA	NA	NA	NA	level5	NA	NA	NA	NA	NA	6.22062e+07	4.01556e+07	3.39757e+06	3.03086e+07	4.29819e+07	2.28027e+07	2.18282e+07	1.67362e+07	4.88883e+07	3.29902e+07	4.71575e+07	8.60072e+07	4.32549e+07	4.16131e+07	3.71432e+07	3.4955e+07	8.99705e+07	2.49755e+07	2.47416e+07	2.38137e+07	2.70603e+07	6.59422e+07	2.02521e+07	3.15771e+07	4.50326e+07	3.90474e+07	7.99817e+07	8.29981e+06	4.08777e+07	2.04114e+07	4.89171e+07	1.09764e+07	5.057e+07	1.96661e+07
0.589_166.061	NA	C5 H6 N6 O	166.061	0.589	NA	NA	NA	NA	NA	level5	NA	NA	NA	NA	NA	3.75139e+07	2.60778e+07	2.26645e+07	2.61682e+07	2.51832e+07	2.20129e+07	2.59482e+07	2.13735e+07	2.34477e+07	2.95964e+07	2.31611e+07	2.18488e+07	3.53667e+07	2.28614e+07	3.18694e+07	2.49882e+07	2.78071e+07	2.07274e+07	2.67856e+07	3.14916e+07	2.99678e+07	3.05545e+07	2.18734e+07	2.22637e+07	3.97114e+07	2.64776e+07	4.79328e+07	2.56244e+07	4.40388e+07	2.63542e+07	3.15117e+07	2.82311e+07	2.93005e+07	2.48411e+07
0.589_217.0268	NA	C4 H13 N O5 P2	217.027	0.589	NA	NA	NA	NA	NA	level5	NA	NA	NA	NA	NA	1.34731e+07	7.68765e+06	7.83377e+06	6.09042e+06	6.52006e+06	9.20286e+06	1.01447e+07	1.03483e+07	7.1351e+06	9.29471e+06	5.5448e+06	3.49917e+06	6.09086e+06	6.60684e+06	7.55203e+06	7.35659e+06	4.77158e+06	8.28537e+06	6.48513e+06	8.39976e+06	7.96872e+06	5.80675e+06	8.66098e+06	1.02285e+07	7.08049e+06	6.71792e+06	5.22192e+06	1.05528e+07	1.04462e+07	8.88734e+06	6.53309e+06	1.02721e+07	4.15609e+06	8.10597e+06
0.589_299.9084	NA	C4 H N2 O10 P S	299.908	0.589	NA	NA	NA	NA	NA	level5	NA	NA	NA	NA	NA	6.43258e+06	4.04299e+06	4.66919e+06	6.3296e+06	4.65531e+06	5.78631e+06	5.98336e+06	7.4197e+06	6.32417e+06	6.38422e+06	5.21563e+06	4.22834e+06	5.81839e+06	5.39627e+06	5.39424e+06	4.59594e+06	4.17692e+06	4.98634e+06	6.2321e+06	7.03241e+06	6.54247e+06	3.95508e+06	6.49508e+06	8.52576e+06	4.43923e+06	5.5502e+06	5.29024e+06	9.12595e+06	5.29863e+06	5.96803e+06	5.74202e+06	6.69854e+06	2.28825e+06	6.49417e+06
0.589_333.9076	NA	C3 H3 N4 O9 P S2	333.908	0.589	NA	NA	NA	NA	NA	level5	NA	NA	NA	NA	NA	4.44853e+06	5.98272e+06	7.74343e+06	7.65671e+06	7.92554e+06	7.73845e+06	9.32355e+06	9.00844e+06	9.21632e+06	8.59833e+06	8.19109e+06	6.48662e+06	9.11979e+06	7.90422e+06	8.3797e+06	7.93255e+06	7.73562e+06	7.25383e+06	7.83327e+06	8.90701e+06	1.00064e+07	7.66267e+06	9.60204e+06	1.02208e+07	8.38386e+06	8.89059e+06	7.23849e+06	9.69993e+06	8.46695e+06	8.36539e+06	7.98961e+06	8.48608e+06	6.31513e+06	8.94467e+06
0.59_153.9731	NA	C6 H4 O P2	153.973	0.59	NA	NA	NA	NA	NA	level5	NA	NA	NA	NA	NA	3.09653e+06	5.64374e+06	5.84353e+06	5.50878e+06	7.16709e+06	4.82898e+06	6.12809e+06	6.02045e+06	6.70862e+06	6.68875e+06	6.59631e+06	6.0683e+06	6.67132e+06	6.40118e+06	6.51721e+06	6.94403e+06	7.06878e+06	4.66642e+06	5.86101e+06	5.71946e+06	6.93703e+06	6.4782e+06	6.52131e+06	7.42893e+06	6.7604e+06	7.05753e+06	5.89871e+06	5.48421e+06	8.1531e+06	6.35239e+06	6.11702e+06	6.08572e+06	7.16247e+06	7.13004e+06
0.59_290.0341	NA	C7 H17 Cl N2 O4 P2	290.034	0.59	NA	NA	NA	NA	NA	level5	NA	NA	NA	NA	NA	280568	1.78365e+06	445421	1.23678e+06	393138	821967	175011	153707	373547	366744	566352	347286	338440	851473	397909	463304	161131	458369	731133	233439	381333	1.05604e+06	324665	571881	364636	359575	147321	197166	2.28355e+06	595376	166607	177990	1.70636e+06	420706
0.591_401.895	NA	C10 H13 O3 P3 S4	401.895	0.591	NA	NA	NA	NA	NA	level5	NA	NA	NA	NA	NA	3.67583e+06	5.14238e+06	5.56246e+06	5.96395e+06	6.32862e+06	5.59395e+06	7.8845e+06	6.83047e+06	7.17704e+06	7.07914e+06	6.85192e+06	4.40088e+06	6.10905e+06	6.25496e+06	6.28019e+06	6.35228e+06	6.43143e+06	5.54937e+06	5.73589e+06	6.25199e+06	6.85633e+06	5.8473e+06	7.24177e+06	7.77634e+06	6.59473e+06	7.5666e+06	5.31478e+06	7.68416e+06	5.92482e+06	6.90715e+06	6.27674e+06	6.94538e+06	4.90161e+06	7.30313e+06
0.591_521.8932	NA	C21 H3 Cl N4 O5 S3	521.893	0.591	NA	NA	NA	NA	NA	level5	NA	NA	NA	NA	NA	545646	1.48863e+06	1.58424e+06	1.1266e+06	2.33702e+06	1.22356e+06	1.65339e+06	1.41372e+06	1.53499e+06	1.70229e+06	1.69198e+06	1.19796e+06	1.63535e+06	1.64081e+06	1.67124e+06	2.15529e+06	1.56946e+06	1.16456e+06	1.23981e+06	1.28871e+06	1.70119e+06	1.766e+06	1.92282e+06	1.58521e+06	2.12709e+06	1.67379e+06	1.20991e+06	1.18324e+06	1.85983e+06	1.5978e+06	1.43177e+06	1.64419e+06	2.0629e+06	1.88437e+06
0.592_469.8826	NA	C17 H5 N4 O P3 S3	469.883	0.592	NA	NA	NA	NA	NA	level5	NA	NA	NA	NA	NA	2.73019e+06	3.40811e+06	4.77818e+06	5.42316e+06	5.54882e+06	3.79955e+06	5.68624e+06	5.70309e+06	4.97885e+06	5.62404e+06	4.93505e+06	3.35182e+06	5.70351e+06	4.36202e+06	4.68208e+06	5.57653e+06	3.77841e+06	3.34721e+06	5.03349e+06	5.44578e+06	5.1918e+06	4.09081e+06	4.82554e+06	6.26262e+06	4.26615e+06	4.90962e+06	4.30675e+06	5.23564e+06	5.15402e+06	4.9993e+06	5.27731e+06	5.40741e+06	4.8627e+06	5.84382e+06
0.594_203.95	NA	C2 H7 O5 P3	203.95	0.594	NA	NA	NA	NA	NA	level5	NA	NA	NA	NA	NA	2.42482e+07	3.41134e+07	3.42939e+07	3.60995e+07	4.41015e+07	3.55255e+07	3.89138e+07	3.75473e+07	4.16063e+07	4.05073e+07	4.04245e+07	3.35681e+07	3.86911e+07	4.04598e+07	3.63839e+07	4.2881e+07	4.23656e+07	3.07779e+07	3.60138e+07	3.30932e+07	4.08673e+07	4.05552e+07	4.16701e+07	4.64802e+07	4.14278e+07	4.09377e+07	3.56207e+07	3.64772e+07	4.30621e+07	4.11487e+07	3.71451e+07	3.81476e+07	4.44232e+07	4.24511e+07
0.595_537.8706	NA	C9 H16 O12 P2 S5	537.871	0.595	NA	NA	NA	NA	NA	level5	NA	NA	NA	NA	NA	2.57239e+06	3.00409e+06	3.90581e+06	3.65675e+06	4.10638e+06	3.4068e+06	4.70534e+06	4.13691e+06	3.95468e+06	3.98883e+06	3.73236e+06	2.41276e+06	3.91757e+06	3.97456e+06	3.2897e+06	3.5153e+06	3.55417e+06	3.53914e+06	3.3981e+06	3.9123e+06	4.11733e+06	3.75996e+06	4.2495e+06	4.84165e+06	4.38246e+06	4.37336e+06	3.29998e+06	4.18256e+06	3.91706e+06	4.23496e+06	4.21956e+06	4.63777e+06	3.12364e+06	4.05032e+06
0.597_589.8796	NA	C26 H5 Cl O9 P2 S	589.88	0.597	NA	NA	NA	NA	NA	level5	NA	NA	NA	NA	NA	373350	930432	1.06754e+06	850671	1.30261e+06	726529	1.03094e+06	1.07195e+06	1.318e+06	1.31793e+06	1.19843e+06	1.05595e+06	1.22077e+06	899889	1.00209e+06	1.3314e+06	970969	879080	889870	814860	1.34082e+06	1.47163e+06	1.32758e+06	890210	1.2526e+06	1.18299e+06	786745	872911	1.06784e+06	1.20034e+06	988121	1.11528e+06	1.79033e+06	1.45249e+06
0.597_605.8575	NA	C27 H3 N4 O2 P S5	605.857	0.597	NA	NA	NA	NA	NA	level5	NA	NA	NA	NA	NA	2.6741e+06	3.15053e+06	3.91076e+06	3.72262e+06	4.11417e+06	3.09923e+06	3.80543e+06	3.88472e+06	4.37295e+06	3.59391e+06	3.58531e+06	2.69945e+06	3.82157e+06	3.01731e+06	3.12344e+06	3.99609e+06	3.23039e+06	3.0394e+06	3.07919e+06	3.56136e+06	4.25946e+06	3.21126e+06	4.09506e+06	4.24476e+06	3.65336e+06	4.18372e+06	2.91992e+06	3.78549e+06	3.82725e+06	3.93247e+06	3.3521e+06	3.87734e+06	3.00895e+06	3.82931e+06
0.597_808.8152	NA	C52 H108 N2 O S	808.815	0.597	NA	NA	NA	NA	NA	level5	NA	NA	NA	NA	NA	2.64275e+06	1.73532e+06	1.90832e+06	1.95521e+06	2.48755e+06	2.42777e+06	2.29339e+06	2.43472e+06	2.16925e+06	2.35884e+06	2.55485e+06	2.10323e+06	2.24272e+06	2.0708e+06	1.85331e+06	2.06323e+06	2.17875e+06	1.96705e+06	2.27028e+06	2.3927e+06	3.19641e+06	2.32809e+06	2.62854e+06	2.61081e+06	2.13094e+06	2.40272e+06	2.08345e+06	2.88699e+06	2.60095e+06	2.55031e+06	2.77816e+06	2.8679e+06	1.85104e+06	3.07968e+06
0.597_914.2217	NA	C39 H45 N6 O14 P3	914.222	0.597	NA	NA	NA	NA	NA	level5	NA	NA	NA	NA	NA	1.1817e+06	918568	1.01705e+06	1.22451e+06	1.35522e+06	1.31757e+06	977409	1.26765e+06	1.15228e+06	1.49298e+06	1.25079e+06	1.3009e+06	1.1654e+06	1.18196e+06	1.2644e+06	2.57455e+06	1.65799e+06	999198	1.61556e+06	402665	861842	1.09445e+06	1.77417e+06	1.29956e+06	444996	2.67346e+06	1.33003e+06	1.77921e+06	2.74055e+06	924408	870295	1.68504e+06	884668	1.17152e+06
0.598_673.843	NA	C23 H3 N2 O15 P S3	673.843	0.598	NA	NA	NA	NA	NA	level5	NA	NA	NA	NA	NA	4.15977e+06	2.58404e+06	3.02889e+06	3.24262e+06	3.02672e+06	3.35938e+06	3.85625e+06	4.00032e+06	3.36653e+06	3.59759e+06	3.03874e+06	2.88357e+06	3.07122e+06	2.85425e+06	2.18263e+06	3.66565e+06	2.77933e+06	2.53423e+06	3.55447e+06	3.47835e+06	4.65484e+06	3.11165e+06	3.61026e+06	4.17359e+06	2.93266e+06	3.52765e+06	3.11254e+06	4.41689e+06	4.11071e+06	4.35527e+06	3.12599e+06	4.49082e+06	2.88773e+06	4.50937e+06
0.599_151.9402	NA	NA	151.94	0.599	NA	NA	NA	NA	NA	level5	NA	NA	NA	NA	NA	1.99426e+07	1.4206e+07	1.57079e+07	1.89327e+07	1.67471e+07	1.85791e+07	1.91218e+07	2.27737e+07	2.12033e+07	1.92361e+07	1.67665e+07	1.38993e+07	1.96886e+07	1.57585e+07	1.72123e+07	1.6349e+07	1.71758e+07	1.54877e+07	1.86955e+07	1.88895e+07	2.27681e+07	1.65336e+07	2.07778e+07	2.62829e+07	1.581e+07	1.90239e+07	1.72356e+07	2.09964e+07	1.58969e+07	1.79933e+07	1.81797e+07	1.80785e+07	1.11809e+07	2.11842e+07
0.599_258.0041	NA	C8 H7 N2 O6 P	258.004	0.599	NA	NA	NA	NA	NA	level5	NA	NA	NA	NA	NA	1.25621e+06	1.6745e+06	1.79207e+06	1.16401e+07	2.99093e+06	1.00183e+06	3.44175e+06	1.19223e+06	1.95628e+06	998883	1.89879e+06	1.24735e+06	3.52337e+06	5.6795e+06	1.89881e+06	1.6761e+06	3.3259e+06	2.00937e+06	4.54071e+06	2.80515e+06	2.45785e+06	1.29455e+06	1.80576e+06	1.05391e+06	3.4146e+06	2.34375e+06	1.21441e+06	2.50764e+06	826820	1.13141e+06	1.031e+06	799067	9.46996e+06	925376
0.599_271.9372	NA	NA	271.937	0.599	NA	NA	NA	NA	NA	level5	NA	NA	NA	NA	NA	2.62668e+07	4.06374e+07	4.31259e+07	4.08061e+07	4.85326e+07	3.73675e+07	4.52935e+07	4.29548e+07	4.74376e+07	4.6635e+07	4.2832e+07	3.8549e+07	4.3675e+07	4.28191e+07	4.12959e+07	4.94272e+07	4.90203e+07	3.5749e+07	4.22682e+07	3.96028e+07	5.25109e+07	4.54756e+07	4.81185e+07	4.89227e+07	4.92116e+07	4.89208e+07	3.99194e+07	4.17061e+07	4.75737e+07	4.81874e+07	4.53599e+07	4.53504e+07	4.7098e+07	5.3646e+07
0.599_410.0499	NA	C9 H18 N2 O14 S	410.05	0.599	NA	NA	NA	NA	NA	level5	NA	NA	NA	NA	NA	3.46201e+06	705641	1.59881e+06	562662	565907	1.66998e+06	2.97836e+06	1.44023e+06	815499	788750	897779	889023	815685	874324	858357	783765	929553	3.51763e+06	834887	2.98582e+06	966853	749960	766096	1.04424e+06	919322	578439	840850	1.22496e+06	2.21962e+06	2.11169e+06	681995	1.53302e+06	564206	771357
0.599_741.8311	NA	NA	741.831	0.599	NA	NA	NA	NA	NA	level5	NA	NA	NA	NA	NA	3.83261e+06	2.48009e+06	3.25657e+06	3.25753e+06	3.03999e+06	2.14103e+06	2.96607e+06	3.65424e+06	2.80204e+06	2.74212e+06	3.31285e+06	2.29769e+06	3.05696e+06	2.32297e+06	2.54963e+06	3.3376e+06	2.97566e+06	2.33652e+06	2.90106e+06	2.79348e+06	3.56326e+06	2.91272e+06	3.6074e+06	3.97821e+06	3.12724e+06	3.8718e+06	2.21008e+06	3.95258e+06	3.33688e+06	3.56524e+06	3.23746e+06	3.053e+06	2.46085e+06	3.7325e+06
0.6_188.1529	Propamocarb	C9 H20 N2 O2	188.153	0.6	C18885	S30114	NA	NA	NA	level4	NA	NA	NA	NA	NULL	1.00309e+06	1.68974e+06	5.30598e+06	3.17261e+06	2.47795e+06	4.72527e+06	5.38771e+06	4.47921e+06	3.79379e+06	4.174e+06	4.71416e+06	3.60337e+06	4.47792e+06	4.11067e+06	3.06739e+06	2.42916e+06	1.57805e+06	2.61576e+06	3.65992e+06	364345	462135	1.714e+06	5.46909e+06	7.52619e+06	3.15833e+06	570678	3.78437e+06	329170	1.59057e+06	1.79827e+06	2.37356e+06	2.40559e+06	2.99933e+06	1.96117e+06
0.6_239.9937	NA	C6 H8 O8 S	239.994	0.6	NA	NA	NA	NA	NA	level5	NA	NA	NA	NA	NA	580242	1.05172e+06	1.316e+06	1.04969e+07	2.2962e+06	475805	2.8824e+06	681342	1.32491e+06	467712	1.26474e+06	572388	2.81993e+06	4.78857e+06	1.29315e+06	1.08725e+06	2.39237e+06	1.536e+06	3.87526e+06	2.30013e+06	1.83817e+06	605523	1.22998e+06	493134	2.68748e+06	1.74437e+06	562280	2.03855e+06	379215	698932	477688	406954	7.19651e+06	443040
0.6_289.9086	NA	C6 H2 Cl N4 O2 P3	289.909	0.6	NA	NA	NA	NA	NA	level5	NA	NA	NA	NA	NA	2.80875e+06	3.47379e+06	3.5748e+06	3.77446e+06	3.62599e+06	3.37766e+06	3.43932e+06	3.53649e+06	4.36555e+06	4.00903e+06	4.06768e+06	3.75708e+06	4.14538e+06	4.61528e+06	3.76623e+06	3.56224e+06	5.27662e+06	3.00384e+06	4.07734e+06	3.47932e+06	4.59405e+06	4.19673e+06	3.74025e+06	4.7817e+06	4.01776e+06	3.86954e+06	4.04387e+06	4.21333e+06	4.2557e+06	3.84809e+06	3.95442e+06	3.66738e+06	3.52858e+06	4.48268e+06
0.6_345.0018	NA	C9 H17 N O5 P2 S2	345.002	0.6	NA	NA	NA	NA	NA	level5	NA	NA	NA	NA	NA	1.23917e+07	5.50222e+06	3.75842e+06	7.33174e+06	6.47913e+06	6.3251e+06	1.03912e+07	6.36641e+06	6.01553e+06	7.04393e+06	8.72944e+06	5.53409e+06	5.69749e+06	6.36542e+06	6.1802e+06	6.0169e+06	9.50479e+06	6.3136e+06	4.23325e+06	1.13388e+07	6.06653e+06	6.70603e+06	7.33581e+06	7.20128e+06	6.65698e+06	6.1079e+06	7.37242e+06	1.33571e+07	7.33814e+06	5.69191e+06	7.96609e+06	5.47631e+06	5.93098e+06	8.40491e+06
0.6_417.8722	NA	C7 H4 N2 O11 P2 S2	417.872	0.6	NA	NA	NA	NA	NA	level5	NA	NA	NA	NA	NA	4.36829e+06	2.72573e+06	2.888e+06	3.8208e+06	3.29639e+06	3.42369e+06	3.48566e+06	4.31415e+06	4.12784e+06	3.87053e+06	3.76104e+06	2.6918e+06	3.73525e+06	3.34145e+06	3.46119e+06	2.81866e+06	3.47149e+06	3.37169e+06	4.16121e+06	3.87713e+06	4.83152e+06	2.70472e+06	3.85914e+06	5.64797e+06	2.90921e+06	3.78152e+06	3.24777e+06	5.60627e+06	3.7415e+06	3.85546e+06	3.70897e+06	4.42672e+06	1.56154e+06	3.95486e+06
0.6_423.8866	NA	C8 H6 N6 O3 P2 S4	423.887	0.6	NA	NA	NA	NA	NA	level5	NA	NA	NA	NA	NA	1.22637e+06	3.23254e+06	2.07978e+06	580783	4.10662e+07	1.92177e+06	2.13855e+06	1.2774e+06	2.70397e+06	2.28513e+06	2.06874e+06	2.90391e+06	6.40699e+07	2.4342e+07	2.95217e+07	3.81083e+07	1.05823e+07	446242	635051	2.80109e+06	453957	2.18182e+07	1.41218e+06	3.0465e+07	249816	1.70147e+06	2.23889e+07	1.20332e+06	1.15921e+06	1.19996e+06	2.00203e+06	1.24659e+06	2.68852e+07	2.5802e+06
0.6_809.8181	NA	C28 H5 N4 O14 P3 S3	809.818	0.6	NA	NA	NA	NA	NA	level5	NA	NA	NA	NA	NA	3.01456e+06	1.74357e+06	2.29865e+06	1.82419e+06	2.42573e+06	2.74752e+06	1.87329e+06	2.62492e+06	2.46909e+06	2.34877e+06	2.41381e+06	2.07876e+06	2.30954e+06	2.39761e+06	1.94802e+06	2.44793e+06	2.53692e+06	2.38946e+06	2.60355e+06	2.07197e+06	3.47071e+06	2.4313e+06	2.96132e+06	2.58005e+06	2.55619e+06	2.47744e+06	2.24575e+06	3.01533e+06	2.20742e+06	3.15559e+06	2.83283e+06	2.794e+06	2.18167e+06	3.15071e+06
0.6_877.8051	NA	C37 H4 O17 P2 S3	877.805	0.6	NA	NA	NA	NA	NA	level5	NA	NA	NA	NA	NA	1.81515e+06	1.6335e+06	1.89928e+06	1.86e+06	2.05171e+06	2.0566e+06	2.2757e+06	2.26464e+06	2.01186e+06	2.16503e+06	1.94347e+06	1.41203e+06	1.9925e+06	1.64337e+06	1.65834e+06	2.30035e+06	1.85472e+06	1.73755e+06	1.91167e+06	1.83249e+06	2.34508e+06	1.60946e+06	2.14875e+06	2.29845e+06	2.32926e+06	2.46483e+06	1.54961e+06	2.47686e+06	1.78695e+06	2.35505e+06	2.23947e+06	2.62791e+06	1.6334e+06	2.20863e+06
0.601_158.1055	NA	C7 H14 N2 O2	158.106	0.601	NA	NA	NA	NA	NA	level5	NA	NA	NA	NA	NA	5.763e+06	4.06318e+06	2.88305e+06	3.28526e+06	5.07139e+06	3.72447e+06	2.28302e+06	3.51982e+06	4.11597e+06	3.6492e+06	4.56297e+06	6.03916e+06	4.37287e+06	4.9296e+06	4.37067e+06	4.41168e+06	7.7001e+06	1.93318e+06	4.36975e+06	2.91026e+06	3.52278e+06	5.5267e+06	3.67448e+06	4.22597e+06	4.22368e+06	3.52743e+06	5.74908e+06	2.52226e+06	4.04785e+06	2.63498e+06	3.82844e+06	2.24106e+06	3.92583e+06	3.61133e+06
0.601_169.9507	NA	NA	169.951	0.601	NA	NA	NA	NA	NA	level5	NA	NA	NA	NA	NA	2.55851e+07	1.85119e+07	1.96803e+07	2.42744e+07	2.16677e+07	2.3678e+07	2.44652e+07	2.88113e+07	2.74593e+07	2.49222e+07	2.17156e+07	1.8203e+07	2.52651e+07	2.08288e+07	2.23548e+07	2.1315e+07	2.24088e+07	2.00447e+07	2.36225e+07	2.3996e+07	2.91492e+07	2.12036e+07	2.6277e+07	3.32083e+07	1.99012e+07	2.44854e+07	2.23649e+07	2.77454e+07	2.05992e+07	2.30156e+07	2.35276e+07	2.28282e+07	1.41257e+07	2.65606e+07
0.601_238.0819	NA	C8 H18 N2 O2 S2	238.082	0.601	NA	NA	NA	NA	NA	level5	NA	NA	NA	NA	NA	8.2903e+06	6.00575e+06	8.13172e+06	7.0757e+06	7.87058e+06	5.84923e+06	5.50866e+06	6.27127e+06	6.14167e+06	5.83453e+06	6.9407e+06	6.17715e+06	7.61048e+06	7.22088e+06	4.23974e+06	1.11621e+07	7.85088e+06	5.80629e+06	8.10195e+06	4.99512e+06	8.48856e+06	5.86201e+06	5.20579e+06	7.60461e+06	7.50485e+06	8.99275e+06	1.05756e+07	9.92401e+06	1.04443e+07	5.89574e+06	7.39695e+06	7.09653e+06	6.48467e+06	6.26074e+06
0.601_305.8822	Diallylheptasulfane	C6 H10 S7	305.882	0.601	NA	S30777346	HMDB0039458	NA	NA	level4	Organosulfur compounds	Allyl sulfur compounds	null	Allyl sulfur compounds	NA	316727	690326	271366	519073	343111	470434	321656	449452	573583	400393	272959	450778	594539	696376	434021	328745	964484	332584	495264	484871	453909	479972	288742	647105	274160	429048	554716	742691	450039	498291	587518	416042	475765	451505
0.601_407.9121	NA	C13 H6 N4 O2 P2 S3	407.912	0.601	NA	NA	NA	NA	NA	level5	NA	NA	NA	NA	NA	1.4329e+07	1.74926e+07	1.80932e+07	1.9129e+07	2.20171e+07	1.80071e+07	2.1235e+07	2.0263e+07	2.03252e+07	2.07414e+07	2.06424e+07	1.60158e+07	1.8648e+07	1.92571e+07	1.78679e+07	2.23703e+07	1.95645e+07	1.61438e+07	1.81918e+07	1.86014e+07	2.27897e+07	1.99347e+07	2.21601e+07	2.19066e+07	2.22334e+07	2.2681e+07	1.68386e+07	1.91919e+07	2.29253e+07	2.22095e+07	1.99576e+07	2.15989e+07	2.28667e+07	2.47685e+07
0.602_112.0161	3-furoic acid	C5 H4 O3	112.016	0.602	NA	MReference-1735	HMDB0000444	NA	90.2	level2	Organoheterocyclic compounds	Furans	Furoic acid and derivatives	Furoic acid and derivatives	NA	1.04034e+08	4.71477e+07	5.4476e+07	4.67509e+07	5.48185e+07	7.88544e+07	8.39681e+07	5.09627e+07	6.03958e+07	6.02274e+07	5.68272e+07	4.27404e+07	5.14968e+07	5.6955e+07	3.41825e+07	5.26168e+07	4.51935e+07	4.98537e+07	3.47605e+07	5.92636e+07	6.25663e+07	5.47505e+07	5.84531e+07	7.28244e+07	4.90908e+07	5.61047e+07	3.92991e+07	4.23208e+07	7.2516e+07	6.03491e+07	5.92613e+07	3.84653e+07	4.79076e+07	6.25414e+07
0.602_339.9245	NA	C6 H6 N4 O5 P2 S2	339.925	0.602	NA	NA	NA	NA	NA	level5	NA	NA	NA	NA	NA	1.21631e+07	1.68738e+07	1.79882e+07	1.82519e+07	2.19409e+07	1.81905e+07	1.99948e+07	1.88651e+07	2.05721e+07	2.05741e+07	1.98458e+07	1.61478e+07	1.88289e+07	1.94246e+07	1.76285e+07	2.06214e+07	2.06276e+07	1.53203e+07	1.80925e+07	1.75433e+07	2.14807e+07	1.95978e+07	2.12501e+07	2.15124e+07	2.12198e+07	2.11591e+07	1.66828e+07	1.86034e+07	2.21815e+07	2.12744e+07	1.8579e+07	1.96465e+07	2.22898e+07	2.36517e+07
0.603_165.0408	NA	C2 H8 N5 O2 P	165.041	0.603	NA	NA	NA	NA	NA	level5	NA	NA	NA	NA	NA	2.70506e+06	2.19698e+06	2.34652e+06	2.39092e+06	2.74806e+06	2.36747e+06	2.74377e+06	2.94769e+06	2.18729e+06	2.80332e+06	2.77418e+06	2.05513e+06	2.35111e+06	2.46208e+06	2.19069e+06	1.93594e+06	3.07231e+06	2.08004e+06	2.54923e+06	2.29983e+06	2.91382e+06	2.5294e+06	2.71331e+06	2.4331e+06	1.99258e+06	2.99849e+06	2.70494e+06	2.66715e+06	2.63226e+06	2.40472e+06	1.9809e+06	2.662e+06	2.52761e+06	2.29082e+06
0.603_288.9113	NA	C8 H6 N O P3 S2	288.911	0.603	NA	NA	NA	NA	NA	level5	NA	NA	NA	NA	NA	426527	1.15984e+06	873548	902344	1.13079e+06	739914	802224	605841	1.16648e+06	1.02863e+06	1.22312e+06	1.16656e+06	1.27721e+06	1.70009e+06	1.22937e+06	1.13071e+06	1.51469e+06	657095	836453	778360	915111	1.3081e+06	862049	1.06194e+06	1.39111e+06	901004	1.26053e+06	789169	869370	804282	1.0098e+06	618370	1.41495e+06	961411
0.603_475.8999	NA	C16 H6 N4 O4 P2 S3	475.9	0.603	NA	NA	NA	NA	NA	level5	NA	NA	NA	NA	NA	7.46087e+06	8.24159e+06	8.46398e+06	8.17642e+06	1.09467e+07	9.21626e+06	9.88065e+06	9.79857e+06	1.00397e+07	9.73566e+06	9.84677e+06	8.46244e+06	9.20703e+06	9.71703e+06	8.199e+06	1.10172e+07	9.89373e+06	8.02719e+06	9.28292e+06	8.43905e+06	1.12811e+07	9.95901e+06	1.0675e+07	9.23765e+06	1.07402e+07	1.05477e+07	8.30616e+06	9.22925e+06	1.10458e+07	1.05783e+07	9.77894e+06	1.08994e+07	1.12228e+07	1.22794e+07
0.603_543.888	NA	C15 H7 N4 O9 P3 S2	543.888	0.603	NA	NA	NA	NA	NA	level5	NA	NA	NA	NA	NA	6.10859e+06	6.91637e+06	7.67745e+06	6.64862e+06	7.67542e+06	6.89834e+06	8.1404e+06	8.25307e+06	8.15765e+06	7.87553e+06	7.04689e+06	6.80369e+06	6.49927e+06	7.42688e+06	6.00241e+06	7.4709e+06	7.99621e+06	5.95947e+06	7.65494e+06	6.74226e+06	9.19404e+06	7.73948e+06	8.23146e+06	7.25907e+06	8.52955e+06	8.20033e+06	6.37464e+06	7.31861e+06	7.93324e+06	8.89109e+06	7.51443e+06	8.78193e+06	7.69579e+06	9.8149e+06
0.603_611.8738	NA	C19 H4 N2 O16 S3	611.874	0.603	NA	NA	NA	NA	NA	level5	NA	NA	NA	NA	NA	4.46124e+06	4.30946e+06	5.80248e+06	5.19575e+06	7.11643e+06	5.49394e+06	6.13717e+06	6.30432e+06	5.50018e+06	6.08125e+06	5.99272e+06	5.73265e+06	4.97492e+06	4.75301e+06	5.20567e+06	7.21937e+06	6.27485e+06	5.64528e+06	5.97123e+06	4.60487e+06	7.66896e+06	6.1645e+06	6.79155e+06	6.87599e+06	7.07553e+06	6.87651e+06	4.5923e+06	6.23489e+06	6.8524e+06	6.75063e+06	6.26961e+06	7.18792e+06	7.35573e+06	8.13982e+06
0.603_621.8334	NA	NA	621.833	0.603	NA	NA	NA	NA	NA	level5	NA	NA	NA	NA	NA	3.02813e+06	2.54847e+06	2.34987e+06	2.9987e+06	2.42752e+06	3.16128e+06	3.06438e+06	3.64261e+06	3.34634e+06	3.21309e+06	2.37539e+06	2.78692e+06	3.7084e+06	3.40063e+06	2.56046e+06	2.44939e+06	2.91873e+06	2.60754e+06	2.82526e+06	3.03484e+06	4.16382e+06	2.57003e+06	3.33699e+06	4.54871e+06	2.4522e+06	3.26578e+06	3.27081e+06	4.04515e+06	2.76959e+06	2.84354e+06	2.8715e+06	3.13705e+06	1.52481e+06	4.01421e+06
0.603_679.8607	NA	C25 H7 N4 O8 P3 S3	679.861	0.603	NA	NA	NA	NA	NA	level5	NA	NA	NA	NA	NA	4.10219e+06	3.65604e+06	4.30166e+06	3.7166e+06	5.1226e+06	3.7365e+06	3.92786e+06	4.72069e+06	4.23026e+06	4.76459e+06	4.71806e+06	3.60561e+06	3.75113e+06	3.66786e+06	3.40051e+06	4.62174e+06	4.11142e+06	3.36379e+06	3.7701e+06	3.90333e+06	5.32454e+06	4.26044e+06	3.94725e+06	4.02743e+06	4.83717e+06	4.46815e+06	3.11639e+06	4.10236e+06	4.11151e+06	4.48867e+06	4.02106e+06	4.38604e+06	5.16916e+06	5.95132e+06
0.603_689.8199	NA	C13 H4 N6 O18 P2 S3	689.82	0.603	NA	NA	NA	NA	NA	level5	NA	NA	NA	NA	NA	3.60855e+06	2.44285e+06	2.47999e+06	3.03788e+06	2.55037e+06	3.03685e+06	2.90456e+06	3.27575e+06	2.78969e+06	2.90802e+06	3.11634e+06	2.6519e+06	3.305e+06	2.5291e+06	2.23627e+06	2.49102e+06	3.07523e+06	3.0135e+06	3.45485e+06	3.41113e+06	4.81354e+06	2.60778e+06	2.46235e+06	3.65917e+06	3.16333e+06	4.14735e+06	2.66785e+06	4.89845e+06	2.62275e+06	2.74741e+06	3.05643e+06	2.61437e+06	1.48811e+06	3.81932e+06
0.603_747.8477	NA	C16 H10 N6 O17 P2 S4	747.848	0.603	NA	NA	NA	NA	NA	level5	NA	NA	NA	NA	NA	2.82333e+06	2.77754e+06	3.3684e+06	3.32633e+06	3.93249e+06	3.40602e+06	3.67682e+06	3.31639e+06	3.74797e+06	3.53614e+06	3.70474e+06	2.76093e+06	2.97818e+06	3.36863e+06	2.75275e+06	4.11399e+06	3.40763e+06	3.01871e+06	3.3727e+06	3.33355e+06	4.61273e+06	3.47942e+06	4.05803e+06	3.54344e+06	3.79924e+06	3.54143e+06	2.64838e+06	3.03222e+06	3.52224e+06	3.72095e+06	3.67847e+06	3.78095e+06	3.58162e+06	5.07558e+06
0.603_815.8359	NA	C28 H7 N2 O18 P3 S2	815.836	0.603	NA	NA	NA	NA	NA	level5	NA	NA	NA	NA	NA	2.12052e+06	1.8649e+06	1.91767e+06	2.10196e+06	3.44702e+06	2.26902e+06	2.23598e+06	2.6513e+06	2.43482e+06	2.49356e+06	2.08368e+06	2.13198e+06	2.15296e+06	2.38625e+06	1.95715e+06	3.00998e+06	2.45161e+06	2.21351e+06	2.31983e+06	2.18177e+06	3.13785e+06	2.12288e+06	2.78265e+06	2.63375e+06	2.57855e+06	2.75976e+06	2.03185e+06	2.29057e+06	2.7563e+06	2.31347e+06	2.55635e+06	2.76648e+06	3.25535e+06	2.98285e+06
0.603_883.8231	NA	C36 H7 O18 P3 S2	883.823	0.603	NA	NA	NA	NA	NA	level5	NA	NA	NA	NA	NA	1.71336e+06	1.3491e+06	1.83858e+06	1.5475e+06	2.00182e+06	1.59543e+06	1.97033e+06	1.7082e+06	1.57706e+06	1.96707e+06	2.0202e+06	1.59163e+06	1.63663e+06	1.63229e+06	1.61322e+06	1.95695e+06	1.86754e+06	1.61102e+06	1.42769e+06	1.26001e+06	2.15589e+06	1.53467e+06	1.95841e+06	1.54617e+06	2.17979e+06	2.10555e+06	1.58159e+06	1.81781e+06	2.0658e+06	2.16139e+06	1.78145e+06	1.89827e+06	2.21435e+06	2.22349e+06
0.604_254.0556	NA	C8 H15 O7 P	254.056	0.604	NA	NA	NA	NA	NA	level5	NA	NA	NA	NA	NA	1.81483e+06	1.52714e+06	1.26488e+06	1.17827e+06	1.52662e+06	1.13356e+06	1.21903e+06	1.4246e+06	1.55343e+06	1.37923e+06	1.78656e+06	1.81302e+06	1.56067e+06	2.22103e+06	1.58957e+06	1.2102e+06	2.40975e+06	981494	1.45025e+06	1.40462e+06	1.73858e+06	1.76664e+06	1.10726e+06	1.62967e+06	1.57175e+06	1.17125e+06	2.09661e+06	1.82023e+06	1.30331e+06	1.08947e+06	1.54554e+06	1.53446e+06	1.22351e+06	1.42471e+06
0.604_757.8066	NA	C16 H5 N6 O18 P3 S3	757.807	0.604	NA	NA	NA	NA	NA	level5	NA	NA	NA	NA	NA	3.55792e+06	1.9857e+06	2.23655e+06	2.36098e+06	2.16655e+06	2.34785e+06	2.18716e+06	2.83633e+06	2.47888e+06	3.79481e+06	3.07247e+06	1.91797e+06	2.62579e+06	2.94868e+06	2.55162e+06	2.70497e+06	3.89465e+06	2.7128e+06	2.7645e+06	2.64266e+06	3.45066e+06	2.70741e+06	2.63334e+06	4.30694e+06	2.79429e+06	3.26503e+06	2.36504e+06	5.70766e+06	2.24154e+06	2.24761e+06	3.53556e+06	2.69509e+06	1.72298e+06	3.04349e+06
0.604_825.7948	NA	C24 H5 N4 O18 P3 S3	825.795	0.604	NA	NA	NA	NA	NA	level5	NA	NA	NA	NA	NA	1.94547e+06	2.08136e+06	1.50265e+06	2.05695e+06	2.63996e+06	2.6633e+06	2.46826e+06	2.44318e+06	2.60724e+06	2.32947e+06	2.52416e+06	1.48087e+06	2.74209e+06	2.75048e+06	2.34282e+06	2.36186e+06	3.51534e+06	1.80991e+06	3.39501e+06	2.71599e+06	2.67007e+06	2.7521e+06	2.84704e+06	2.48588e+06	2.51095e+06	2.25407e+06	2.24765e+06	3.9474e+06	2.32288e+06	2.27009e+06	2.81593e+06	2.71072e+06	1.22553e+06	2.79612e+06
0.605_300.1338	NA	C14 H16 N6 O2	300.134	0.605	NA	NA	NA	NA	NA	level5	NA	NA	NA	NA	NA	2.65209e+07	1.6514e+07	1.83271e+07	2.3181e+07	2.3953e+07	1.65492e+07	2.93688e+07	1.92094e+07	1.79379e+07	1.54985e+07	2.22749e+07	1.81272e+07	1.66307e+07	2.2907e+07	2.06616e+07	2.2134e+07	3.0861e+07	1.46997e+07	2.27541e+07	1.64646e+07	2.26496e+07	1.34969e+07	3.37017e+07	1.52735e+07	2.05936e+07	1.81457e+07	1.96281e+07	2.5096e+07	3.48937e+07	2.28068e+07	2.09407e+07	2.46923e+07	2.36457e+07	2.63317e+07
0.605_485.8598	NA	C6 H5 N2 O16 P3 S	485.86	0.605	NA	NA	NA	NA	NA	level5	NA	NA	NA	NA	NA	4.86721e+06	4.93059e+06	4.93639e+06	9.9183e+06	4.72733e+06	4.63847e+06	8.14984e+06	9.508e+06	6.28353e+06	1.02447e+07	1.07549e+07	4.57837e+06	5.36336e+06	2.73999e+06	4.85722e+06	4.20311e+06	5.22166e+06	8.18239e+06	4.58786e+06	6.57024e+06	3.99361e+06	8.87091e+06	8.7779e+06	7.64997e+06	4.65861e+06	6.73651e+06	2.94817e+06	4.4076e+06	5.5131e+06	6.12337e+06	3.06445e+06	3.28371e+06	1.51102e+06	8.71746e+06
0.605_893.7815	NA	C26 H5 N6 O17 P3 S4	893.782	0.605	NA	NA	NA	NA	NA	level5	NA	NA	NA	NA	NA	1.31972e+06	1.02117e+06	1.33171e+06	1.64827e+06	1.42542e+06	1.48462e+06	1.60124e+06	1.65992e+06	2.06711e+06	1.64825e+06	1.71085e+06	1.45108e+06	1.83486e+06	1.77873e+06	1.19904e+06	1.40435e+06	1.71603e+06	1.56035e+06	2.18116e+06	1.61044e+06	2.04489e+06	1.44065e+06	1.40941e+06	1.73268e+06	1.31058e+06	1.59131e+06	1.71641e+06	2.32063e+06	1.58827e+06	1.52799e+06	1.63882e+06	2.02929e+06	1.03978e+06	1.96141e+06
0.606_210.0375	Hexaric acid	C6 H10 O8	210.037	0.606	NA	S587	NA	96.2	94.5	level4	NA	NA	NA	NA	NA	2.25539e+09	1.04289e+09	1.18644e+09	7.80351e+08	1.12117e+09	1.24787e+09	1.25024e+09	1.28324e+09	9.53102e+08	1.29491e+09	9.94353e+08	8.50277e+08	1.05385e+09	1.04179e+09	1.141e+09	1.05481e+09	8.15235e+08	1.34249e+09	1.03815e+09	1.37597e+09	1.08613e+09	9.76611e+08	1.17971e+09	1.43974e+09	1.15559e+09	1.00516e+09	8.69245e+08	1.10334e+09	1.42916e+09	1.2736e+09	9.62763e+08	1.11394e+09	8.42798e+08	9.55278e+08
0.606_219.9276	NA	C2 H7 O4 P3 S	219.928	0.606	NA	NA	NA	NA	NA	level5	NA	NA	NA	NA	NA	6.20618e+07	4.61935e+07	4.92974e+07	4.89228e+07	5.07181e+07	5.4012e+07	5.82197e+07	6.41242e+07	6.18143e+07	6.13342e+07	5.30941e+07	4.72175e+07	5.75589e+07	5.48359e+07	5.00543e+07	4.81621e+07	5.35254e+07	4.24201e+07	6.113e+07	5.71061e+07	6.1974e+07	4.79403e+07	6.18553e+07	6.34856e+07	4.61907e+07	5.5955e+07	5.04284e+07	7.39647e+07	5.42629e+07	5.62033e+07	5.70366e+07	6.28875e+07	3.25952e+07	6.44027e+07
0.606_672.839	NA	NA	672.839	0.606	NA	NA	NA	NA	NA	level5	NA	NA	NA	NA	NA	4.08848e+06	3.10173e+06	4.37872e+06	4.46868e+06	4.64122e+06	1.61139e+06	1.61281e+06	4.43483e+06	4.44533e+06	4.15846e+06	4.6653e+06	4.30687e+06	4.09381e+06	3.55053e+06	3.22122e+06	4.17233e+06	4.62542e+06	4.22277e+06	4.84693e+06	4.37445e+06	6.65612e+06	3.6894e+06	4.04276e+06	1.6365e+06	4.66958e+06	5.67913e+06	3.36497e+06	2.29682e+06	6.4071e+06	4.49951e+06	4.29889e+06	2.01768e+06	3.37243e+06	5.01181e+06
0.606_703.824	NA	C17 H3 N6 O16 P3 S2	703.824	0.606	NA	NA	NA	NA	NA	level5	NA	NA	NA	NA	NA	576141	537844	803087	853896	643511	702689	751855	952334	906697	719106	644713	561148	864649	647925	602955	776130	1.12876e+06	674708	958210	851426	1.37712e+06	745348	888010	969032	640149	848321	922019	1.15146e+06	1.21765e+06	942890	994301	801481	515490	1.19893e+06
0.606_899.7997	NA	C30 H6 N4 O18 P2 S4	899.8	0.606	NA	NA	NA	NA	NA	level5	NA	NA	NA	NA	NA	4.49831e+06	2.32317e+06	2.60245e+06	2.8996e+06	3.06426e+06	2.97945e+06	3.46496e+06	3.81516e+06	2.96579e+06	3.21469e+06	2.84392e+06	3.09855e+06	2.58585e+06	2.8027e+06	2.46967e+06	2.82116e+06	3.08977e+06	2.93376e+06	3.25263e+06	3.03607e+06	4.36794e+06	3.03504e+06	3.15669e+06	3.525e+06	3.07196e+06	3.4569e+06	2.70848e+06	4.25242e+06	3.41759e+06	3.18592e+06	3.83602e+06	3.4867e+06	2.42723e+06	3.67244e+06
0.607_146.0215	Oxoglutaric acid	C5 H6 O5	146.022	0.607	C00026	BGI458	HMDB0000208	88.7	85	level1	Organic acids	Carboxylic acids [Fig]	2-Oxocarboxylic acids	Organic acids	map00020 Citrate cycle (TCA cycle); map00040 Pentose and glucuronate interconversions; map00053 Ascorbate and aldarate metabolism; map00220 Arginine biosynthesis; map00250 Alanine, aspartate and glutamate metabolism; map00300 Lysine biosynthesis; map00310 Lysine degradation; map00340 Histidine metabolism; map00365 Furfural degradation; map00430 Taurine and hypotaurine metabolism; map00471 D-Gluta…	2.25881e+09	1.04684e+09	1.19511e+09	7.81647e+08	1.12887e+09	1.25421e+09	1.25522e+09	1.2895e+09	9.5724e+08	1.29937e+09	9.96066e+08	8.61888e+08	1.0649e+09	1.05225e+09	1.14745e+09	1.05652e+09	8.19444e+08	1.3447e+09	1.04113e+09	1.37991e+09	1.09183e+09	9.77971e+08	1.18305e+09	1.44141e+09	1.15826e+09	1.02193e+09	8.72491e+08	1.10802e+09	1.43465e+09	1.27707e+09	9.79192e+08	1.11561e+09	8.55145e+08	9.69585e+08
0.607_166.0609	NA	C5 H6 N6 O	166.061	0.607	NA	NA	NA	NA	NA	level5	NA	NA	NA	NA	NA	1.84951e+08	1.02737e+08	7.73838e+07	1.92409e+08	1.36231e+08	1.47912e+08	1.79072e+08	1.26274e+08	2.0319e+08	1.59665e+08	1.57587e+08	1.11584e+08	1.39842e+08	1.22554e+08	1.72952e+08	1.38757e+08	1.21266e+08	1.60073e+08	1.31271e+08	1.2601e+08	1.63236e+08	1.07354e+08	1.28645e+08	1.24675e+08	1.75079e+08	1.40524e+08	1.18916e+08	8.83641e+07	1.78108e+08	8.77003e+07	2.05453e+08	1.22218e+08	2.35473e+08	1.78717e+08
0.607_192.0269	Citrate	C6 H8 O7	192.027	0.607	C00158	BGI188	HMDB0000094	97.3	94.7	level1	Organic acids	Carboxylic acids [Fig]	Tricarboxylic acids	Organic acids	map00020 Citrate cycle (TCA cycle); map00250 Alanine, aspartate and glutamate metabolism; map00630 Glyoxylate and dicarboxylate metabolism; map00720 Carbon fixation pathways in prokaryotes; map00997 Biosynthesis of various secondary metabolites - part 3; map01060 Biosynthesis of plant secondary metabolites; map01061 Biosynthesis of phenylpropanoids; map01062 Biosynthesis of terpenoids and steroid…	2.32757e+09	1.08082e+09	1.23878e+09	8.00473e+08	1.15245e+09	1.28964e+09	1.28117e+09	1.31325e+09	9.78792e+08	1.32602e+09	1.01655e+09	8.70933e+08	1.08664e+09	1.07581e+09	1.1736e+09	1.07424e+09	8.36945e+08	1.3913e+09	1.05992e+09	1.43288e+09	1.11529e+09	9.95615e+08	1.21023e+09	1.48183e+09	1.18136e+09	1.03676e+09	8.92025e+08	1.13295e+09	1.46737e+09	1.30623e+09	9.91448e+08	1.13888e+09	8.68079e+08	9.79002e+08
0.607_423.8889	NA	C3 H2 N6 O13 P2 S	423.889	0.607	NA	NA	NA	NA	NA	level5	NA	NA	NA	NA	NA	2.76738e+07	1.80216e+07	2.32868e+07	2.53151e+07	2.39849e+07	2.66443e+07	2.58894e+07	2.70935e+07	2.77756e+07	2.77242e+07	2.42133e+07	2.1448e+07	2.52962e+07	2.52815e+07	2.19818e+07	2.13162e+07	2.55659e+07	2.13276e+07	2.72235e+07	2.67835e+07	2.88124e+07	2.38188e+07	2.63692e+07	3.33286e+07	2.33836e+07	3.14736e+07	2.35109e+07	3.28013e+07	3.35148e+07	2.63234e+07	2.83799e+07	2.82793e+07	1.75745e+07	3.01392e+07
0.607_591.8126	NA	C5 H11 N2 O17 P3 S4	591.813	0.607	NA	NA	NA	NA	NA	level5	NA	NA	NA	NA	NA	739863	954021	924872	1.05743e+06	740063	1.01858e+06	824980	875841	1.04102e+06	1.27282e+06	931890	1.28862e+06	1.37623e+06	2.10583e+06	1.18966e+06	763689	2.23422e+06	668669	1.6601e+06	1.09809e+06	1.04908e+06	1.38474e+06	833339	1.63175e+06	962083	782462	1.77627e+06	1.39769e+06	1.29859e+06	635018	1.1444e+06	808243	405206	1.11698e+06
0.607_627.8506	NA	C12 H3 N6 O17 P3 S	627.851	0.607	NA	NA	NA	NA	NA	level5	NA	NA	NA	NA	NA	1.27414e+07	7.51145e+06	8.73404e+06	1.01347e+07	8.35681e+06	9.49309e+06	9.36473e+06	1.06384e+07	9.98207e+06	1.12081e+07	9.51167e+06	9.10858e+06	9.78901e+06	1.00191e+07	7.30556e+06	8.21423e+06	1.17523e+07	9.30202e+06	1.17699e+07	8.87003e+06	1.24498e+07	8.2807e+06	1.00829e+07	1.09381e+07	8.8502e+06	1.27717e+07	8.73793e+06	1.36241e+07	8.96206e+06	1.05079e+07	1.02545e+07	1.15145e+07	6.16244e+06	1.26293e+07
0.607_646.8339	NA	NA	646.834	0.607	NA	NA	NA	NA	NA	level5	NA	NA	NA	NA	NA	1.18128e+06	691631	665784	783016	682815	1.01432e+06	678288	909910	1.02103e+06	1.02054e+06	751133	910146	1.00511e+06	957502	793092	544167	1.53896e+06	785132	1.05675e+06	1.00397e+06	1.06811e+06	980226	878083	1.02064e+06	747900	917301	753081	1.22419e+06	1.16445e+06	746200	864520	1.03968e+06	353123	1.34749e+06
0.607_695.8376	NA	C18 H7 N2 O18 P3 S2	695.838	0.607	NA	NA	NA	NA	NA	level5	NA	NA	NA	NA	NA	1.15148e+07	6.0268e+06	7.89971e+06	8.67127e+06	9.08029e+06	8.10784e+06	9.01272e+06	1.10596e+07	9.28273e+06	8.07547e+06	8.68847e+06	7.84676e+06	8.99389e+06	8.46303e+06	7.62306e+06	7.04977e+06	8.55662e+06	8.41118e+06	1.02345e+07	7.83549e+06	1.167e+07	8.18049e+06	8.45108e+06	9.68322e+06	7.19664e+06	1.09291e+07	7.93351e+06	1.23384e+07	1.08111e+07	1.00575e+07	8.7022e+06	1.17456e+07	5.78425e+06	1.22574e+07
0.607_740.8278	NA	NA	740.828	0.607	NA	NA	NA	NA	NA	level5	NA	NA	NA	NA	NA	3.42286e+06	1.98886e+06	3.21091e+06	2.80457e+06	3.46381e+06	5.15542e+06	3.04661e+06	3.02088e+06	5.03745e+06	2.94209e+06	2.7811e+06	3.73808e+06	2.92268e+06	5.48003e+06	2.2353e+06	3.15666e+06	5.7613e+06	3.09494e+06	2.81131e+06	3.11291e+06	6.68111e+06	2.63782e+06	3.24649e+06	3.22825e+06	2.84409e+06	6.51796e+06	1.99414e+06	7.87271e+06	2.85166e+06	3.07584e+06	2.53852e+06	3.02529e+06	2.34975e+06	1.73748e+06
0.607_763.8244	NA	C22 H3 N6 O16 P3 S2	763.824	0.607	NA	NA	NA	NA	NA	level5	NA	NA	NA	NA	NA	9.39805e+06	4.25234e+06	5.30823e+06	7.45769e+06	7.3418e+06	7.15552e+06	7.36457e+06	7.60751e+06	5.62817e+06	7.39003e+06	7.31545e+06	5.13052e+06	5.99135e+06	6.02553e+06	5.85896e+06	7.18002e+06	6.82196e+06	5.79207e+06	7.83281e+06	5.8862e+06	8.22908e+06	5.19409e+06	7.4126e+06	8.12945e+06	6.56362e+06	8.24416e+06	5.80394e+06	9.26178e+06	7.24058e+06	7.13737e+06	6.19848e+06	8.56302e+06	5.06174e+06	9.55778e+06
0.607_831.8128	NA	C25 H3 N6 O18 P3 S2	831.813	0.607	NA	NA	NA	NA	NA	level5	NA	NA	NA	NA	NA	7.42578e+06	3.37671e+06	4.63193e+06	4.83687e+06	5.37261e+06	5.59697e+06	4.41088e+06	6.13274e+06	5.25339e+06	5.14068e+06	5.52326e+06	4.45554e+06	3.49446e+06	4.99646e+06	4.73645e+06	2.86904e+06	6.15703e+06	5.38347e+06	6.97781e+06	4.3107e+06	7.09742e+06	4.30487e+06	5.02468e+06	6.36947e+06	5.54262e+06	6.05877e+06	4.87694e+06	6.43931e+06	6.29208e+06	5.00753e+06	6.2085e+06	6.21326e+06	3.33248e+06	6.86279e+06
0.607_847.7862	NA	C26 H3 N4 O18 P3 S3	847.786	0.607	NA	NA	NA	NA	NA	level5	NA	NA	NA	NA	NA	2.85875e+06	2.50541e+06	2.18607e+06	3.59058e+06	2.75237e+06	2.76654e+06	1.56471e+06	2.28421e+06	2.84934e+06	2.78375e+06	2.55842e+06	2.14125e+06	2.44983e+06	4.17288e+06	3.01254e+06	3.97114e+06	3.0828e+06	1.41167e+06	3.87306e+06	3.04359e+06	2.36902e+06	2.62967e+06	1.73249e+06	2.88184e+06	3.07639e+06	2.27917e+06	4.7196e+06	5.57169e+06	2.49862e+06	1.92776e+06	4.46164e+06	3.14113e+06	1.70465e+06	3.26589e+06
0.608_166.0245	NA	C4 H2 N6 O2	166.024	0.608	NA	NA	NA	NA	NA	level5	NA	NA	NA	NA	NA	7.08628e+06	5.56914e+06	3.93339e+06	6.99384e+06	6.52002e+06	5.47371e+06	4.40241e+06	8.42863e+06	5.27669e+06	7.31126e+06	5.84273e+06	3.68109e+06	4.16057e+06	7.0337e+06	5.50367e+06	6.42267e+06	5.6324e+06	5.10527e+06	7.84884e+06	4.93557e+06	5.13218e+06	6.81979e+06	9.06534e+06	6.88183e+06	5.37848e+06	6.29146e+06	5.53801e+06	7.53757e+06	6.71609e+06	5.22996e+06	5.62715e+06	6.07291e+06	5.11595e+06	8.64821e+06
0.608_287.9149	NA	C4 H O13 P	287.915	0.608	NA	NA	NA	NA	NA	level5	NA	NA	NA	NA	NA	7.45695e+07	4.99018e+07	6.00113e+07	6.35275e+07	5.71269e+07	6.46313e+07	7.43744e+07	8.11412e+07	7.02119e+07	6.9456e+07	6.40363e+07	5.06759e+07	5.99274e+07	5.94522e+07	5.21005e+07	5.50827e+07	6.12041e+07	5.66191e+07	7.49603e+07	6.36871e+07	8.13649e+07	5.34238e+07	7.12836e+07	8.44645e+07	5.3212e+07	7.558e+07	5.50462e+07	8.80235e+07	7.25278e+07	6.67457e+07	6.45801e+07	7.62086e+07	2.85901e+07	7.62869e+07
0.608_355.9019	NA	C3 H7 N2 O10 P3 S	355.902	0.608	NA	NA	NA	NA	NA	level5	NA	NA	NA	NA	NA	2.43781e+07	1.84579e+07	1.95357e+07	2.22787e+07	2.0774e+07	2.39021e+07	2.52605e+07	2.61744e+07	2.63684e+07	2.54672e+07	2.19214e+07	1.76354e+07	2.19357e+07	2.2487e+07	1.95754e+07	1.86017e+07	2.27002e+07	2.13708e+07	2.64504e+07	2.26859e+07	2.63293e+07	1.95186e+07	2.5508e+07	3.0636e+07	1.95651e+07	2.47192e+07	2.01166e+07	3.20424e+07	2.8384e+07	2.32894e+07	2.42215e+07	2.60956e+07	1.3918e+07	2.74645e+07
0.608_491.877	NA	C4 H7 N4 O16 P3 S	491.877	0.608	NA	NA	NA	NA	NA	level5	NA	NA	NA	NA	NA	1.66165e+07	1.22221e+07	1.35592e+07	1.55913e+07	1.29562e+07	1.7695e+07	1.41671e+07	1.70199e+07	1.65678e+07	1.66326e+07	1.44192e+07	1.16829e+07	1.34868e+07	1.40597e+07	1.23045e+07	1.28109e+07	1.56032e+07	1.28751e+07	1.76184e+07	1.37267e+07	2.06896e+07	1.26929e+07	1.50022e+07	1.84561e+07	1.20512e+07	1.65456e+07	1.36431e+07	2.01781e+07	1.75672e+07	1.56542e+07	1.55214e+07	1.80991e+07	9.85916e+06	1.83742e+07
0.608_559.8639	NA	C14 H3 N4 O13 P3 S	559.864	0.608	NA	NA	NA	NA	NA	level5	NA	NA	NA	NA	NA	1.35472e+07	9.18557e+06	9.14046e+06	1.26894e+07	1.01078e+07	1.1587e+07	1.22353e+07	1.31466e+07	1.15995e+07	1.19687e+07	1.14342e+07	8.96936e+06	1.05156e+07	1.12774e+07	9.39041e+06	1.05393e+07	1.06398e+07	9.82512e+06	1.36479e+07	1.05537e+07	1.40678e+07	1.03237e+07	1.20107e+07	1.41512e+07	9.99949e+06	1.40858e+07	1.01071e+07	1.45345e+07	1.59777e+07	1.08648e+07	1.23009e+07	1.31131e+07	7.1673e+06	1.53646e+07
0.608_613.802	NA	C4 H5 N6 O18 P3 S3	613.802	0.608	NA	NA	NA	NA	NA	level5	NA	NA	NA	NA	NA	314434	578406	311413	445879	284498	349187	325884	326839	406055	443959	409404	722724	687854	1.45089e+06	526645	357135	2.25329e+06	197412	674681	319838	398573	791431	260603	649516	260307	120857	1.30821e+06	485730	280570	214133	481612	219525	252714	235349
0.608_727.787	NA	C15 H2 N6 O17 P2 S4	727.787	0.608	NA	NA	NA	NA	NA	level5	NA	NA	NA	NA	NA	802274	722074	1.06856e+06	799692	644152	614908	929372	745216	1.0406e+06	1.00763e+06	886302	1.09033e+06	1.16756e+06	1.47247e+06	821466	391289	2.43006e+06	669011	1.4882e+06	696093	1.2505e+06	1.06596e+06	745480	1.26564e+06	742210	684991	1.28094e+06	1.15072e+06	935318	633932	874204	519716	381519	900557
0.608_915.7744	NA	C31 H7 N2 O18 P3 S4	915.774	0.608	NA	NA	NA	NA	NA	level5	NA	NA	NA	NA	NA	2.0186e+06	1.66264e+06	1.63778e+06	1.38325e+06	1.59413e+06	1.98927e+06	1.75588e+06	2.21327e+06	2.12071e+06	2.10103e+06	1.89282e+06	1.74605e+06	1.99078e+06	2.74472e+06	1.57866e+06	1.76748e+06	3.32552e+06	1.85575e+06	2.62626e+06	1.90624e+06	2.72224e+06	2.24568e+06	1.71583e+06	2.19653e+06	1.9693e+06	1.80431e+06	1.80321e+06	3.39122e+06	2.42194e+06	1.63511e+06	2.39615e+06	2.15404e+06	1.22114e+06	2.25069e+06
0.608_967.7871	NA	C30 H11 N4 O18 P3 S5	967.787	0.608	NA	NA	NA	NA	NA	level5	NA	NA	NA	NA	NA	2.16407e+06	1.04774e+06	1.07263e+06	1.671e+06	1.52069e+06	1.39766e+06	1.44895e+06	1.55719e+06	1.43274e+06	1.29432e+06	1.25359e+06	951103	1.1714e+06	1.21064e+06	1.13225e+06	1.51998e+06	1.53372e+06	1.14136e+06	1.72609e+06	1.04854e+06	1.9026e+06	1.31661e+06	1.24405e+06	1.32915e+06	1.43111e+06	1.54357e+06	1.45721e+06	1.35833e+06	1.52484e+06	1.40523e+06	1.87301e+06	1.75537e+06	1.35466e+06	1.35378e+06
0.609_187.0613	NA	NA	187.061	0.609	NA	NA	NA	NA	NA	level5	NA	NA	NA	NA	NA	3.03398e+06	1.84869e+06	2.71542e+06	1.94553e+06	2.39039e+06	1.8681e+06	2.01167e+06	2.10782e+06	1.84066e+06	2.02443e+06	2.50962e+06	2.19845e+06	1.95378e+06	1.95673e+06	1.97923e+06	2.21826e+06	2.68336e+06	2.14251e+06	2.45088e+06	1.40424e+06	3.19071e+06	1.74514e+06	1.99883e+06	518609	2.38051e+06	2.48557e+06	1.85994e+06	1.99269e+06	2.3699e+06	2.0519e+06	1.68523e+06	2.21608e+06	1.9381e+06	441672
0.609_235.9019	NA	C5 H3 O3 P3 S	235.902	0.609	NA	NA	NA	NA	NA	level5	NA	NA	NA	NA	NA	3.14039e+06	3.06648e+06	2.88547e+06	3.5082e+06	2.78902e+06	3.1861e+06	3.2987e+06	3.50662e+06	4.01048e+06	3.72296e+06	3.01258e+06	3.47244e+06	4.19429e+06	4.86225e+06	3.51172e+06	2.42362e+06	4.90745e+06	2.69483e+06	4.30275e+06	3.56354e+06	4.16765e+06	3.58472e+06	3.53923e+06	6.75394e+06	2.77021e+06	3.53765e+06	4.14875e+06	4.90909e+06	4.73769e+06	3.0911e+06	3.6968e+06	3.42543e+06	1.84778e+06	4.15571e+06
0.609_390.0576	(2r)-3-[(hydroxy{[(2r,3s,5r,6s)-2,3,4,5,6-pentahydroxycyclohexyl]oxy}phosphoryl)oxy]-1,2-propanediyl diformate	C11 H19 O13 P	390.058	0.609	NA	S59651627	NA	NA	NA	level4	NA	NA	NA	NA	NA	1.31749e+08	1.68903e+08	1.92738e+08	2.3731e+08	1.6522e+08	1.8521e+08	3.35853e+08	2.45758e+08	2.35065e+08	1.61196e+08	2.26538e+08	1.4125e+08	1.68074e+08	1.49643e+08	1.78103e+08	1.98391e+08	1.29562e+08	1.35245e+08	2.23332e+08	1.63854e+08	2.38059e+08	1.19237e+08	2.20821e+08	2.751e+08	1.92115e+08	1.75272e+08	1.40874e+08	1.89706e+08	1.8881e+08	1.61629e+08	1.737e+08	1.70398e+08	3.24548e+08	4.55952e+08
0.609_423.893	NA	C8 H2 N4 O11 P2 S	423.893	0.609	NA	NA	NA	NA	NA	level5	NA	NA	NA	NA	NA	2.97836e+06	2.49498e+06	2.24099e+06	3.57123e+06	2.77502e+06	2.79703e+06	1.55735e+06	2.31801e+06	2.87194e+06	2.82973e+06	2.57037e+06	2.23185e+06	2.46074e+06	4.24006e+06	2.94549e+06	3.82557e+06	3.18316e+06	1.42699e+06	3.85663e+06	3.03109e+06	2.45506e+06	2.66814e+06	1.75347e+06	2.92713e+06	3.18813e+06	2.33883e+06	4.7644e+06	5.64863e+06	2.56476e+06	1.95628e+06	4.49481e+06	3.19324e+06	1.72296e+06	3.2938e+06
0.609_439.8633	NA	C5 H5 N4 O10 P S4	439.863	0.609	NA	NA	NA	NA	NA	level5	NA	NA	NA	NA	NA	1.09541e+07	1.08143e+07	9.98662e+06	9.84252e+06	8.56257e+06	1.2881e+07	9.69875e+06	1.16536e+07	1.22835e+07	1.32028e+07	1.03159e+07	1.06088e+07	1.4072e+07	1.48574e+07	1.04743e+07	8.57961e+06	1.55871e+07	1.05849e+07	1.4207e+07	1.02006e+07	1.27043e+07	1.27452e+07	1.06843e+07	1.84742e+07	1.02111e+07	1.09781e+07	1.2917e+07	1.49032e+07	1.31528e+07	9.33378e+06	1.18803e+07	1.16147e+07	6.14151e+06	1.27707e+07
0.609_491.8812	NA	C12 H3 N2 O14 P3	491.881	0.609	NA	NA	NA	NA	NA	level5	NA	NA	NA	NA	NA	885693	779666	524261	444513	535469	736169	542871	721668	808296	740627	633578	649039	862346	913795	651449	462981	1.10357e+06	537520	698718	677845	799202	799998	542914	641948	580216	659692	844550	981885	769011	488824	1.04823e+06	776467	249228	821537
0.609_523.8258	NA	C4 H6 N4 O14 P2 S4	523.826	0.609	NA	NA	NA	NA	NA	level5	NA	NA	NA	NA	NA	1.09727e+06	1.20937e+06	1.21066e+06	1.29948e+06	1.08596e+06	1.19837e+06	917776	1.13032e+06	1.6984e+06	1.27538e+06	1.47099e+06	1.72703e+06	1.74999e+06	2.52771e+06	1.54204e+06	833759	3.07394e+06	863367	1.84005e+06	1.21985e+06	1.64191e+06	1.75169e+06	1.00925e+06	1.85041e+06	956494	1.00665e+06	2.30252e+06	2.05828e+06	1.66182e+06	908857	1.79549e+06	937726	591583	1.32285e+06
0.609_553.8466	NA	C8 H4 N4 O17 P2 S2	553.847	0.609	NA	NA	NA	NA	NA	level5	NA	NA	NA	NA	NA	4.64026e+06	3.1889e+06	4.44929e+06	4.23434e+06	4.57772e+06	4.13953e+06	5.29591e+06	5.18069e+06	5.8863e+06	5.05991e+06	4.0522e+06	2.40297e+06	3.08943e+06	3.2901e+06	3.88952e+06	3.37286e+06	4.86646e+06	2.88833e+06	5.33874e+06	3.08956e+06	7.19963e+06	3.86959e+06	4.78931e+06	6.59873e+06	3.03486e+06	5.32447e+06	3.70679e+06	4.10787e+06	5.84673e+06	4.31337e+06	4.35292e+06	5.87602e+06	2.02636e+06	6.23728e+06
0.609_575.8384	NA	C9 H3 N6 O14 P3 S2	575.838	0.609	NA	NA	NA	NA	NA	level5	NA	NA	NA	NA	NA	4.34126e+06	4.18852e+06	4.42253e+06	5.8432e+06	4.07006e+06	4.84949e+06	4.21158e+06	5.42778e+06	5.87059e+06	5.48384e+06	4.7537e+06	5.84897e+06	5.71344e+06	6.4674e+06	4.95336e+06	3.77268e+06	7.84716e+06	5.0461e+06	5.74797e+06	5.18257e+06	7.36556e+06	5.14484e+06	4.81337e+06	6.64103e+06	4.05895e+06	4.68652e+06	5.64884e+06	7.58485e+06	6.93205e+06	4.26328e+06	5.91613e+06	5.29643e+06	2.77723e+06	6.21395e+06
0.609_643.8252	NA	C16 H7 O18 P3 S2	643.825	0.609	NA	NA	NA	NA	NA	level5	NA	NA	NA	NA	NA	5.35987e+06	3.87073e+06	3.83445e+06	4.11248e+06	3.37566e+06	5.13918e+06	3.57259e+06	4.23147e+06	5.26802e+06	4.13537e+06	4.04133e+06	5.55086e+06	4.6697e+06	6.76291e+06	4.49751e+06	3.85431e+06	7.20314e+06	3.62959e+06	6.50465e+06	3.66653e+06	5.46075e+06	4.23483e+06	3.71321e+06	6.9959e+06	4.42838e+06	3.80773e+06	5.09589e+06	6.14654e+06	5.95542e+06	4.13792e+06	6.0211e+06	4.05426e+06	2.8039e+06	6.14621e+06
0.609_705.7946	NA	NA	705.795	0.609	NA	NA	NA	NA	NA	level5	NA	NA	NA	NA	NA	670155	706467	834781	886611	673062	779914	841095	988238	1.10019e+06	1.09185e+06	868816	885607	1.17837e+06	890550	852616	524711	1.14951e+06	848742	1.03312e+06	977813	1.21723e+06	607371	790146	1.45268e+06	640770	762118	1.09823e+06	1.5901e+06	1.05307e+06	783472	814870	753445	244756	868129
0.609_711.8122	NA	C12 H6 N6 O18 P2 S4	711.812	0.609	NA	NA	NA	NA	NA	level5	NA	NA	NA	NA	NA	4.31684e+06	4.12863e+06	3.8815e+06	4.53835e+06	3.28836e+06	4.13372e+06	3.624e+06	5.34735e+06	4.84706e+06	5.55903e+06	3.87736e+06	3.79072e+06	4.565e+06	5.35407e+06	3.34769e+06	2.80171e+06	6.26529e+06	4.04028e+06	4.63206e+06	3.31404e+06	6.13737e+06	3.94709e+06	3.27055e+06	4.69265e+06	3.36782e+06	5.28472e+06	5.64599e+06	5.54806e+06	6.3408e+06	3.08379e+06	4.54836e+06	4.15347e+06	2.98133e+06	5.54419e+06
0.609_748.8132	NA	NA	748.813	0.609	NA	NA	NA	NA	NA	level5	NA	NA	NA	NA	NA	988021	809025	753407	944502	1.03393e+06	1.26332e+06	969102	976751	1.10984e+06	1.1049e+06	1.11833e+06	1.236e+06	1.26051e+06	1.32738e+06	1.04395e+06	1.02039e+06	1.25402e+06	770115	1.3002e+06	1.00061e+06	1.27224e+06	995000	875974	1.0494e+06	888212	877791	1.10363e+06	1.7335e+06	936930	502919	1.174e+06	1.12027e+06	693582	1.43672e+06
0.609_769.8424	NA	NA	769.842	0.609	NA	NA	NA	NA	NA	level5	NA	NA	NA	NA	NA	1.2387e+07	4.00249e+06	4.73407e+06	6.44117e+06	7.70704e+06	7.40647e+06	6.26792e+06	6.89456e+06	6.34536e+06	6.38171e+06	5.18972e+06	5.60354e+06	5.07059e+06	5.5949e+06	4.33803e+06	7.67126e+06	6.39077e+06	5.03106e+06	7.21626e+06	4.98994e+06	8.95103e+06	5.09452e+06	6.4355e+06	6.80907e+06	4.607e+06	7.38558e+06	5.50297e+06	8.31822e+06	7.53092e+06	6.021e+06	7.17259e+06	8.96625e+06	5.05524e+06	8.41813e+06
0.609_779.7991	NA	C29 H3 O17 P3 S2	779.799	0.609	NA	NA	NA	NA	NA	level5	NA	NA	NA	NA	NA	3.55195e+06	2.95566e+06	2.63728e+06	3.09952e+06	3.68339e+06	3.06404e+06	3.46438e+06	3.84307e+06	3.81373e+06	3.21118e+06	3.7509e+06	3.98954e+06	3.43223e+06	4.29569e+06	3.21875e+06	3.25601e+06	6.08976e+06	2.1103e+06	4.75414e+06	3.62016e+06	3.88023e+06	3.92695e+06	2.64614e+06	3.65238e+06	3.40423e+06	3.17121e+06	3.8496e+06	4.8204e+06	4.06927e+06	2.30426e+06	3.58614e+06	3.13401e+06	2.13021e+06	4.51613e+06
0.609_837.8295	NA	NA	837.83	0.609	NA	NA	NA	NA	NA	level5	NA	NA	NA	NA	NA	1.12749e+07	3.42397e+06	3.54521e+06	5.05407e+06	5.00497e+06	5.96108e+06	5.12961e+06	5.56893e+06	5.17459e+06	5.47958e+06	4.16059e+06	4.19867e+06	3.83004e+06	4.57065e+06	3.62413e+06	4.83402e+06	4.71924e+06	4.35933e+06	5.06913e+06	4.16898e+06	6.96673e+06	4.46011e+06	4.9505e+06	5.63006e+06	4.17974e+06	5.35686e+06	4.34297e+06	7.48154e+06	5.70232e+06	4.65006e+06	5.46519e+06	7.13364e+06	3.72392e+06	7.03256e+06
0.609_905.818	NA	NA	905.818	0.609	NA	NA	NA	NA	NA	level5	NA	NA	NA	NA	NA	4.72624e+06	1.5541e+06	1.50734e+06	2.05687e+06	1.97163e+06	2.7498e+06	2.13243e+06	2.62049e+06	2.09011e+06	1.91974e+06	1.45542e+06	1.78783e+06	1.27054e+06	1.96426e+06	1.32134e+06	2.05398e+06	1.80524e+06	1.6895e+06	1.91756e+06	1.51152e+06	2.74949e+06	1.83816e+06	2.34086e+06	2.30536e+06	1.58236e+06	2.01526e+06	1.47627e+06	2.89369e+06	1.9018e+06	2.15317e+06	2.17092e+06	2.89459e+06	1.68503e+06	3.10793e+06
0.609_989.7805	NA	NA	989.78	0.609	NA	NA	NA	NA	NA	level5	NA	NA	NA	NA	NA	1.65651e+06	737245	785894	1.06483e+06	1.1516e+06	1.0028e+06	656014	1.18799e+06	872193	943390	1.01744e+06	915123	583803	1.22523e+06	683874	1.15069e+06	1.62289e+06	856115	1.41395e+06	696719	1.05752e+06	908113	649850	633911	967283	1.068e+06	898639	1.29588e+06	1.02353e+06	1.02015e+06	1.10154e+06	1.02372e+06	666724	874878
0.61_328.0026	NA	C10 H19 O2 P3 S2	328.003	0.61	NA	NA	NA	NA	NA	level5	NA	NA	NA	NA	NA	450684	3.80722e+06	751122	2.43334e+06	873630	1.54183e+06	575298	517523	773421	933852	1.53989e+06	1.46145e+06	670360	1.73311e+06	1.07324e+06	834245	925387	562607	1.8067e+06	633872	987239	2.05726e+06	900571	1.13957e+06	728277	810899	858757	902271	4.17539e+06	869713	430473	576626	2.58031e+06	899150
0.61_342.018	NA	C4 H16 N4 O8 P2 S	342.018	0.61	NA	NA	NA	NA	NA	level5	NA	NA	NA	NA	NA	1.26009e+06	1.21419e+06	1.62735e+06	2.26888e+06	1.78509e+06	1.89525e+06	1.04819e+06	1.76549e+06	2.02482e+06	2.96155e+06	2.26563e+06	1.89888e+06	1.67982e+06	2.84069e+06	2.27881e+06	1.96965e+06	1.68317e+06	1.34827e+06	2.68103e+06	1.44221e+06	1.85039e+06	1.95677e+06	2.15162e+06	1.66588e+06	2.21499e+06	1.7595e+06	2.96271e+06	1.62437e+06	1.40388e+06	1.1652e+06	1.40424e+06	1.00584e+06	2.75072e+06	1.34775e+06
0.61_371.876	NA	C6 H3 N2 O9 P3 S	371.876	0.61	NA	NA	NA	NA	NA	level5	NA	NA	NA	NA	NA	8.29062e+06	8.55414e+06	7.32096e+06	9.18823e+06	7.11371e+06	9.7003e+06	7.94133e+06	1.01741e+07	9.52289e+06	9.22958e+06	7.87839e+06	8.38104e+06	9.86314e+06	1.18697e+07	8.44808e+06	6.19613e+06	1.19511e+07	8.46896e+06	1.1387e+07	8.5445e+06	1.03069e+07	8.65904e+06	8.29761e+06	1.2401e+07	7.4585e+06	9.09228e+06	1.01601e+07	1.26489e+07	1.09105e+07	6.80214e+06	9.77755e+06	7.66047e+06	4.39472e+06	9.85617e+06
0.61_387.85	NA	C8 H4 O8 S5	387.85	0.61	NA	NA	NA	NA	NA	level5	NA	NA	NA	NA	NA	862300	1.16819e+06	1.02123e+06	1.09909e+06	892534	1.00389e+06	861337	1.05993e+06	1.36005e+06	1.20147e+06	1.07196e+06	1.40559e+06	1.67486e+06	2.13512e+06	1.16995e+06	612120	2.68973e+06	890260	1.58421e+06	1.11845e+06	1.39778e+06	1.46986e+06	880523	1.47222e+06	904672	951562	1.76443e+06	1.75055e+06	1.61224e+06	763369	1.47745e+06	825398	565312	1.09284e+06
0.61_409.8409	NA	C5 H5 N2 O8 P3 S3	409.841	0.61	NA	NA	NA	NA	NA	level5	NA	NA	NA	NA	NA	899080	1.2867e+06	792895	705379	810057	758553	422226	559250	908270	851429	775663	1.95269e+06	2.5373e+06	2.9231e+06	1.29763e+06	654180	3.9956e+06	385859	1.41147e+06	846722	644555	1.89233e+06	468784	1.31399e+06	578612	461684	2.61466e+06	1.21458e+06	850246	560744	1.20789e+06	544581	704063	690723
0.61_477.8288	NA	C9 H2 Cl O15 P3	477.829	0.61	NA	NA	NA	NA	NA	level5	NA	NA	NA	NA	NA	955388	1.448e+06	1.08852e+06	839489	776519	980642	409798	659896	988490	943418	1.08894e+06	2.26251e+06	1.58288e+06	3.37629e+06	1.26593e+06	701613	4.57004e+06	514165	1.52887e+06	720289	926317	2.34876e+06	638305	1.37615e+06	841181	536305	2.92835e+06	1.42502e+06	1.15426e+06	545358	1.29469e+06	635846	900284	885284
0.61_507.8514	NA	C5 H6 N2 O18 P2 S2	507.851	0.61	NA	NA	NA	NA	NA	level5	NA	NA	NA	NA	NA	6.15398e+06	5.8135e+06	6.09541e+06	7.06127e+06	5.63459e+06	6.19912e+06	6.42688e+06	6.85511e+06	7.19355e+06	7.468e+06	6.3997e+06	6.7106e+06	7.68656e+06	8.3514e+06	5.873e+06	5.04694e+06	1.10354e+07	6.7295e+06	9.91691e+06	5.99395e+06	1.00607e+07	7.26837e+06	6.58516e+06	9.65633e+06	5.29819e+06	6.66278e+06	7.5779e+06	9.29292e+06	7.97978e+06	5.60092e+06	8.17766e+06	6.42625e+06	3.51321e+06	6.90086e+06
0.61_604.8539	NA	NA	604.854	0.61	NA	NA	NA	NA	NA	level5	NA	NA	NA	NA	NA	1.58383e+06	1.01582e+06	1.07785e+06	992338	1.09961e+06	1.56699e+06	1.39329e+06	1.37289e+06	1.06447e+06	1.45365e+06	1.25844e+06	1.00087e+06	1.16643e+06	1.17523e+06	1.06891e+06	1.2177e+06	1.27341e+06	1.05157e+06	1.1505e+06	1.2298e+06	1.59271e+06	1.10851e+06	1.37246e+06	1.46433e+06	1.35697e+06	1.50856e+06	1.39992e+06	1.69954e+06	1.43639e+06	1.36212e+06	1.35187e+06	1.45764e+06	1.01873e+06	1.89203e+06
0.61_633.8685	NA	NA	633.869	0.61	NA	NA	NA	NA	NA	level5	NA	NA	NA	NA	NA	1.94817e+07	7.47362e+06	8.01801e+06	1.07212e+07	1.01883e+07	1.41593e+07	9.92034e+06	1.11346e+07	1.07337e+07	1.05481e+07	9.26905e+06	9.10672e+06	8.03967e+06	9.44265e+06	7.34353e+06	9.73538e+06	9.62147e+06	9.12384e+06	1.06583e+07	8.74699e+06	1.42097e+07	9.31934e+06	1.12996e+07	1.18518e+07	8.9815e+06	1.10626e+07	8.54361e+06	1.39136e+07	1.16775e+07	1.03465e+07	1.1859e+07	1.35853e+07	7.54363e+06	1.41693e+07
0.61_659.7997	NA	NA	659.8	0.61	NA	NA	NA	NA	NA	level5	NA	NA	NA	NA	NA	703468	859348	773461	887121	785192	937691	750645	933252	837130	877218	802468	1.11586e+06	1.27902e+06	1.54107e+06	1.14183e+06	608389	2.17619e+06	506714	1.33161e+06	749356	1.19221e+06	1.20316e+06	603046	1.12316e+06	749259	735283	1.76152e+06	1.18189e+06	1.04804e+06	562771	1.23232e+06	545560	392669	982383
0.61_680.8267	NA	NA	680.827	0.61	NA	NA	NA	NA	NA	level5	NA	NA	NA	NA	NA	1.28378e+06	1.01428e+06	1.09659e+06	1.71943e+06	1.14032e+06	897139	1.09681e+06	1.34427e+06	1.08239e+06	1.64283e+06	1.40307e+06	1.2325e+06	1.09199e+06	1.12243e+06	1.19049e+06	2.47944e+06	1.59796e+06	616354	2.89218e+06	1.17917e+06	1.4827e+06	1.4838e+06	1.35873e+06	1.96209e+06	597395	1.00289e+06	1.22834e+06	1.19629e+06	1.02542e+06	885683	1.30941e+06	658920	882648	2.18017e+06
0.61_701.8555	NA	C19 H5 N4 O18 P3 S	701.856	0.61	NA	NA	NA	NA	NA	level5	NA	NA	NA	NA	NA	1.94315e+07	6.09233e+06	7.42709e+06	9.88728e+06	1.00401e+07	1.15559e+07	1.00519e+07	1.09061e+07	9.23244e+06	9.9635e+06	8.73551e+06	8.3095e+06	7.45736e+06	8.3778e+06	6.90576e+06	9.12734e+06	9.75811e+06	7.76774e+06	1.03777e+07	7.09405e+06	1.23637e+07	8.1277e+06	9.8885e+06	1.07657e+07	8.06288e+06	1.03842e+07	7.55029e+06	1.2575e+07	1.11009e+07	9.62177e+06	1.08042e+07	1.3203e+07	6.94562e+06	1.34725e+07
0.61_714.8199	NA	NA	714.82	0.61	NA	NA	NA	NA	NA	level5	NA	NA	NA	NA	NA	1.58189e+06	905112	1.14427e+06	944974	1.4554e+06	1.37553e+06	1.36808e+06	1.14749e+06	1.38063e+06	1.5773e+06	1.30537e+06	1.55366e+06	1.25594e+06	1.50432e+06	1.16151e+06	1.15186e+06	2.10331e+06	997288	1.2855e+06	981596	1.47542e+06	1.44487e+06	1.25401e+06	1.5426e+06	1.12415e+06	1.56072e+06	1.24191e+06	2.13255e+06	1.40806e+06	1.20887e+06	1.60376e+06	1.3719e+06	913402	1.55859e+06
0.61_785.8167	NA	C27 H4 N2 O17 P2 S3	785.817	0.61	NA	NA	NA	NA	NA	level5	NA	NA	NA	NA	NA	7.67362e+06	4.44797e+06	4.32613e+06	4.86284e+06	4.98653e+06	6.21754e+06	3.99634e+06	4.39352e+06	5.12446e+06	4.7979e+06	4.4911e+06	5.59395e+06	5.55778e+06	5.66656e+06	4.44937e+06	4.21431e+06	7.34203e+06	3.88597e+06	5.79216e+06	3.85898e+06	5.90688e+06	5.21886e+06	4.38108e+06	5.14902e+06	4.75904e+06	4.65502e+06	5.175e+06	7.34372e+06	5.97774e+06	4.50268e+06	5.58778e+06	6.08166e+06	3.93755e+06	6.04182e+06
0.61_853.804	NA	NA	853.804	0.61	NA	NA	NA	NA	NA	level5	NA	NA	NA	NA	NA	8.23143e+06	2.89832e+06	2.94195e+06	4.84354e+06	5.47357e+06	4.76024e+06	3.20505e+06	4.73507e+06	4.48758e+06	5.17839e+06	3.73172e+06	4.94866e+06	4.44421e+06	4.14854e+06	3.42876e+06	4.35972e+06	5.47012e+06	2.74007e+06	4.83916e+06	3.25737e+06	5.30118e+06	4.73009e+06	3.8919e+06	5.96916e+06	3.3836e+06	3.49124e+06	4.366e+06	5.23461e+06	4.14494e+06	3.02217e+06	4.57897e+06	3.78733e+06	3.59626e+06	5.70296e+06
0.61_921.7928	NA	C32 H5 N4 O18 P3 S3	921.793	0.61	NA	NA	NA	NA	NA	level5	NA	NA	NA	NA	NA	3.53008e+06	1.37283e+06	1.459e+06	1.63536e+06	2.12982e+06	1.89268e+06	1.76157e+06	2.06209e+06	1.74372e+06	1.94735e+06	1.85127e+06	1.9337e+06	1.90729e+06	2.04623e+06	1.90676e+06	1.66434e+06	3.00812e+06	1.40143e+06	2.25471e+06	1.57882e+06	2.49939e+06	2.32721e+06	1.93299e+06	2.3003e+06	1.95551e+06	1.97153e+06	1.92484e+06	2.67355e+06	1.97374e+06	2.01853e+06	1.9375e+06	2.0963e+06	1.68655e+06	2.76588e+06
0.61_937.767	NA	C59 H104 N O5 P	937.767	0.61	NA	NA	NA	NA	NA	level5	NA	NA	NA	NA	NA	1.02882e+06	692641	632171	612041	647995	565712	435852	744128	912578	748909	865272	941800	798241	1.10104e+06	546061	769582	1.80246e+06	524329	1.03657e+06	777563	842943	828910	588502	993833	481455	482511	967912	859089	751825	887442	874253	751984	476930	690019
0.611_202.0951	L-coprine	C8 H14 N2 O4	202.095	0.611	C08271	S97180	HMDB0034266	NA	NA	level4	Fungal toxins	Mushroom toxins	Others	Fungal toxins	NULL	1.92627e+07	2.00271e+07	1.3771e+07	1.65417e+07	1.60408e+07	1.66555e+07	1.24488e+07	1.7268e+07	2.13068e+07	1.87895e+07	1.93131e+07	3.29177e+07	2.16087e+07	2.3062e+07	2.0807e+07	2.03532e+07	3.85527e+07	1.23916e+07	2.23084e+07	1.36912e+07	2.16269e+07	3.05516e+07	1.66485e+07	1.93796e+07	2.12862e+07	1.94798e+07	2.67655e+07	1.55396e+07	2.10394e+07	1.60509e+07	1.911e+07	1.21974e+07	1.82484e+07	1.82982e+07
0.611_303.8888	NA	C3 H3 N2 O7 P3 S	303.889	0.611	NA	NA	NA	NA	NA	level5	NA	NA	NA	NA	NA	2.03025e+07	2.12683e+07	2.12428e+07	2.5786e+07	2.02039e+07	2.48413e+07	2.25667e+07	2.55549e+07	2.72866e+07	2.55843e+07	2.27954e+07	2.20379e+07	2.68089e+07	3.02684e+07	2.24568e+07	1.56684e+07	3.09989e+07	2.2186e+07	3.19206e+07	2.25396e+07	2.76926e+07	2.2071e+07	2.18863e+07	3.25966e+07	1.86382e+07	2.57666e+07	2.57001e+07	3.83763e+07	2.7074e+07	1.96812e+07	2.58445e+07	1.89872e+07	1.16329e+07	2.755e+07
0.611_316.1077	NA	C14 H21 O6 P	316.108	0.611	NA	NA	NA	NA	NA	level5	NA	NA	NA	NA	NA	1.02713e+07	6.467e+06	5.46499e+06	5.40544e+06	5.62664e+06	5.62301e+06	4.98191e+06	7.5468e+06	7.73333e+06	6.00474e+06	5.978e+06	6.72586e+06	6.23507e+06	1.09514e+07	5.16322e+06	5.338e+06	1.14683e+07	4.68123e+06	8.29441e+06	5.31602e+06	8.91186e+06	1.00646e+07	7.23303e+06	6.8328e+06	6.29014e+06	7.81258e+06	8.12606e+06	9.58115e+06	7.707e+06	4.95414e+06	6.77147e+06	6.38369e+06	5.30034e+06	8.66427e+06
0.611_341.8533	NA	C10 H O4 P3 S2	341.853	0.611	NA	NA	NA	NA	NA	level5	NA	NA	NA	NA	NA	483319	776923	533464	564717	677401	410675	335795	423781	489562	763127	594569	1.4261e+06	1.05426e+06	1.96321e+06	767086	600184	3.0908e+06	305750	924226	420853	730886	1.61224e+06	351123	1.0631e+06	564131	374093	1.52049e+06	552259	782701	245594	911353	310092	626771	604787
0.611_455.8376	NA	C3 H5 O18 P S3	455.838	0.611	NA	NA	NA	NA	NA	level5	NA	NA	NA	NA	NA	1.74239e+06	2.3727e+06	2.04906e+06	2.59828e+06	1.83938e+06	2.08158e+06	1.85756e+06	2.09028e+06	2.85259e+06	2.34763e+06	2.16491e+06	2.70567e+06	3.48843e+06	5.16259e+06	2.5853e+06	1.51687e+06	4.50788e+06	1.69785e+06	3.90985e+06	2.0426e+06	2.76772e+06	3.06315e+06	1.71262e+06	3.31642e+06	1.7992e+06	1.69981e+06	3.12068e+06	3.1757e+06	2.65637e+06	1.54888e+06	2.41373e+06	1.68939e+06	1.12149e+06	1.97096e+06
0.611_565.8817	NA	C14 H5 N2 O17 P3	565.882	0.611	NA	NA	NA	NA	NA	level5	NA	NA	NA	NA	NA	3.03091e+07	1.16817e+07	1.31221e+07	1.68166e+07	1.67673e+07	1.94028e+07	1.69721e+07	1.84401e+07	1.70886e+07	1.74953e+07	1.46295e+07	1.50738e+07	1.35749e+07	1.54367e+07	1.18891e+07	1.53239e+07	1.5717e+07	1.35863e+07	1.82198e+07	1.40333e+07	2.5264e+07	1.48683e+07	1.85453e+07	1.92852e+07	1.78267e+07	1.6971e+07	1.38136e+07	2.27064e+07	2.00938e+07	1.60353e+07	1.82164e+07	2.17019e+07	1.27035e+07	2.25288e+07
0.611_649.8426	NA	C16 H5 N4 O15 P3 S2	649.843	0.611	NA	NA	NA	NA	NA	level5	NA	NA	NA	NA	NA	1.03558e+07	6.63172e+06	5.48941e+06	7.17235e+06	6.97602e+06	7.22643e+06	6.33579e+06	6.62101e+06	7.14784e+06	7.47664e+06	6.2521e+06	7.46691e+06	6.57867e+06	9.61682e+06	4.84255e+06	5.78228e+06	1.09634e+07	5.69447e+06	8.11911e+06	5.78217e+06	8.59058e+06	7.62717e+06	6.86642e+06	9.03143e+06	5.65383e+06	5.48735e+06	8.92054e+06	8.87839e+06	7.5025e+06	5.6375e+06	7.58671e+06	6.94699e+06	4.70616e+06	9.00398e+06
0.611_717.8296	NA	C19 H5 N4 O17 P3 S2	717.83	0.611	NA	NA	NA	NA	NA	level5	NA	NA	NA	NA	NA	1.05801e+07	5.24328e+06	5.86943e+06	6.001e+06	6.03633e+06	7.85571e+06	5.29433e+06	6.70896e+06	6.63308e+06	7.12741e+06	6.16243e+06	7.78393e+06	7.10087e+06	8.23242e+06	6.00368e+06	6.05778e+06	1.03218e+07	4.95288e+06	7.96353e+06	5.83362e+06	7.76673e+06	7.22714e+06	6.28494e+06	8.29232e+06	6.62588e+06	6.84951e+06	8.11482e+06	1.06178e+07	7.52821e+06	5.64384e+06	8.58125e+06	7.20168e+06	5.29814e+06	9.62976e+06
0.611_795.774	NA	NA	795.774	0.611	NA	NA	NA	NA	NA	level5	NA	NA	NA	NA	NA	674156	921730	748165	843361	571542	727399	680126	805851	653606	907401	612433	1.02678e+06	1.13425e+06	1.76423e+06	813589	491678	2.12073e+06	626706	1.08652e+06	678567	1.02857e+06	936038	543880	1.17093e+06	529027	615350	1.43867e+06	1.43596e+06	809633	611230	950812	510260	194089	652435
0.611_801.7912	NA	C28 H5 O17 P3 S3	801.791	0.611	NA	NA	NA	NA	NA	level5	NA	NA	NA	NA	NA	2.39838e+06	2.29902e+06	1.47556e+06	1.726e+06	1.73985e+06	2.72727e+06	1.63846e+06	2.11053e+06	2.88617e+06	2.26937e+06	1.74421e+06	2.84931e+06	2.40186e+06	3.61669e+06	2.11482e+06	1.58977e+06	4.78062e+06	1.265e+06	2.52202e+06	1.96254e+06	2.0148e+06	2.7882e+06	2.28232e+06	2.75903e+06	1.63783e+06	1.53062e+06	3.42559e+06	3.0157e+06	2.57666e+06	1.1773e+06	2.56889e+06	1.76603e+06	1.41581e+06	3.37254e+06
0.611_817.7652	NA	NA	817.765	0.611	NA	NA	NA	NA	NA	level5	NA	NA	NA	NA	NA	556112	593539	649708	655928	101761	350629	451400	578101	584884	879959	701080	1.15197e+06	869905	1.39151e+06	474007	288000	1.90111e+06	469809	593922	439468	833687	1.09433e+06	474131	622648	158356	336967	1.0084e+06	880146	437065	509659	774411	361261	206436	453821
0.611_863.7622	NA	C26 H3 N4 O17 P3 S4	863.762	0.611	NA	NA	NA	NA	NA	level5	NA	NA	NA	NA	NA	462230	667922	640598	683244	563655	560168	428104	435679	751163	681725	831788	1.03825e+06	798788	1.03708e+06	557878	363095	1.94883e+06	722325	1.09108e+06	620392	829842	842709	444525	798422	528531	576845	1.14407e+06	960732	743810	464523	838038	396593	378129	588261
0.611_869.7783	NA	NA	869.778	0.611	NA	NA	NA	NA	NA	level5	NA	NA	NA	NA	NA	2.02321e+06	1.37149e+06	1.84684e+06	1.86701e+06	1.78516e+06	1.70579e+06	1.86723e+06	1.95378e+06	1.78408e+06	2.07358e+06	1.84436e+06	2.87007e+06	2.62631e+06	3.43169e+06	2.08977e+06	1.78859e+06	3.91276e+06	1.94809e+06	2.47208e+06	1.77354e+06	2.94573e+06	2.22754e+06	1.55683e+06	2.66503e+06	2.19709e+06	1.95504e+06	2.6501e+06	2.53544e+06	1.9632e+06	1.44091e+06	1.81404e+06	1.78848e+06	1.391e+06	1.91561e+06
0.612_312.0287	NA	C4 H12 N2 O14	312.029	0.612	NA	NA	NA	NA	NA	level5	NA	NA	NA	NA	NA	2.14088e+06	9.00675e+06	2.06996e+06	7.07133e+06	2.86003e+06	4.4241e+06	2.14371e+06	2.0116e+06	2.71285e+06	2.48453e+06	3.35249e+06	2.62355e+06	1.57944e+06	4.22755e+06	3.00126e+06	2.74122e+06	1.69038e+06	1.65124e+06	4.75434e+06	1.8653e+06	2.28029e+06	4.81459e+06	3.34946e+06	3.20477e+06	2.28702e+06	2.42111e+06	1.89757e+06	2.23342e+06	1.03582e+07	2.77482e+06	1.64709e+06	2.28464e+06	7.74537e+06	2.98893e+06
0.612_429.9067	NA	C6 H5 N6 O9 P3 S	429.907	0.612	NA	NA	NA	NA	NA	level5	NA	NA	NA	NA	NA	8.26154e+07	3.85492e+07	3.90752e+07	5.08843e+07	4.88026e+07	5.70176e+07	5.15023e+07	5.67944e+07	5.15759e+07	5.22985e+07	4.69925e+07	4.86271e+07	4.11323e+07	4.89864e+07	3.82112e+07	4.60634e+07	4.82971e+07	4.28276e+07	5.32109e+07	5.02837e+07	6.29022e+07	4.49481e+07	5.34408e+07	6.25327e+07	5.15619e+07	6.14466e+07	4.1852e+07	6.77892e+07	5.79242e+07	4.9507e+07	5.29264e+07	6.33028e+07	3.86466e+07	6.77245e+07
0.612_445.8807	NA	C5 H9 N2 O12 P3 S2	445.881	0.612	NA	NA	NA	NA	NA	level5	NA	NA	NA	NA	NA	3.95776e+07	2.63747e+07	2.47114e+07	2.85193e+07	2.72083e+07	2.97794e+07	2.58728e+07	2.75601e+07	2.9113e+07	3.01627e+07	2.96135e+07	3.4075e+07	2.88932e+07	3.95943e+07	2.6698e+07	2.78927e+07	4.63503e+07	2.26165e+07	3.99882e+07	2.79313e+07	3.68578e+07	3.33064e+07	2.7689e+07	3.68373e+07	3.04204e+07	2.60518e+07	3.40779e+07	4.11531e+07	3.38392e+07	2.13578e+07	3.24393e+07	2.97158e+07	2.36222e+07	3.59585e+07
0.612_497.8947	NA	C5 H5 N6 O16 P3	497.895	0.612	NA	NA	NA	NA	NA	level5	NA	NA	NA	NA	NA	4.11255e+07	1.86514e+07	1.84243e+07	3.01902e+07	2.34695e+07	2.76793e+07	2.92835e+07	2.8098e+07	2.51975e+07	2.53872e+07	2.31527e+07	2.08981e+07	1.99019e+07	2.37889e+07	1.78775e+07	2.25136e+07	2.32491e+07	1.99411e+07	2.4843e+07	2.09142e+07	3.11392e+07	2.25328e+07	2.67635e+07	2.94644e+07	2.48503e+07	2.96641e+07	2.07874e+07	3.3669e+07	2.64266e+07	2.39894e+07	2.6739e+07	3.05611e+07	1.7746e+07	3.36086e+07
0.612_513.8687	NA	C8 H9 N2 O14 P3 S2	513.869	0.612	NA	NA	NA	NA	NA	level5	NA	NA	NA	NA	NA	2.00652e+07	1.19597e+07	1.03252e+07	1.44208e+07	1.25782e+07	1.65033e+07	1.10292e+07	1.31026e+07	1.44206e+07	1.33422e+07	1.53248e+07	1.784e+07	1.37812e+07	1.98598e+07	1.22053e+07	1.14904e+07	2.20207e+07	9.60086e+06	1.70371e+07	1.1209e+07	1.75278e+07	1.54758e+07	1.18017e+07	1.72772e+07	1.10559e+07	1.13792e+07	1.66225e+07	1.87503e+07	1.51087e+07	1.07089e+07	1.52397e+07	1.46524e+07	1.1551e+07	1.63556e+07
0.612_529.8428	NA	C6 H5 N4 O15 P3 S2	529.843	0.612	NA	NA	NA	NA	NA	level5	NA	NA	NA	NA	NA	4.69539e+06	4.44548e+06	3.40961e+06	3.65447e+06	3.48259e+06	3.88821e+06	2.31444e+06	3.0022e+06	4.46914e+06	4.13869e+06	3.22199e+06	6.66866e+06	4.94986e+06	7.46322e+06	3.76809e+06	2.90553e+06	9.44197e+06	2.6524e+06	5.07905e+06	2.89358e+06	4.32726e+06	5.83876e+06	2.82292e+06	5.49002e+06	3.48803e+06	2.91601e+06	6.21945e+06	4.97049e+06	4.54945e+06	2.37292e+06	4.5226e+06	3.22498e+06	3.18041e+06	3.89778e+06
0.612_581.8558	NA	C14 H5 N2 O16 P3 S	581.856	0.612	NA	NA	NA	NA	NA	level5	NA	NA	NA	NA	NA	1.39899e+07	8.59121e+06	7.62081e+06	1.08705e+07	8.89134e+06	1.1599e+07	8.06005e+06	8.93259e+06	1.02064e+07	9.77926e+06	8.68526e+06	1.2574e+07	9.94009e+06	1.33137e+07	8.92992e+06	8.16615e+06	1.61787e+07	7.06318e+06	1.14076e+07	8.37674e+06	1.14191e+07	1.1035e+07	8.87856e+06	1.16103e+07	1.01945e+07	8.18072e+06	1.14936e+07	1.40709e+07	1.15967e+07	7.81876e+06	1.11982e+07	9.88589e+06	8.61816e+06	1.1447e+07
0.612_665.8169	NA	C11 H13 N2 O15 P3 S5	665.817	0.612	NA	NA	NA	NA	NA	level5	NA	NA	NA	NA	NA	2.46452e+06	2.17265e+06	2.68881e+06	2.2019e+06	2.3075e+06	2.26192e+06	3.04675e+06	3.00729e+06	3.37072e+06	2.66925e+06	3.0232e+06	3.62105e+06	3.90543e+06	4.84e+06	2.97185e+06	2.64275e+06	6.27381e+06	1.99727e+06	4.09126e+06	3.69695e+06	3.41471e+06	3.27658e+06	2.42138e+06	2.67077e+06	2.78982e+06	2.55498e+06	3.48292e+06	4.81449e+06	2.64785e+06	1.98417e+06	2.546e+06	2.59866e+06	2.50925e+06	2.83482e+06
0.612_733.8041	NA	C25 H5 O15 P3 S3	733.804	0.612	NA	NA	NA	NA	NA	level5	NA	NA	NA	NA	NA	3.12507e+06	3.05243e+06	2.34527e+06	2.86995e+06	3.40536e+06	2.65222e+06	2.38536e+06	2.80484e+06	2.97905e+06	2.93131e+06	3.18812e+06	3.96645e+06	3.16771e+06	4.57749e+06	3.47529e+06	2.33216e+06	7.02317e+06	2.43927e+06	3.59704e+06	2.73437e+06	3.46681e+06	3.9402e+06	2.60099e+06	4.54161e+06	2.95026e+06	2.4965e+06	4.7035e+06	3.31966e+06	2.88084e+06	2.42985e+06	3.14539e+06	1.62505e+06	2.22468e+06	3.15333e+06
0.613_180.027	Dimeric mercapto propanone	C6 H12 O2 S2	180.027	0.613	NA	S55941	HMDB0033556	NA	NA	level4	Organoheterocyclic compounds	Dithianes	null	Dithianes	NA	1.14124e+06	973812	659970	2.07637e+06	1.50445e+06	863034	1.53865e+06	1.0338e+06	1.01172e+06	932688	930281	1.15945e+06	1.04604e+06	1.13088e+06	962893	930632	1.31454e+06	1.31433e+06	2.66539e+06	2.17235e+06	1.68138e+06	1.21242e+06	959506	1.46526e+06	1.57838e+06	919977	1.10648e+06	1.6222e+06	882502	711606	919597	1.46273e+06	995961	1.07881e+06
0.613_289.8398	NA	C8 H Cl P2 S3	289.84	0.613	NA	NA	NA	NA	NA	level5	NA	NA	NA	NA	NA	113241	106258	92861.7	115071	103945	97983	108829	109728	108862	105888	106501	244919	119331	469028	184412	101266	815902	90633.7	124529	101831	132833	385808	105335	119422	109726	116274	294439	116127	129083	92782.1	111509	101915	92272.7	123332
0.613_319.8627	NA	NA	319.863	0.613	NA	NA	NA	NA	NA	level5	NA	NA	NA	NA	NA	2.57839e+06	4.4612e+06	3.78167e+06	4.91164e+06	2.88198e+06	3.73144e+06	2.93776e+06	3.66555e+06	4.59785e+06	3.84818e+06	3.94156e+06	4.94042e+06	5.58782e+06	7.27809e+06	4.40434e+06	2.38199e+06	8.715e+06	3.44289e+06	6.05064e+06	3.50309e+06	4.81858e+06	4.81477e+06	3.20175e+06	5.55936e+06	3.4903e+06	3.13173e+06	6.39886e+06	5.58742e+06	4.72738e+06	2.60737e+06	5.17213e+06	3.21996e+06	1.5435e+06	3.6239e+06
0.613_361.9191	NA	C4 H3 N4 O12 P S	361.919	0.613	NA	NA	NA	NA	NA	level5	NA	NA	NA	NA	NA	8.94512e+07	4.60977e+07	4.9838e+07	7.22455e+07	6.61112e+07	6.35768e+07	6.28459e+07	7.70129e+07	6.11071e+07	6.34511e+07	5.64671e+07	6.02242e+07	5.17279e+07	5.90338e+07	4.75782e+07	5.61282e+07	6.16801e+07	5.23429e+07	6.54724e+07	6.09642e+07	8.95327e+07	5.52585e+07	6.61162e+07	7.5995e+07	6.25228e+07	7.26492e+07	4.898e+07	8.42785e+07	7.05797e+07	5.65997e+07	6.00325e+07	7.25478e+07	5.12411e+07	8.28383e+07
0.613_377.893	NA	C9 H4 N2 O7 P2 S2	377.893	0.613	NA	NA	NA	NA	NA	level5	NA	NA	NA	NA	NA	5.29677e+07	3.27829e+07	3.25346e+07	4.04822e+07	3.61425e+07	3.75723e+07	2.96536e+07	3.44862e+07	4.33892e+07	3.59077e+07	4.08824e+07	4.67182e+07	4.26248e+07	5.0493e+07	3.24907e+07	3.11334e+07	5.70273e+07	2.76129e+07	4.33333e+07	3.37412e+07	4.31717e+07	4.12895e+07	3.44188e+07	4.68922e+07	3.68711e+07	3.26086e+07	4.28614e+07	4.8201e+07	4.22221e+07	2.87557e+07	4.05729e+07	3.61803e+07	2.77231e+07	4.1862e+07
0.613_393.867	NA	C5 H5 N2 O9 P3 S2	393.867	0.613	NA	NA	NA	NA	NA	level5	NA	NA	NA	NA	NA	1.13413e+07	1.09288e+07	8.99628e+06	9.2279e+06	9.36705e+06	1.00919e+07	6.2049e+06	9.2217e+06	1.12704e+07	9.0218e+06	1.07325e+07	1.4818e+07	1.25381e+07	2.00683e+07	1.19285e+07	7.79693e+06	2.81869e+07	6.50418e+06	1.32641e+07	8.5936e+06	1.08188e+07	1.40214e+07	7.81688e+06	1.40559e+07	9.78902e+06	8.51528e+06	1.61813e+07	1.42447e+07	1.18949e+07	6.26121e+06	1.25365e+07	7.83786e+06	8.00617e+06	1.01907e+07
0.613_461.8548	NA	C7 H4 N4 O10 P2 S3	461.855	0.613	NA	NA	NA	NA	NA	level5	NA	NA	NA	NA	NA	9.25338e+06	8.89199e+06	7.10463e+06	7.59643e+06	8.55253e+06	8.51244e+06	5.54993e+06	6.93949e+06	9.30996e+06	8.3206e+06	1.01434e+07	1.26496e+07	1.06195e+07	1.6211e+07	8.6171e+06	6.16402e+06	2.06989e+07	5.21565e+06	1.11684e+07	6.69668e+06	9.26204e+06	1.26407e+07	6.78251e+06	1.15903e+07	8.04508e+06	6.65889e+06	1.60704e+07	1.07127e+07	9.7722e+06	5.53627e+06	1.0457e+07	6.351e+06	6.28646e+06	8.82559e+06
0.613_597.8298	NA	C9 H13 O16 P3 S4	597.83	0.613	NA	NA	NA	NA	NA	level5	NA	NA	NA	NA	NA	3.49584e+06	2.82964e+06	2.59458e+06	3.26887e+06	2.73536e+06	3.22785e+06	2.33924e+06	2.26195e+06	3.48864e+06	2.94778e+06	3.11734e+06	6.36377e+06	4.62202e+06	6.68973e+06	3.3531e+06	2.75702e+06	8.12008e+06	2.04433e+06	4.48335e+06	2.84271e+06	4.04383e+06	4.2548e+06	2.29933e+06	4.0491e+06	2.56097e+06	2.21312e+06	5.0538e+06	4.9051e+06	2.9794e+06	1.7786e+06	3.78132e+06	2.20845e+06	2.59231e+06	3.23415e+06
0.613_683.8353	NA	C25 H3 O16 P3 S	683.835	0.613	NA	NA	NA	NA	NA	level5	NA	NA	NA	NA	NA	1.91725e+06	681784	841837	1.04232e+06	1.15813e+06	1.19309e+06	931835	982793	1.20778e+06	1.20249e+06	920353	1.01082e+06	911793	938717	784594	1.11179e+06	1.21465e+06	698939	1.0542e+06	852999	1.36639e+06	1.28012e+06	1.1673e+06	1.36837e+06	986869	1.03339e+06	994508	1.4337e+06	1.29539e+06	1.1593e+06	1.21832e+06	1.21427e+06	784346	1.47878e+06
0.614_184.035	Dibenzothiophene	C12 H8 S	184.035	0.614	C20125	S2915	NA	53.5	NA	level4	NA	NA	NA	NA	NULL	1.95383e+07	1.5556e+07	1.24094e+07	1.49621e+07	1.56467e+07	1.3571e+07	1.7272e+07	1.93914e+07	9.36008e+06	1.47522e+07	1.49972e+07	1.17596e+07	1.4888e+07	1.24887e+07	1.78774e+07	1.56872e+07	2.36481e+07	1.5894e+07	1.48438e+07	1.80415e+07	2.27641e+07	1.80157e+07	1.78158e+07	1.70408e+07	1.31518e+07	1.37633e+07	1.42548e+07	1.92472e+07	1.67681e+07	1.18231e+07	1.04329e+07	1.74719e+07	2.3561e+07	2.29871e+07
0.614_244.0415	Eugenol sulfate	C10 H12 O5 S	244.042	0.614	NA	S157181	HMDB0135245	NA	NA	level4	Organic acids and derivatives	Organic sulfuric acids and derivatives	Arylsulfates	Organic acids	NA	1.56621e+06	7.03908e+06	1.63658e+06	4.94779e+06	2.33114e+06	2.91733e+06	1.57104e+06	1.35727e+06	2.03551e+06	1.74423e+06	2.75159e+06	2.4721e+06	1.27852e+06	2.95985e+06	2.41007e+06	2.36612e+06	1.21754e+06	1.2949e+06	3.26953e+06	1.51345e+06	1.67718e+06	4.14521e+06	2.49884e+06	2.30129e+06	1.74146e+06	1.81449e+06	1.46051e+06	1.55408e+06	7.5991e+06	2.23793e+06	1.19114e+06	1.53418e+06	5.29359e+06	2.17435e+06
0.614_255.9884	(5r)-5-[(1r)-1,2-dihydroxyethyl]-4-hydroxy-2-oxo-2,5-dihydro-3-furanyl hydrogen sulfate	C6 H8 O9 S	255.988	0.614	NA	S30778577	NA	NA	NA	level4	NA	NA	NA	NA	NA	1.44532e+06	1.13836e+06	669406	4.06358e+06	1.9554e+06	2.22711e+06	4.1753e+06	2.50223e+06	2.81113e+06	2.00928e+06	4.29686e+06	606690	2.13027e+06	1.81379e+06	2.8316e+06	3.69161e+06	998196	1.24141e+06	2.49803e+06	1.69202e+06	2.45516e+06	1.81374e+06	4.22006e+06	5.39996e+06	2.723e+06	2.46045e+06	1.76859e+06	2.77903e+06	2.68193e+06	1.62798e+06	1.36371e+06	1.65235e+06	1.31921e+06	1.18384e+06
0.614_293.9317	NA	C7 H4 O9 P2	293.932	0.614	NA	NA	NA	NA	NA	level5	NA	NA	NA	NA	NA	6.07473e+07	3.06572e+07	3.18345e+07	4.12452e+07	3.7934e+07	3.84129e+07	3.86947e+07	4.09307e+07	3.81302e+07	3.81239e+07	3.56498e+07	3.50905e+07	3.6339e+07	3.67587e+07	3.07376e+07	3.47618e+07	3.8691e+07	3.14647e+07	3.89132e+07	3.45904e+07	4.6661e+07	3.53436e+07	4.06346e+07	4.87413e+07	3.63856e+07	4.23691e+07	3.2084e+07	4.82791e+07	4.56937e+07	3.54246e+07	3.76601e+07	4.40107e+07	3.33059e+07	5.15549e+07
0.614_309.9056	NA	C4 H N4 O7 P3	309.906	0.614	NA	NA	NA	NA	NA	level5	NA	NA	NA	NA	NA	3.43391e+07	2.66487e+07	2.27857e+07	2.5914e+07	2.65613e+07	2.99946e+07	2.26923e+07	2.7495e+07	2.98796e+07	2.71642e+07	2.5389e+07	3.26296e+07	3.40144e+07	3.92329e+07	2.73217e+07	2.26145e+07	4.34107e+07	2.23694e+07	3.19017e+07	2.53102e+07	3.12814e+07	3.37982e+07	2.64236e+07	3.72501e+07	2.4046e+07	2.78411e+07	3.37783e+07	3.69814e+07	3.26573e+07	2.13205e+07	3.05797e+07	2.86694e+07	2.19365e+07	3.31884e+07
0.614_348.0108	NA	C8 H14 Cl N2 O9 P	348.011	0.614	NA	NA	NA	NA	NA	level5	NA	NA	NA	NA	NA	343692	962380	579850	1.82226e+06	881959	1.01489e+06	2.03632e+06	1.63613e+06	845507	335992	751505	367724	740476	365040	1.06715e+06	717016	625738	551145	1.06948e+06	1.36687e+06	1.28607e+06	609959	1.19298e+06	348749	855246	989912	816318	2.3148e+06	780659	982553	1.14138e+06	1.42076e+06	666843	1.28769e+06
0.614_451.8366	NA	C2 H3 N2 O17 P3 S	451.837	0.614	NA	NA	NA	NA	NA	level5	NA	NA	NA	NA	NA	4.35884e+06	2.48036e+06	2.04885e+06	3.06164e+06	1.81617e+06	2.07633e+06	1.88748e+06	2.41066e+06	2.95706e+06	2.51662e+06	2.20371e+06	3.07955e+06	3.23453e+06	5.03089e+06	2.35994e+06	1.67274e+06	4.47892e+06	1.702e+06	3.59035e+06	2.14732e+06	2.72227e+06	2.78192e+06	2.06693e+06	3.7042e+06	1.83467e+06	1.77147e+06	3.36437e+06	3.3273e+06	2.42181e+06	1.70917e+06	2.70141e+06	1.62159e+06	1.17155e+06	2.29513e+06
0.615_205.8789	NA	NA	205.879	0.615	NA	NA	NA	NA	NA	level5	NA	NA	NA	NA	NA	468157	681536	541677	491902	513416	375281	409279	335115	551868	379655	430972	1.20061e+06	937924	1.96667e+06	727922	362011	2.99401e+06	243524	860585	388493	565610	905913	211301	803064	491606	328654	1.61349e+06	745646	666622	112471	621369	123216	456359	409978
0.615_225.9445	(2e)-2,5-dichloro-4-oxo-2-hexenedioic acid	C6 H4 Cl2 O5	225.945	0.615	C12835	S4445367	HMDB0060363	NA	NA	level4	Organic acids and derivatives	Keto acids and derivatives	Medium-chain keto acids and derivatives	Organic acids	map00361 Chlorocyclohexane and chlorobenzene degradation; map01100 Metabolic pathways; map01120 Microbial metabolism in diverse environments	8.3387e+08	4.31115e+08	5.14064e+08	6.25837e+08	5.91747e+08	5.83319e+08	5.94124e+08	6.99009e+08	5.85611e+08	5.77712e+08	5.45797e+08	5.57077e+08	4.91662e+08	5.68711e+08	4.8841e+08	5.71748e+08	6.12425e+08	4.84017e+08	6.36622e+08	4.91017e+08	7.43126e+08	5.41541e+08	6.82742e+08	7.40596e+08	4.99315e+08	6.6193e+08	5.21804e+08	7.264e+08	6.26333e+08	6.14583e+08	5.91784e+08	6.8655e+08	4.9088e+08	8.1893e+08
0.615_241.9184	NA	C4 H2 O8 S2	241.918	0.615	NA	NA	NA	NA	NA	level5	NA	NA	NA	NA	NA	3.35681e+08	2.45624e+08	2.15858e+08	2.57534e+08	2.42505e+08	2.73813e+08	2.1651e+08	2.52903e+08	2.78327e+08	2.6133e+08	2.50429e+08	3.06478e+08	2.72915e+08	3.58256e+08	2.5791e+08	2.17688e+08	3.98781e+08	1.94054e+08	2.99481e+08	2.18092e+08	2.98394e+08	2.96646e+08	2.46237e+08	3.4507e+08	2.3101e+08	2.31282e+08	3.05394e+08	3.37053e+08	2.81329e+08	2.06087e+08	2.96538e+08	2.51357e+08	2.05387e+08	2.8635e+08
0.615_257.8922	NA	NA	257.892	0.615	NA	NA	NA	NA	NA	level5	NA	NA	NA	NA	NA	5.28132e+07	4.98833e+07	4.25412e+07	4.9953e+07	4.75163e+07	4.7515e+07	3.62961e+07	4.1431e+07	5.31568e+07	4.41806e+07	4.59309e+07	7.77289e+07	6.97282e+07	9.68796e+07	5.40014e+07	3.90252e+07	1.14555e+08	3.46624e+07	6.48172e+07	4.11174e+07	5.24391e+07	7.15579e+07	3.8158e+07	6.60205e+07	4.65964e+07	3.7815e+07	7.27584e+07	6.3557e+07	5.3286e+07	2.91537e+07	5.56006e+07	3.52163e+07	3.93581e+07	4.63499e+07
0.615_325.8796	NA	C6 H O10 P3	325.88	0.615	NA	NA	NA	NA	NA	level5	NA	NA	NA	NA	NA	8.1554e+06	8.49802e+06	6.05155e+06	6.91634e+06	6.39324e+06	7.88641e+06	4.74903e+06	6.29326e+06	8.42806e+06	7.07289e+06	7.56655e+06	1.13882e+07	1.06532e+07	1.5774e+07	7.94327e+06	5.37279e+06	1.83042e+07	5.48874e+06	1.08827e+07	6.67159e+06	7.53353e+06	1.14885e+07	6.1656e+06	1.04026e+07	6.31895e+06	5.81078e+06	1.40553e+07	9.58393e+06	8.00857e+06	4.76303e+06	8.63744e+06	5.66266e+06	5.63791e+06	7.70937e+06
0.615_326.0443	NA	C10 H12 N6 O3 P2	326.044	0.615	NA	NA	NA	NA	NA	level5	NA	NA	NA	NA	NA	4.40136e+06	3.57083e+06	4.5239e+06	7.01969e+06	5.18403e+06	6.75684e+06	4.0464e+06	6.57028e+06	6.01896e+06	8.59265e+06	5.52225e+06	4.22456e+06	5.22135e+06	6.39999e+06	6.18399e+06	5.66259e+06	2.92832e+06	3.6988e+06	7.55087e+06	4.47171e+06	5.08412e+06	4.6096e+06	7.71719e+06	4.72678e+06	6.4354e+06	5.23045e+06	5.74611e+06	4.25727e+06	4.1761e+06	4.46814e+06	3.88042e+06	4.07975e+06	8.84833e+06	5.00537e+06
0.616_160.1215	N6-methyllysine	C7 H16 N2 O2	160.121	0.616	C02728	S144469	HMDB0002038	NA	NA	level4	Organic acids and derivatives	Carboxylic acids and derivatives	Amino acids, peptides, and analogues	Amino acids, peptides, and analogues	NULL	1.27487e+06	2.46296e+07	5.5004e+06	5.95761e+07	3.65849e+06	8.4586e+07	5.56402e+06	3.04602e+07	1.01123e+08	2.86768e+07	1.6108e+07	3.61254e+07	1.81428e+07	1.43746e+08	2.58531e+07	2.69932e+07	1.82297e+07	1.28683e+07	1.83679e+07	1.15008e+07	1.87104e+07	1.15912e+07	1.37035e+07	1.77817e+07	3.67059e+07	1.44756e+07	2.54788e+07	3.70614e+07	4.99144e+07	7.54383e+06	1.21455e+07	2.09451e+07	2.00072e+07	1.08217e+07
0.617_117.0425	Aceturic acid	C4 H7 N O3	117.043	0.617	NA	S10507	HMDB0000532	NA	NA	level4	Organic acids and derivatives	Carboxylic acids and derivatives	Amino acids, peptides, and analogues	Amino acids, peptides, and analogues	NA	2.79292e+06	2.94916e+06	5.94212e+06	1.04702e+07	5.74211e+06	4.90106e+06	6.47868e+06	5.01924e+06	5.42372e+06	3.93146e+06	6.67306e+06	3.51205e+06	7.90633e+06	3.60619e+06	6.73081e+06	5.81132e+06	4.81622e+06	5.67778e+06	8.42964e+06	9.06152e+06	9.11191e+06	7.15127e+06	6.36798e+06	7.28382e+06	6.68311e+06	9.13257e+06	6.522e+06	6.8407e+06	3.93889e+06	5.67249e+06	2.70861e+06	6.45302e+06	4.94061e+06	5.58082e+06
0.617_157.9571	NA	NA	157.957	0.617	NA	NA	NA	NA	NA	level5	NA	NA	NA	NA	NA	2.50365e+08	1.53787e+08	1.63804e+08	1.91543e+08	1.93433e+08	1.87122e+08	1.88234e+08	2.10514e+08	1.92547e+08	1.93187e+08	1.78094e+08	1.74728e+08	1.75512e+08	1.873e+08	1.60476e+08	1.80103e+08	2.00655e+08	1.43239e+08	1.99986e+08	1.59517e+08	2.31939e+08	1.76723e+08	1.9698e+08	2.27106e+08	1.62774e+08	2.03679e+08	1.64148e+08	2.27989e+08	2.16462e+08	1.80873e+08	1.95873e+08	2.11464e+08	1.50099e+08	2.2594e+08
0.617_164.032	D-xylulosonic acid	C5 H8 O6	164.032	0.617	C02928	S388894	NA	88.7	85	level4	NA	NA	NA	NA	NULL	4.15727e+06	4.7564e+06	8.54393e+06	7.15204e+06	8.37332e+06	7.30466e+06	8.576e+06	7.31904e+06	6.1991e+06	7.58343e+06	6.63203e+06	1.12154e+07	1.16567e+07	1.15425e+07	8.75507e+06	8.00358e+06	5.4888e+06	5.78938e+06	6.91231e+06	7.29413e+06	6.9225e+06	6.05023e+06	8.87623e+06	7.33699e+06	5.70795e+06	1.37102e+07	5.00606e+06	7.53747e+06	7.59513e+06	8.73688e+06	1.6192e+07	1.14487e+07	1.03947e+07	1.43912e+07
0.617_173.9311	NA	C H4 O4 P2 S	173.931	0.617	NA	NA	NA	NA	NA	level5	NA	NA	NA	NA	NA	5.06859e+07	4.29152e+07	3.99959e+07	4.46487e+07	4.69464e+07	4.12694e+07	3.59661e+07	4.28059e+07	4.69623e+07	4.50697e+07	4.24389e+07	5.27987e+07	4.78123e+07	6.0297e+07	4.47047e+07	3.78075e+07	7.13532e+07	3.2963e+07	5.22949e+07	3.7625e+07	5.19754e+07	5.29973e+07	4.13792e+07	5.58618e+07	4.10831e+07	4.06799e+07	5.32376e+07	5.36633e+07	4.75533e+07	3.4634e+07	4.99812e+07	3.99251e+07	3.66279e+07	4.63002e+07
0.618_174.0163	Trans-aconitic acid	C6 H6 O6	174.016	0.618	C02341	MReference-350	HMDB0000958	38.7	80.6	level2	Organic acids and derivatives	Carboxylic acids and derivatives	Tricarboxylic acids and derivatives	Organic acids	map00660 C5-Branched dibasic acid metabolism; map01100 Metabolic pathways	7.4753e+07	3.96645e+07	5.2576e+07	2.27938e+07	3.35451e+07	4.35264e+07	3.40776e+07	3.18799e+07	2.72508e+07	3.35669e+07	2.40537e+07	2.08595e+07	3.60747e+07	3.59088e+07	3.51493e+07	2.24544e+07	2.23506e+07	5.09747e+07	2.35208e+07	6.1366e+07	3.00458e+07	2.15277e+07	3.40804e+07	4.57996e+07	2.67181e+07	3.25483e+07	2.3952e+07	3.20304e+07	3.88314e+07	3.54741e+07	2.98471e+07	2.7051e+07	2.64473e+07	2.54769e+07
0.618_189.905	NA	NA	189.905	0.618	NA	NA	NA	NA	NA	level5	NA	NA	NA	NA	NA	1.08778e+07	1.21684e+07	9.75647e+06	1.05917e+07	1.06619e+07	1.02333e+07	7.62041e+06	1.0473e+07	1.26827e+07	1.16047e+07	1.10699e+07	1.78426e+07	1.39138e+07	2.31955e+07	1.38621e+07	8.86075e+06	2.9703e+07	7.20829e+06	1.42659e+07	9.31226e+06	1.27371e+07	1.753e+07	9.96537e+06	1.60952e+07	9.62081e+06	8.50275e+06	1.83192e+07	1.4245e+07	1.1747e+07	7.21689e+06	1.25187e+07	8.63034e+06	9.11898e+06	1.18165e+07
0.618_231.9008	NA	C H N2 O6 P S2	231.901	0.618	NA	NA	NA	NA	NA	level5	NA	NA	NA	NA	NA	1.32357e+07	4.56214e+06	3.48345e+06	3.80067e+06	3.59007e+06	4.80047e+06	3.32938e+06	7.16608e+06	6.82787e+06	6.36923e+06	4.61884e+06	4.77314e+06	4.98966e+06	6.00121e+06	3.35632e+06	2.33319e+06	7.02452e+06	6.11573e+06	4.00133e+06	2.97994e+06	6.31076e+06	4.31185e+06	8.16224e+06	8.89339e+06	5.32952e+06	5.70224e+06	5.7032e+06	6.80088e+06	4.40966e+06	5.49967e+06	4.04272e+06	3.25624e+06	1.60935e+06	7.9566e+06
0.618_315.8621	NA	C3 H3 N4 O2 P3 S3	315.862	0.618	NA	NA	NA	NA	NA	level5	NA	NA	NA	NA	NA	8.18997e+06	5.28762e+06	3.85642e+06	4.65644e+06	2.82851e+06	4.10053e+06	3.04144e+06	5.62782e+06	6.09037e+06	5.0877e+06	4.79067e+06	5.65459e+06	5.02685e+06	8.10008e+06	5.02487e+06	2.32153e+06	1.01693e+07	4.6808e+06	5.30225e+06	3.58058e+06	5.21803e+06	4.92403e+06	5.29323e+06	9.07286e+06	4.48361e+06	3.93668e+06	7.15706e+06	5.78131e+06	4.71106e+06	2.90364e+06	5.71342e+06	3.26573e+06	1.57451e+06	7.63439e+06
0.618_383.8494	NA	C4 H O15 P S2	383.849	0.618	NA	NA	NA	NA	NA	level5	NA	NA	NA	NA	NA	5.17142e+06	1.6841e+06	1.2595e+06	1.32886e+06	881710	1.48926e+06	950875	2.34225e+06	2.26378e+06	2.11575e+06	1.6221e+06	2.16957e+06	1.793e+06	2.94546e+06	1.38454e+06	709342	3.58199e+06	1.63006e+06	1.38123e+06	1.26885e+06	2.28187e+06	1.60627e+06	1.98107e+06	2.9803e+06	1.38628e+06	1.53318e+06	2.64435e+06	1.90986e+06	1.45642e+06	1.20373e+06	2.54145e+06	1.24321e+06	479165	2.77975e+06
0.618_89.9696	NA	NA	89.9696	0.618	NA	NA	NA	NA	NA	level5	NA	NA	NA	NA	NA	4.70922e+08	3.07533e+08	3.19133e+08	3.82281e+08	3.78377e+08	3.57108e+08	3.7691e+08	4.03608e+08	3.90628e+08	3.84776e+08	3.61793e+08	3.43013e+08	3.35847e+08	3.63642e+08	3.31102e+08	3.50348e+08	3.94868e+08	3.04581e+08	3.9227e+08	3.20067e+08	4.59312e+08	3.44838e+08	3.95295e+08	4.40772e+08	3.37753e+08	3.92353e+08	3.40489e+08	3.32807e+08	4.1835e+08	3.64619e+08	3.90959e+08	3.99916e+08	3.18534e+08	4.32799e+08
0.619_105.9435	NA	NA	105.944	0.619	NA	NA	NA	NA	NA	level5	NA	NA	NA	NA	NA	3.88187e+07	3.8043e+07	3.40239e+07	3.94424e+07	3.86732e+07	3.74447e+07	3.17603e+07	3.78158e+07	4.29004e+07	4.02387e+07	4.10919e+07	4.5722e+07	4.42088e+07	5.49506e+07	4.11998e+07	3.40706e+07	6.12075e+07	2.86957e+07	4.64072e+07	3.25e+07	4.58873e+07	4.56682e+07	3.6766e+07	5.03142e+07	3.56376e+07	3.75151e+07	4.97267e+07	4.60005e+07	4.23787e+07	3.17635e+07	4.30697e+07	3.67172e+07	3.34044e+07	4.12598e+07
0.619_759.8126	NA	NA	759.813	0.619	NA	NA	NA	NA	NA	level5	NA	NA	NA	NA	NA	2.10609e+06	1.06168e+06	866882	1.46738e+06	830624	1.45434e+06	995788	1.50203e+06	866820	934764	846045	1.27866e+06	912276	677450	500494	1.29709e+06	1.47744e+06	1.14038e+06	1.38543e+06	822726	1.97495e+06	755059	1.10292e+06	1.75535e+06	1.04556e+06	1.19042e+06	868341	2.4606e+06	1.21195e+06	831215	1.54552e+06	1.47963e+06	947476	1.26043e+06
0.62_316.1248	Tinoridine	C17 H20 N2 O2 S	316.125	0.62	NA	S5280	NA	NA	NA	level4	NA	NA	NA	NA	NA	582130	5.02135e+06	539009	2.19674e+06	658887	1.31518e+06	496105	734982	605286	558707	426061	538722	619646	897624	537750	742624	936166	544482	1.03933e+06	474975	666089	647308	623892	1.54654e+06	326063	871543	502136	655124	5.28999e+06	600365	505909	720696	1.65734e+06	1.52199e+06
0.621_106.0266	(2r)-2,3-dihydroxypropanoic acid	C3 H6 O4	106.027	0.621	C00258	MReference-394	HMDB0000139	NA	32	level3	Organic oxygen compounds	Organooxygen compounds	Carbohydrates and carbohydrate conjugates	Carbohydrates	map00030 Pentose phosphate pathway; map00260 Glycine, serine and threonine metabolism; map00561 Glycerolipid metabolism; map00630 Glyoxylate and dicarboxylate metabolism; map00680 Methane metabolism; map01100 Metabolic pathways; map01110 Biosynthesis of secondary metabolites; map01120 Microbial metabolism in diverse environments; map01130 Biosynthesis of antibiotics; map01200 Carbon metabolism	9.9416e+06	5.77174e+06	7.1054e+06	1.20004e+07	1.02037e+07	7.96341e+06	1.14311e+07	8.36353e+06	1.59726e+07	8.87086e+06	7.59201e+06	1.22843e+07	8.98277e+06	1.29246e+07	8.11338e+06	7.4027e+06	7.00824e+06	8.66281e+06	8.64724e+06	1.14074e+07	1.54947e+07	6.69429e+06	9.96912e+06	8.98222e+06	8.98657e+06	8.40471e+06	5.43928e+06	9.65967e+06	6.7497e+06	8.75395e+06	1.21192e+07	9.26689e+06	1.62935e+07	5.45283e+06
0.621_116.0109	Maleic acid	C4 H4 O4	116.011	0.621	C01384	S392248	HMDB0000176	NA	NA	level4	Organic acids and derivatives	Carboxylic acids and derivatives	Dicarboxylic acids and derivatives	Organic acids	map00350 Tyrosine metabolism; map00650 Butanoate metabolism; map00760 Nicotinate and nicotinamide metabolism; map01100 Metabolic pathways; map01120 Microbial metabolism in diverse environments	2.39136e+06	2.52519e+06	1.77278e+06	2.89399e+06	2.63934e+06	2.3318e+06	2.31561e+06	2.49752e+06	1.69239e+06	2.27638e+06	1.47192e+06	1.55984e+06	1.98916e+06	2.71199e+06	2.32809e+06	1.51368e+06	1.55717e+06	2.9628e+06	3.44323e+06	3.98859e+06	2.52635e+06	1.52609e+06	2.33089e+06	2.27872e+06	2.58436e+06	1.56506e+06	1.62136e+06	2.61412e+06	2.61896e+06	1.21803e+06	1.70692e+06	1.93024e+06	2.74922e+06	2.52832e+06
0.621_148.0371	(+/-)-2-hydroxyglutaric acid	C5 H8 O5	148.037	0.621	C02630	S42	HMDB0059655	NA	NA	level4	Organic acids and derivatives	Hydroxy acids and derivatives	Short-chain hydroxy acids and derivatives	Organic acids	map00650 Butanoate metabolism; map00660 C5-Branched dibasic acid metabolism; map01100 Metabolic pathways	4.67658e+07	2.4824e+07	5.66743e+07	1.99005e+07	2.30152e+07	2.71377e+07	3.41991e+07	2.62585e+07	1.98641e+07	2.42344e+07	1.96813e+07	2.01042e+07	2.39172e+07	2.57833e+07	2.5525e+07	1.60627e+07	1.84349e+07	3.31596e+07	2.73146e+07	3.36833e+07	2.41012e+07	1.48949e+07	2.31559e+07	3.18991e+07	2.11836e+07	2.82259e+07	1.69497e+07	2.0934e+07	3.5539e+07	2.13964e+07	2.30709e+07	2.36904e+07	2.47493e+07	1.97491e+07
0.621_166.0476	D-xylonic acid	C5 H10 O6	166.048	0.621	C00502	S5034782	HMDB0059750	NA	35.4	level4	Organic oxygen compounds	Organooxygen compounds	Carbohydrates and carbohydrate conjugates	Carbohydrates	map00040 Pentose and glucuronate interconversions; map01100 Metabolic pathways	1.10258e+07	1.24181e+07	1.0016e+07	1.3078e+07	1.31986e+07	6.98e+06	1.51756e+07	1.40605e+07	1.15529e+07	1.23339e+07	1.13215e+07	5.77962e+06	1.464e+07	1.04109e+07	1.21347e+07	1.07887e+07	8.39359e+06	1.15761e+07	1.30735e+07	1.55618e+07	1.25039e+07	1.22806e+07	1.54344e+07	1.73942e+07	1.00518e+07	1.15626e+07	6.59859e+06	1.36659e+07	1.37182e+07	1.11449e+07	7.32418e+06	1.09293e+07	9.90135e+06	5.73197e+06
0.621_258.0571	4-(3-oxopentyl)phenyl hydrogen sulfate	C11 H14 O5 S	258.057	0.621	NA	S74853082	HMDB0133002	NA	NA	level4	Organic acids and derivatives	Organic sulfuric acids and derivatives	Arylsulfates	Organic acids	NA	3.61989e+06	2.39633e+06	2.78338e+06	3.77881e+06	4.13338e+06	3.9811e+06	2.3686e+06	3.59336e+06	3.60347e+06	4.16432e+06	4.23851e+06	3.10125e+06	3.15246e+06	3.77189e+06	4.96535e+06	4.66095e+06	1.81918e+06	2.48672e+06	4.03041e+06	2.94752e+06	3.15668e+06	3.32889e+06	4.90446e+06	3.04066e+06	5.19525e+06	3.39597e+06	5.58645e+06	2.46132e+06	2.14562e+06	2.68565e+06	2.52541e+06	2.52802e+06	6.17067e+06	2.76314e+06
0.621_273.8661	NA	C3 H O7 P3 S	273.866	0.621	NA	NA	NA	NA	NA	level5	NA	NA	NA	NA	NA	5.04014e+06	7.33003e+06	4.2466e+06	5.43533e+06	5.19438e+06	5.22552e+06	1.03714e+07	3.23762e+06	6.49784e+06	5.24431e+06	5.68329e+06	1.04636e+07	1.34339e+07	2.01875e+07	1.22694e+07	3.92254e+06	2.54033e+07	8.85934e+06	7.93074e+06	3.95446e+06	5.13324e+06	9.79886e+06	3.7075e+06	7.97285e+06	4.60402e+06	3.28987e+06	1.85697e+07	1.34734e+07	1.06073e+07	1.06927e+07	7.06681e+06	3.32941e+06	5.51505e+06	4.67746e+06
0.621_315.0756	Fotemustine	C9 H19 Cl N3 O5 P	315.076	0.621	NA	S94600	NA	NA	NA	level4	NA	NA	NA	NA	NA	1.83819e+07	1.13927e+07	7.28082e+06	1.11715e+07	1.49127e+07	9.99408e+06	6.77913e+06	8.64136e+06	1.22826e+07	1.05256e+07	1.15804e+07	1.68325e+07	1.22065e+07	1.54704e+07	1.26631e+07	1.13602e+07	2.15062e+07	7.3378e+06	1.10325e+07	5.85123e+06	1.01933e+07	1.61329e+07	1.05536e+07	9.65054e+06	1.15594e+07	1.03014e+07	1.81254e+07	8.0043e+06	1.06163e+07	8.71929e+06	1.0112e+07	6.96897e+06	1.31544e+07	8.50528e+06
0.621_330.0461	NA	C9 H19 N2 O5 P S2	330.046	0.621	NA	NA	NA	NA	NA	level5	NA	NA	NA	NA	NA	9.38618e+06	6.73808e+06	3.56047e+06	4.45312e+06	8.84588e+06	3.01146e+06	2.54318e+06	2.98563e+06	4.95085e+06	4.43903e+06	6.37771e+06	1.32191e+07	6.35687e+06	9.82036e+06	7.07967e+06	4.81961e+06	2.25499e+07	3.54613e+06	5.91952e+06	2.29003e+06	3.8401e+06	9.35358e+06	4.06282e+06	4.72228e+06	5.87539e+06	4.44056e+06	1.08108e+07	3.42466e+06	4.14387e+06	2.88853e+06	4.87355e+06	123695	6.99778e+06	3.35931e+06
0.621_394.0127	NA	C7 H15 Cl N6 O7 S2	394.013	0.621	NA	NA	NA	NA	NA	level5	NA	NA	NA	NA	NA	1.12038e+07	5.1782e+06	4.63226e+06	5.84327e+06	2.11001e+07	6.37258e+06	5.4488e+06	7.84433e+06	7.01576e+06	5.61355e+06	7.98559e+06	1.0893e+07	5.13524e+06	1.19136e+07	5.04059e+06	9.68168e+06	1.02499e+07	6.8208e+06	7.5244e+06	5.10918e+06	8.96449e+06	7.54372e+06	6.17601e+06	4.81832e+06	7.10298e+06	5.68655e+06	6.14481e+06	5.09923e+06	5.24654e+06	6.77205e+06	8.72533e+06	7.47643e+06	7.02837e+06	4.88323e+06
0.621_415.9946	NA	C9 H18 Cl O12 P S	415.995	0.621	NA	NA	NA	NA	NA	level5	NA	NA	NA	NA	NA	1.01481e+07	5.67023e+06	4.03886e+06	4.8308e+06	9.07733e+06	4.18109e+06	6.35611e+06	4.80992e+06	7.25327e+06	4.78761e+06	7.24718e+06	9.68607e+06	5.71138e+06	8.0323e+06	4.58741e+06	6.81216e+06	1.05144e+07	8.30091e+06	6.24195e+06	3.94642e+06	7.95805e+06	6.69577e+06	6.00008e+06	4.34364e+06	4.99178e+06	5.27361e+06	5.36837e+06	3.93628e+06	5.06017e+06	5.44015e+06	6.86659e+06	5.82624e+06	9.43697e+06	4.79829e+06
0.622_134.0215	Dl-malic acid	C4 H6 O5	134.022	0.622	C03668	MReference-1796	HMDB0000744	94.9	96.1	level2	NA	NA	NA	NA	NA	1.96424e+07	2.35834e+07	1.8361e+07	1.85678e+07	2.04341e+07	1.89412e+07	1.38401e+07	2.19625e+07	1.25493e+07	2.08216e+07	1.42498e+07	1.19939e+07	1.776e+07	2.09335e+07	1.83219e+07	1.3716e+07	1.09822e+07	3.02405e+07	1.73695e+07	2.48212e+07	1.1697e+07	1.12056e+07	1.98339e+07	1.83779e+07	1.64243e+07	1.87685e+07	1.17331e+07	1.80473e+07	2.00753e+07	1.24112e+07	1.46541e+07	1.37185e+07	1.83511e+07	1.86818e+07
0.622_161.0323	N-formylaspartate	C5 H7 N O5	161.032	0.622	C01044	S79437	HMDB0060495	NA	NA	level4	Organic acids and derivatives	Carboxylic acids and derivatives	Amino acids, peptides, and analogues	Amino acids, peptides, and analogues	map00340 Histidine metabolism; map01100 Metabolic pathways	829705	1.24009e+06	866195	2.00717e+06	834681	783357	1.17794e+06	1.08916e+06	1.23156e+06	1.558e+06	1.67583e+06	1.10546e+06	1.26837e+06	1.33798e+06	1.10928e+06	1.77939e+06	1.39184e+06	533876	1.52162e+06	943939	1.5492e+06	1.74004e+06	1.89509e+06	2.09581e+06	1.76487e+06	1.69105e+06	1.73089e+06	1.81064e+06	1.41194e+06	1.22417e+06	969588	1.60302e+06	1.62962e+06	1.11245e+06
0.622_175.0589	Guanidinosuccinic acid	C5 H9 N3 O4	175.059	0.622	C03139	S388951	HMDB0003157	NA	NA	level4	Organic acids and derivatives	Carboxylic acids and derivatives	Amino acids, peptides, and analogues	Amino acids, peptides, and analogues	NULL	2.73524e+06	3.81814e+06	1.73464e+06	3.67637e+06	2.84816e+06	2.11513e+06	1.8662e+06	2.87373e+06	2.67332e+06	2.2968e+06	4.22262e+06	2.10245e+06	2.02616e+06	2.86874e+06	1.76704e+06	2.42433e+06	1.94121e+06	1.83146e+06	3.46144e+06	1.83027e+06	2.21955e+06	2.81481e+06	2.70458e+06	1.20073e+06	2.33561e+06	2.69078e+06	1.88095e+06	2.56174e+06	4.86462e+06	2.28084e+06	2.18138e+06	2.26225e+06	3.20506e+06	1.12208e+06
0.622_281.8979	NA	NA	281.898	0.622	NA	NA	NA	NA	NA	level5	NA	NA	NA	NA	NA	6.13035e+06	7.51491e+06	1.05909e+07	9.9241e+06	1.22433e+07	8.3271e+06	1.18331e+07	1.424e+07	1.21857e+07	1.17226e+07	9.80117e+06	5.46922e+06	9.92381e+06	1.01557e+07	5.34982e+06	1.22186e+07	6.41748e+06	7.59109e+06	7.58537e+06	5.0287e+06	1.06828e+07	6.24707e+06	4.91613e+06	9.52099e+06	9.18352e+06	1.12958e+07	1.58137e+07	6.87091e+06	8.5487e+06	6.60997e+06	9.24204e+06	4.45421e+06	9.1599e+06	1.03659e+07
0.622_303.8627	NA	C3 H Cl N4 O3 S4	303.863	0.622	NA	NA	NA	NA	NA	level5	NA	NA	NA	NA	NA	302231	688627	779229	524925	835326	1.52527e+06	1.08102e+06	987141	770696	581334	1.08034e+06	937961	877008	772257	1.14059e+06	1.55194e+06	839307	795458	1.01956e+06	704653	934617	454518	834201	1.25829e+06	1.00768e+06	1.05141e+06	918598	531431	843511	660649	581970	821753	579291	866328
0.623_231.9103	NA	C H2 N2 O6 P2 S	231.91	0.623	NA	NA	NA	NA	NA	level5	NA	NA	NA	NA	NA	3.98217e+06	5.37032e+06	6.37661e+06	6.55847e+06	5.19935e+06	6.11264e+06	6.86148e+06	4.32373e+06	7.10907e+06	6.28357e+06	8.02348e+06	6.27781e+06	7.17998e+06	6.65531e+06	6.60949e+06	7.32358e+06	6.875e+06	4.50168e+06	5.83451e+06	7.71786e+06	7.7845e+06	4.98807e+06	6.3621e+06	7.26349e+06	7.73029e+06	4.48493e+06	8.46832e+06	7.58833e+06	7.50455e+06	4.4981e+06	5.82952e+06	4.30813e+06	3.82395e+06	9.23088e+06
0.623_374.0106	NA	C6 H15 O16 P	374.011	0.623	NA	NA	NA	NA	NA	level5	NA	NA	NA	NA	NA	2.65202e+06	1.58436e+06	660160	1.25076e+06	1.71604e+06	955929	1.31716e+06	901875	1.11604e+06	948325	1.36217e+06	5.55273e+06	1.6768e+06	4.15434e+06	1.35238e+06	1.10996e+06	3.92748e+06	1.53413e+06	1.63803e+06	814255	1.50189e+06	2.3846e+06	890775	1.0926e+06	1.24774e+06	863253	2.16358e+06	1.40918e+06	1.44042e+06	612420	1.26242e+06	872392	1.31387e+06	1.93509e+06
0.623_426.0244	2-(3,4-dihydroxyphenyl)-5-hydroxy-3,6-dimethoxy-4-oxo-4h-chromen-7-yl hydrogen sulfate	C17 H14 O11 S	426.024	0.623	NA	S4481069	NA	NA	NA	level4	NA	NA	NA	NA	NA	5.20252e+06	3.57641e+06	1.91513e+06	743671	3.91664e+06	903706	1.03586e+06	1.6777e+06	2.1126e+06	1.36477e+06	3.74915e+06	6.58862e+06	2.71877e+06	1.67334e+06	3.55983e+06	5.98993e+06	4.60754e+06	1.95097e+06	958491	2.64172e+06	718862	4.73384e+06	2.28581e+06	260229	4.95979e+06	2.42645e+06	4.3194e+06	422612	1.59186e+06	2.15634e+06	1.77727e+06	248484	8.12338e+06	1.54497e+06
0.623_448.0066	NA	C13 H13 N4 O10 P S	448.007	0.623	NA	NA	NA	NA	NA	level5	NA	NA	NA	NA	NA	7.53452e+06	3.86228e+06	1.37566e+06	261959	5.55321e+06	948689	1.17737e+06	1.72209e+06	2.18165e+06	1.49011e+06	4.11767e+06	7.90621e+06	3.36747e+06	1.96303e+06	4.13856e+06	7.06497e+06	5.8684e+06	1.74212e+06	1.08277e+06	2.84956e+06	646568	5.3361e+06	2.84943e+06	192993	5.11941e+06	2.13488e+06	5.84638e+06	241776	907909	2.54857e+06	1.7814e+06	216331	1.00486e+07	1.62341e+06
0.623_547.8851	NA	C23 H6 Cl N4 O P S4	547.885	0.623	NA	NA	NA	NA	NA	level5	NA	NA	NA	NA	NA	1.09484e+06	772520	473658	543758	656078	437497	1.19249e+06	448553	654340	1.08699e+06	626836	1.11879e+06	752469	751524	1.27906e+06	514978	1.93465e+06	303746	425936	336537	810638	846912	568497	583287	694212	458618	820085	308248	533283	455244	824599	208178	921299	834323
0.623_88.016	Pyruvic acid	C3 H4 O3	88.016	0.623	C00022	MReference-1264	HMDB0000243	NA	78	level2	Organic acids and derivatives	Keto acids and derivatives	Alpha-keto acids and derivatives	Organic acids	map00010 Glycolysis / Gluconeogenesis; map00020 Citrate cycle (TCA cycle); map00030 Pentose phosphate pathway; map00040 Pentose and glucuronate interconversions; map00053 Ascorbate and aldarate metabolism; map00250 Alanine, aspartate and glutamate metabolism; map00260 Glycine, serine and threonine metabolism; map00261 Monobactam biosynthesis; map00270 Cysteine and methionine metabolism; map00290 …	2.81169e+07	2.91667e+07	2.62489e+07	4.02539e+07	3.49513e+07	2.65981e+07	2.70768e+07	3.27106e+07	2.2973e+07	2.64788e+07	2.0026e+07	1.94331e+07	2.83831e+07	4.85541e+07	2.57046e+07	1.93198e+07	2.21444e+07	3.67982e+07	3.39977e+07	3.80519e+07	2.79959e+07	1.64312e+07	2.88209e+07	2.23776e+07	2.76814e+07	3.02695e+07	1.47572e+07	2.93828e+07	2.30254e+07	1.83914e+07	1.79012e+07	2.15501e+07	4.25054e+07	2.35816e+07
0.624_129.0425	4-oxoproline	C5 H7 N O3	129.042	0.624	C01877	MReference-1268	NA	NA	96.7	level2	NA	NA	NA	NA	map00330 Arginine and proline metabolism; map01100 Metabolic pathways	2.17458e+06	4.21022e+06	5.54808e+06	5.77295e+06	4.34936e+06	3.69085e+06	3.50855e+06	7.59834e+06	4.96596e+06	6.22863e+06	7.72452e+06	8.28819e+06	4.68381e+06	4.65397e+06	3.96195e+06	4.84328e+06	3.97056e+06	4.50255e+06	4.86771e+06	2.47038e+06	6.30645e+06	5.01762e+06	7.25643e+06	5.71896e+06	4.74579e+06	5.4273e+06	6.04682e+06	6.32384e+06	5.97856e+06	4.73451e+06	9.37944e+06	6.46761e+06	4.66307e+06	1.09108e+07
0.624_170.0462	NA	C3 H11 N2 O4 P	170.046	0.624	NA	NA	NA	NA	NA	level5	NA	NA	NA	NA	NA	4.19802e+06	2.52151e+07	4.72717e+06	1.59906e+07	6.8566e+06	8.79314e+06	4.11233e+06	4.2457e+06	5.22272e+06	5.20386e+06	8.75499e+06	8.47469e+06	4.46829e+06	1.10686e+07	9.19217e+06	5.2613e+06	5.10521e+06	3.63794e+06	9.54126e+06	5.19034e+06	4.31648e+06	1.36982e+07	6.44967e+06	7.87255e+06	5.57518e+06	5.30819e+06	5.35642e+06	4.7308e+06	2.20421e+07	8.33768e+06	4.1276e+06	3.91828e+06	1.70414e+07	6.93308e+06
0.624_489.9268	NA	C15 H10 N2 O9 S4	489.927	0.624	NA	NA	NA	NA	NA	level5	NA	NA	NA	NA	NA	1.46624e+06	1.47616e+06	913596	862377	1.2825e+06	655421	681253	573439	953075	1.22384e+06	1.38585e+06	4.20471e+06	1.22187e+06	1.13565e+06	998820	1.00263e+06	4.15645e+06	815617	1.1786e+06	724414	1.23707e+06	2.0736e+06	747174	1.15939e+06	1.3976e+06	753909	4.351e+06	437690	1.11151e+06	663328	1.19344e+06	414574	1.66553e+06	798383
0.625_155.0194	[similar to: l-histidine; δmass: -0.0501 da]	NA	155.019	0.625	NA	NA	NA	NA	NA	level5	NA	NA	NA	NA	NA	986920	1.00208e+06	966277	1.23841e+06	826408	993873	902663	1.17089e+06	994689	1.08586e+06	1.03451e+06	1.14642e+06	1.86782e+06	2.49681e+06	1.30197e+06	1.3555e+06	1.58607e+06	984679	1.81286e+06	1.34456e+06	1.8174e+06	1.78501e+06	1.53107e+06	999763	1.35431e+06	1.76621e+06	1.72636e+06	1.17684e+06	1.37989e+06	1.31576e+06	1.083e+06	1.22742e+06	1.79149e+06	1.10784e+06
0.625_245.9045	NA	C7 H Cl O4 P2	245.905	0.625	NA	NA	NA	NA	NA	level5	NA	NA	NA	NA	NA	253463	725760	866606	466874	984471	723167	1.21989e+06	1.54462e+06	656395	766185	1.19937e+06	2.42055e+06	1.9156e+06	597221	936339	1.11233e+06	1.03246e+06	622945	1.68714e+06	715149	979378	704145	650731	1.02657e+06	1.15463e+06	1.57613e+06	2.4444e+06	556949	1.27276e+06	1.22843e+06	706026	589511	610998	951139
0.625_247.8843	NA	NA	247.884	0.625	NA	NA	NA	NA	NA	level5	NA	NA	NA	NA	NA	344369	1.50803e+06	1.37457e+06	1.52164e+06	1.63442e+06	1.34787e+06	1.40857e+06	1.50953e+06	1.41747e+06	1.35639e+06	2.08548e+06	1.62612e+06	2.48412e+06	1.87603e+06	1.77564e+06	2.05518e+06	2.29724e+06	1.04306e+06	2.52391e+06	1.71729e+06	1.40624e+06	1.23847e+06	891588	1.93921e+06	1.67806e+06	1.93235e+06	2.39303e+06	1.65241e+06	1.68744e+06	1.24175e+06	1.1178e+06	839182	926954	1.88823e+06
0.626_118.0266	Succinate	C4 H6 O4	118.027	0.626	C00042	BGI525	HMDB0000254	96.2	88.7	level1	Organic acids	Carboxylic acids [Fig]	Dicarboxylic acids	Organic acids	map00020 Citrate cycle (TCA cycle); map00190 Oxidative phosphorylation; map00250 Alanine, aspartate and glutamate metabolism; map00310 Lysine degradation; map00350 Tyrosine metabolism; map00360 Phenylalanine metabolism; map00361 Chlorocyclohexane and chlorobenzene degradation; map00620 Pyruvate metabolism; map00630 Glyoxylate and dicarboxylate metabolism; map00640 Propanoate metabolism; map00650 …	5.34004e+06	8.3075e+06	5.84172e+06	4.65177e+06	6.5334e+06	4.74854e+06	3.87981e+06	6.13737e+06	4.31012e+06	6.22278e+06	6.4338e+06	4.732e+06	5.67842e+06	5.71709e+06	4.86591e+06	5.1911e+06	4.62979e+06	5.28975e+06	4.20827e+06	1.53087e+07	3.28583e+06	4.23499e+06	5.03756e+06	6.91741e+06	5.857e+06	4.76119e+06	3.71617e+06	4.71862e+06	6.3354e+06	7.30581e+06	5.40024e+06	4.50751e+06	4.81377e+06	6.00395e+06
0.626_155.9355	[similar to: adenosine 5'-phosphosulfate; δmass: -271.0844 da]	NA	155.935	0.626	NA	NA	NA	NA	NA	level5	NA	NA	NA	NA	NA	4.04159e+06	9.84508e+06	1.2368e+07	1.36761e+07	1.63842e+07	1.6284e+07	2.3619e+07	2.16051e+07	1.37205e+07	1.4303e+07	1.68644e+07	1.64175e+07	1.47207e+07	1.18244e+07	1.59171e+07	2.57284e+07	6.91722e+06	1.5208e+07	1.84619e+07	2.05284e+07	1.49665e+07	7.84962e+06	1.28655e+07	1.58608e+07	1.7181e+07	2.14685e+07	1.29878e+07	2.2372e+07	1.71882e+07	1.86517e+07	1.0029e+07	1.66727e+07	7.18288e+06	1.61205e+07
0.626_177.0018	NA	C5 H10 N P3	177.002	0.626	NA	NA	NA	NA	NA	level5	NA	NA	NA	NA	NA	1.48693e+06	1.67219e+06	1.84756e+06	1.02277e+06	1.64723e+06	2.7111e+06	1.47229e+06	2.52594e+06	1.95174e+06	2.11955e+06	1.44327e+06	2.48433e+06	3.10402e+06	2.82897e+06	1.84425e+06	1.85592e+06	2.45178e+06	1.41423e+06	2.36902e+06	2.02766e+06	1.18124e+06	3.0362e+06	2.04338e+06	1.78808e+06	1.99951e+06	1.9331e+06	3.27109e+06	6.67993e+06	1.70556e+06	1.76494e+06	1.35617e+06	2.31089e+06	1.6832e+06	1.86918e+06
0.626_749.7834	NA	C18 H2 Cl N6 O16 P3 S2	749.783	0.626	NA	NA	NA	NA	NA	level5	NA	NA	NA	NA	NA	672284	378945	652012	653386	438287	668562	411428	8.7641e+06	1.22439e+06	2.71446e+06	1.2715e+06	404223	510326	210729	302193	187758	225321	858753	465148	493450	663739	315924	3.31738e+06	1.019e+06	518840	604785	559456	943607	2.93957e+06	565486	875931	400641	124747	1.04775e+07
0.627_147.0531	L-glutamic acid	C5 H9 N O4	147.053	0.627	C00025	MReference-470	HMDB0000148	65.3	86.8	level1	Organic acids and derivatives	Carboxylic acids and derivatives	Amino acids, peptides, and analogues	Amino acids	map00220 Arginine biosynthesis; map00250 Alanine, aspartate and glutamate metabolism; map00330 Arginine and proline metabolism; map00332 Carbapenem biosynthesis; map00340 Histidine metabolism; map00430 Taurine and hypotaurine metabolism; map00471 D-Glutamine and D-glutamate metabolism; map00480 Glutathione metabolism; map00524 Neomycin, kanamycin and gentamicin biosynthesis; map00630 Glyoxylate a…	1.07464e+07	1.00665e+07	3.24298e+07	2.03401e+07	2.32924e+07	2.04488e+07	1.68395e+07	2.53723e+07	1.99938e+07	1.99214e+07	1.40496e+07	7.68652e+07	3.34901e+07	1.78906e+07	2.31473e+07	1.32209e+07	1.73858e+07	2.99307e+07	1.61628e+07	1.90616e+07	2.39759e+07	7.84874e+06	2.23144e+07	1.67221e+07	1.63989e+07	4.0726e+07	1.40841e+07	2.01655e+07	1.93572e+07	2.09544e+07	6.103e+07	4.60059e+07	1.87504e+07	4.15146e+07
0.627_154.0722	L-ornithine	C5 H12 N2 O2	154.072	0.627	NA	NA	NA	66.5	NA	level5	NA	NA	NA	NA	NA	3.79662e+07	1.25758e+08	3.24092e+07	7.5869e+07	3.98543e+07	5.38971e+07	2.50618e+07	2.68613e+07	3.7226e+07	2.72596e+07	4.97215e+07	3.94977e+07	2.12136e+07	4.70427e+07	4.4504e+07	3.52013e+07	2.56967e+07	2.28503e+07	5.62268e+07	2.96307e+07	3.26334e+07	6.59375e+07	3.96355e+07	4.91251e+07	3.17168e+07	3.6328e+07	2.88414e+07	3.19977e+07	1.82979e+08	3.78063e+07	2.85609e+07	2.90584e+07	2.6651e+08	3.16545e+07
0.627_157.9324	NA	NA	157.932	0.627	NA	NA	NA	NA	NA	level5	NA	NA	NA	NA	NA	1.13988e+07	8.69232e+06	6.64748e+06	7.72506e+06	8.25913e+06	2.58113e+06	1.11433e+07	1.12685e+07	7.38392e+06	7.47383e+06	8.55515e+06	8.08976e+06	1.1483e+07	9.32073e+06	7.97446e+06	1.13582e+07	1.53629e+06	6.14472e+06	9.03999e+06	3.74505e+06	7.91416e+06	8.54552e+06	1.03054e+07	1.12717e+07	3.86846e+06	1.13711e+07	9.12872e+06	1.04669e+07	1.00007e+07	2.4149e+06	8.69342e+06	6.92301e+06	7.54402e+06	9.64319e+06
0.627_169.0349	NA	C3 H11 N3 O S2	169.035	0.627	NA	NA	NA	NA	NA	level5	NA	NA	NA	NA	NA	838887	1.97433e+06	3.03246e+06	2.43158e+06	2.78029e+06	2.11404e+06	2.39161e+06	3.80007e+06	2.60184e+06	3.14137e+06	1.4653e+06	8.69895e+06	3.74799e+06	3.0181e+06	3.34615e+06	1.0668e+06	1.85243e+06	1.28984e+06	1.8417e+06	1.56234e+06	2.5277e+06	861814	2.42727e+06	1.22562e+06	1.9035e+06	4.942e+06	1.4578e+06	2.83145e+06	2.24579e+06	2.71475e+06	9.08127e+06	6.52606e+06	2.21969e+06	3.78252e+06
0.627_176.0542	Allantoic acid	C4 H8 N4 O4	176.054	0.627	C00499	S198	HMDB0001209	NA	NA	level4	Organic acids and derivatives	Carboxylic acids and derivatives	Amino acids, peptides, and analogues	Amino acids, peptides, and analogues	map00230 Purine metabolism; map01100 Metabolic pathways; map01120 Microbial metabolism in diverse environments	1.18923e+07	5.63283e+07	8.55507e+06	2.56838e+07	1.71038e+07	1.90918e+07	7.28662e+06	9.5715e+06	9.00398e+06	7.27063e+06	1.75631e+07	1.18376e+07	5.52037e+06	1.17928e+07	1.52695e+07	1.21056e+07	9.54085e+06	6.85797e+06	1.59211e+07	9.06959e+06	1.03111e+07	2.58918e+07	1.50293e+07	2.16287e+07	1.12191e+07	1.405e+07	7.07916e+06	9.55164e+06	5.18074e+07	1.08978e+07	8.2948e+06	9.20843e+06	3.76258e+07	9.86123e+06
0.627_226.9934	NA	C4 H6 Cl N3 O6	226.993	0.627	NA	NA	NA	NA	NA	level5	NA	NA	NA	NA	NA	148036	904800	1.28785e+06	756994	995012	615398	602169	1.29832e+06	784215	1.49821e+06	450954	4.22852e+06	980078	772264	568215	320698	489753	478196	710119	450719	1.18047e+06	290226	557595	452176	628587	1.88403e+06	421813	1.09156e+06	726756	852962	2.45586e+06	2.69647e+06	551892	1.18996e+06
0.627_505.9662	NA	C10 H12 Cl N6 O12 P S	505.966	0.627	NA	NA	NA	NA	NA	level5	NA	NA	NA	NA	NA	2.6868e+06	1.50827e+06	885574	296636	2.39784e+06	454421	623337	1.06533e+06	1.06259e+06	737717	1.80237e+06	2.24587e+06	1.11606e+06	733212	1.76272e+06	2.03373e+06	2.05288e+06	669449	453659	1.16943e+06	295629	1.95877e+06	1.00769e+06	264155	2.03675e+06	1.09063e+06	1.73032e+06	272630	604759	967558	875917	250952	3.22132e+06	652236
0.628_213.8939	NA	NA	213.894	0.628	NA	NA	NA	NA	NA	level5	NA	NA	NA	NA	NA	1.07422e+06	2.90243e+06	2.85795e+06	3.42896e+06	3.48774e+06	5.49762e+06	4.7762e+06	4.90929e+06	2.88763e+06	3.64291e+06	4.42391e+06	2.08654e+06	2.69803e+06	2.66656e+06	3.40584e+06	3.04609e+06	1.83036e+06	3.23649e+06	3.91942e+06	5.51493e+06	5.2988e+06	1.70286e+06	4.03496e+06	5.05084e+06	3.91879e+06	5.51293e+06	2.73304e+06	6.31885e+06	4.44536e+06	3.84492e+06	3.22564e+06	4.51934e+06	2.07594e+06	4.23347e+06
0.628_235.8757	[similar to: uric acid; δmass: 67.8473 da]	NA	235.876	0.628	NA	NA	NA	NA	NA	level5	NA	NA	NA	NA	NA	2.3988e+06	3.32686e+06	4.61993e+06	4.52866e+06	5.60979e+06	6.40543e+06	7.27012e+06	6.62922e+06	6.15195e+06	4.62814e+06	8.62424e+06	5.79221e+06	5.12285e+06	4.4361e+06	6.93741e+06	7.94752e+06	3.10409e+06	4.463e+06	5.51918e+06	5.94662e+06	6.48858e+06	2.8154e+06	6.18698e+06	6.0068e+06	5.11418e+06	6.53608e+06	6.98291e+06	6.49437e+06	5.07515e+06	8.22713e+06	5.3403e+06	5.93608e+06	3.35292e+06	8.03107e+06
0.628_419.878	NA	C5 H4 Cl N6 O7 P3 S	419.878	0.628	NA	NA	NA	NA	NA	level5	NA	NA	NA	NA	NA	9.17065e+06	6.82818e+06	8.79277e+06	9.19194e+06	7.83999e+06	1.11809e+07	1.2855e+07	1.20083e+07	1.19304e+07	9.93059e+06	8.42599e+06	7.42125e+06	8.31163e+06	9.80018e+06	7.16003e+06	7.15232e+06	9.00762e+06	7.66581e+06	9.9707e+06	7.03497e+06	1.31633e+07	9.57416e+06	1.10501e+07	1.5749e+07	7.0243e+06	9.7e+06	6.95291e+06	1.70328e+07	1.15907e+07	8.61646e+06	9.14952e+06	1.4458e+07	5.88229e+06	1.38075e+07
0.629_136.0372	L-threonic acid	C4 H8 O5	136.037	0.629	C01620	MReference-1314	HMDB0000943	NA	87.9	level2	Organic oxygen compounds	Organooxygen compounds	Carbohydrates and carbohydrate conjugates	Carbohydrates	map00053 Ascorbate and aldarate metabolism; map01100 Metabolic pathways	1.08707e+07	1.49243e+07	1.26559e+07	2.02757e+07	1.85858e+07	1.63855e+07	2.38218e+07	1.38228e+07	1.78599e+07	1.98255e+07	2.53473e+07	1.0967e+07	2.55311e+07	1.79013e+07	1.61901e+07	2.59115e+07	1.64488e+07	1.7096e+07	2.20904e+07	3.50547e+07	1.60757e+07	1.76945e+07	3.47206e+07	2.49055e+07	1.67863e+07	1.65249e+07	1.75393e+07	2.18024e+07	2.67556e+07	2.09204e+07	1.67892e+07	1.81445e+07	1.40993e+07	1.13202e+07
0.629_168.0879	[similar to: uric acid; δmass: 0.0595 da]	NA	168.088	0.629	NA	NA	NA	NA	NA	level5	NA	NA	NA	NA	NA	5.8883e+07	4.48789e+07	4.76851e+07	7.13063e+07	6.07242e+07	5.96417e+07	5.53572e+07	6.81599e+07	6.94039e+07	9.50856e+07	8.08795e+07	4.975e+07	5.22542e+07	6.48507e+07	8.27701e+07	6.66202e+07	3.33456e+07	4.51082e+07	7.00266e+07	4.99037e+07	4.6019e+07	5.34515e+07	8.6193e+07	5.20038e+07	7.7793e+07	7.70161e+07	8.81533e+07	3.99611e+07	4.69683e+07	5.41688e+07	3.97984e+07	4.75478e+07	1.0647e+08	4.79535e+07
0.629_194.0424	D-glucopyranuronic acid	C6 H10 O7	194.042	0.629	C00191	S85463	NA	NA	NA	level4	Carbohydrates	Monosaccharides	Sugar acids [Fig]	Carbohydrates	map00040 Pentose and glucuronate interconversions; map00053 Ascorbate and aldarate metabolism; map00520 Amino sugar and nucleotide sugar metabolism; map00562 Inositol phosphate metabolism; map01100 Metabolic pathways	172777	1.4521e+06	7.64552e+06	956961	470062	1.76746e+06	3.0584e+06	771486	591459	529454	408970	1.91305e+06	935321	274738	424864	315181	351887	1.58567e+06	457288	887977	389459	321354	641540	538541	428409	1.63388e+06	319478	646555	567585	697053	2.82076e+06	3.43255e+06	773950	1.41043e+06
0.629_205.0116	NA	C8 H3 N3 O4	205.012	0.629	NA	NA	NA	NA	NA	level5	NA	NA	NA	NA	NA	435290	1.24465e+06	1.95821e+06	1.95069e+06	2.08822e+06	1.454e+06	1.68113e+06	2.58936e+06	1.76961e+06	2.07197e+06	1.04221e+06	5.3945e+06	2.07974e+06	1.34511e+06	2.23724e+06	816369	1.39852e+06	1.10105e+06	1.48594e+06	1.11341e+06	2.08854e+06	483760	1.75514e+06	799390	1.51335e+06	3.12794e+06	983588	2.08293e+06	1.68527e+06	1.80223e+06	5.78718e+06	3.99545e+06	1.81426e+06	2.40158e+06
0.629_273.8493	NA	C4 H Cl O4 P2 S2	273.849	0.629	NA	NA	NA	NA	NA	level5	NA	NA	NA	NA	NA	502480	1.1861e+06	1.34605e+06	1.29103e+06	1.19007e+06	2.03347e+06	2.05955e+06	1.70328e+06	1.27806e+06	1.89869e+06	1.51692e+06	931538	1.29223e+06	1.097e+06	1.60334e+06	1.63729e+06	689590	1.04853e+06	1.31427e+06	2.05785e+06	1.79536e+06	500939	1.19595e+06	2.06585e+06	1.49218e+06	2.11757e+06	1.2654e+06	2.57548e+06	2.25904e+06	2.36381e+06	1.50872e+06	1.92829e+06	699237	1.51242e+06
0.629_417.8723	NA	C7 H4 N2 O11 P2 S2	417.872	0.629	NA	NA	NA	NA	NA	level5	NA	NA	NA	NA	NA	6.19272e+06	4.72282e+06	6.39436e+06	1.01768e+07	5.68274e+06	9.83753e+06	7.26856e+06	7.50497e+06	1.05015e+07	7.80936e+06	8.63306e+06	6.3962e+06	5.3364e+06	6.19139e+06	3.86218e+06	4.14178e+06	6.14573e+06	1.17474e+07	7.38474e+06	5.05729e+06	1.7425e+07	1.01775e+07	7.02137e+06	8.41898e+06	6.58365e+06	1.39414e+07	4.19199e+06	1.17738e+07	8.47896e+06	5.15573e+06	6.85208e+06	1.20415e+07	4.03308e+06	7.84505e+06
0.629_435.8518	NA	C4 H8 Cl N2 O10 P3 S2	435.852	0.629	NA	NA	NA	NA	NA	level5	NA	NA	NA	NA	NA	5.88712e+06	5.91208e+06	6.20368e+06	7.06002e+06	5.04043e+06	6.88454e+06	6.82914e+06	6.19899e+06	8.33914e+06	6.885e+06	6.09591e+06	6.93459e+06	7.11059e+06	1.00226e+07	6.11081e+06	3.85714e+06	9.7214e+06	5.12905e+06	6.56663e+06	5.67044e+06	9.27848e+06	7.54661e+06	6.23229e+06	1.01369e+07	5.64902e+06	5.56421e+06	6.80342e+06	1.1158e+07	7.05558e+06	4.65745e+06	7.23414e+06	7.32025e+06	3.87976e+06	7.53802e+06
0.629_531.9118	NA	C11 H18 Cl N2 O8 P S5	531.912	0.629	NA	NA	NA	NA	NA	level5	NA	NA	NA	NA	NA	4.54656e+06	1.67228e+06	1.40806e+06	1.31179e+06	2.0642e+06	1.56348e+06	1.6115e+06	1.49692e+06	2.42411e+06	1.91048e+06	2.11595e+06	2.84135e+06	1.40893e+06	1.71509e+06	1.37695e+06	1.78577e+06	2.43748e+06	1.3542e+06	1.56939e+06	1.45175e+06	2.52421e+06	2.08684e+06	2.05702e+06	2.03139e+06	1.94154e+06	1.90461e+06	1.65345e+06	1.10087e+06	1.57034e+06	2.19557e+06	2.11726e+06	1.5888e+06	2.15464e+06	1.79696e+06
0.63_157.9151	NA	NA	157.915	0.63	NA	NA	NA	NA	NA	level5	NA	NA	NA	NA	NA	544106	2.39796e+06	1.88782e+06	1.01267e+06	2.6017e+06	2.15544e+06	1.73209e+06	2.32621e+06	2.32127e+06	1.90629e+06	3.06002e+06	2.87612e+06	3.03109e+06	2.76341e+06	3.58771e+06	2.96738e+06	3.37189e+06	1.03243e+06	2.81262e+06	2.55616e+06	2.16446e+06	2.02999e+06	1.15286e+06	4.0686e+06	2.50725e+06	1.91132e+06	4.02711e+06	1.72041e+06	2.47293e+06	1.82256e+06	1.64049e+06	1.47451e+06	1.31031e+06	2.20574e+06
0.63_252.0008	NA	C4 H5 Cl N6 O5	252.001	0.63	NA	NA	NA	NA	NA	level5	NA	NA	NA	NA	NA	55404.5	255523	1.65663e+06	179154	88298.4	182268	599797	132730	128179	43644.8	46531.6	475861	137110	86455.3	102053	63659.7	180687	402521	73101.4	136978	54207.9	126079	56907.3	70342.6	60311.7	274991	83185.6	59825.2	49627.5	64980.4	601912	495785	132562	120264
0.63_380.0184	6-thio-5â€²-xanthylic acid	C10 H13 N4 O8 P S	380.018	0.63	C16618	S2339000	HMDB0060418	NA	NA	level4	Organoheterocyclic compounds	Diazines	Pyrimidines and pyrimidine derivatives	Pyrimidines and pyrimidine derivatives	map00983 Drug metabolism - other enzymes	7.95217e+06	9.9651e+06	6.27396e+06	654874	1.04449e+07	1.12193e+06	2.7018e+06	8.12297e+06	5.72496e+06	7.09294e+06	7.81927e+06	8.58313e+06	6.39042e+06	6.46737e+06	7.34899e+06	1.1858e+07	7.57668e+06	7.69899e+06	7.63037e+06	5.1023e+06	5.10984e+06	1.90493e+07	6.24232e+06	763954	8.04475e+06	1.21897e+07	9.98736e+06	1.94666e+06	6.24426e+06	3.58742e+06	8.75241e+06	573030	2.36074e+07	8.98628e+06
0.631_141.9411	NA	C H4 O2 P2 S	141.941	0.631	NA	NA	NA	NA	NA	level5	NA	NA	NA	NA	NA	9.46624e+06	1.8005e+07	1.89148e+07	1.89251e+07	2.6121e+07	2.49539e+07	2.86236e+07	2.98777e+07	2.3138e+07	2.11646e+07	3.39769e+07	2.35547e+07	2.62705e+07	2.1251e+07	2.81729e+07	3.25527e+07	1.93656e+07	1.68548e+07	2.47704e+07	2.8612e+07	2.60987e+07	1.49944e+07	2.19954e+07	2.93057e+07	3.2555e+07	3.01317e+07	2.84794e+07	2.60838e+07	2.62882e+07	2.34354e+07	1.58738e+07	1.87579e+07	1.54442e+07	3.05462e+07
0.631_163.9231	[similar to: alanyltyrosine; δmass: -88.1879 da]	NA	163.923	0.631	NA	NA	NA	NA	NA	level5	NA	NA	NA	NA	NA	6.14575e+06	1.10767e+07	1.07968e+07	1.19788e+07	1.67635e+07	1.41566e+07	1.77233e+07	1.83884e+07	1.32387e+07	1.25895e+07	2.04249e+07	1.10726e+07	1.5932e+07	1.09105e+07	1.52397e+07	2.02675e+07	8.59919e+06	9.5445e+06	1.58593e+07	1.69146e+07	1.40981e+07	7.8363e+06	1.36368e+07	1.91401e+07	1.76588e+07	1.64295e+07	1.35914e+07	1.58754e+07	1.55835e+07	1.53082e+07	9.3643e+06	1.04822e+07	8.90566e+06	1.96749e+07
0.631_184.0618	NA	C5 H9 N6 P	184.062	0.631	NA	NA	NA	NA	NA	level5	NA	NA	NA	NA	NA	6.80527e+06	7.9324e+06	6.87806e+06	9.32566e+06	7.86864e+06	9.4664e+06	6.30826e+06	8.63888e+06	1.12768e+07	1.29396e+07	1.10338e+07	9.52648e+06	1.03497e+07	1.28033e+07	1.40861e+07	9.81084e+06	8.30237e+06	6.15914e+06	1.13969e+07	8.59474e+06	7.20507e+06	8.91042e+06	9.56933e+06	7.06258e+06	1.24796e+07	7.98129e+06	1.51925e+07	6.5875e+06	5.08024e+06	6.45228e+06	6.92108e+06	5.06528e+06	1.79663e+07	6.00975e+06
0.631_237.8727	NA	C H2 O6 S4	237.873	0.631	NA	NA	NA	NA	NA	level5	NA	NA	NA	NA	NA	946787	1.95675e+06	2.18367e+06	1.9997e+06	2.45903e+06	3.11903e+06	3.43488e+06	3.38591e+06	2.81876e+06	2.92564e+06	3.0531e+06	2.16231e+06	2.00971e+06	1.99514e+06	2.20035e+06	3.78303e+06	1.60863e+06	1.99778e+06	2.73742e+06	3.18877e+06	3.50717e+06	1.11403e+06	2.02146e+06	3.07012e+06	2.8111e+06	3.64387e+06	2.14968e+06	3.22259e+06	2.70146e+06	3.06748e+06	2.43539e+06	2.98714e+06	1.71995e+06	2.89111e+06
0.631_345.8734	NA	C6 H6 Cl N2 O3 P3 S2	345.873	0.631	NA	NA	NA	NA	NA	level5	NA	NA	NA	NA	NA	3.22786e+06	2.60353e+06	3.07498e+06	3.82873e+06	2.5975e+06	3.28369e+06	3.81259e+06	4.62291e+06	4.22264e+06	3.79581e+06	3.213e+06	1.95421e+06	2.89901e+06	3.33949e+06	3.3216e+06	2.66971e+06	3.09068e+06	3.06952e+06	4.0201e+06	3.60033e+06	4.7322e+06	2.87951e+06	4.15301e+06	3.70112e+06	2.71271e+06	3.99652e+06	2.58367e+06	4.15102e+06	4.04559e+06	3.85239e+06	3.35243e+06	4.26812e+06	2.18757e+06	4.44521e+06
0.631_351.8904	NA	C4 H3 Cl N2 O11 P2	351.89	0.631	NA	NA	NA	NA	NA	level5	NA	NA	NA	NA	NA	2.03523e+07	1.23325e+07	1.46616e+07	1.80028e+07	1.47024e+07	1.8003e+07	1.99997e+07	2.03388e+07	1.83759e+07	1.89418e+07	1.43806e+07	1.21964e+07	1.51532e+07	1.61157e+07	1.3894e+07	1.17384e+07	1.66225e+07	1.25304e+07	1.90061e+07	1.42281e+07	2.23498e+07	1.52736e+07	2.04108e+07	2.69126e+07	1.27999e+07	1.61539e+07	1.29337e+07	2.74246e+07	1.78045e+07	1.52204e+07	1.68921e+07	2.32892e+07	1.05077e+07	2.17795e+07
0.632_190.0698	NA	C5 H10 N4 O4	190.07	0.632	NA	NA	NA	NA	NA	level5	NA	NA	NA	NA	NA	2.12503e+07	1.80724e+07	1.51598e+07	2.79534e+07	2.69392e+07	2.0879e+07	2.10926e+07	2.55631e+07	2.79076e+07	4.12744e+07	3.18708e+07	1.92008e+07	1.98446e+07	1.94511e+07	3.32594e+07	2.92235e+07	1.21202e+07	1.52376e+07	2.26281e+07	2.17001e+07	1.63196e+07	2.31274e+07	3.53807e+07	1.96292e+07	3.35247e+07	2.43314e+07	3.52723e+07	1.19192e+07	1.2907e+07	2.02846e+07	1.27958e+07	1.67888e+07	4.51487e+07	2.02299e+07
0.632_367.8644	NA	C5 H4 Cl O11 P3	367.864	0.632	NA	NA	NA	NA	NA	level5	NA	NA	NA	NA	NA	1.05514e+07	1.03381e+07	1.05705e+07	1.13742e+07	9.66191e+06	1.15127e+07	1.07968e+07	1.29368e+07	1.27749e+07	1.21688e+07	9.85525e+06	1.13394e+07	1.22609e+07	1.6176e+07	1.00678e+07	7.29825e+06	1.90433e+07	8.9369e+06	1.35123e+07	9.29522e+06	1.42517e+07	1.36431e+07	1.12634e+07	1.51906e+07	8.38338e+06	9.99022e+06	1.06296e+07	1.7151e+07	1.23775e+07	8.62421e+06	1.16502e+07	1.23446e+07	6.86746e+06	1.30153e+07
0.632_451.8257	NA	C4 H3 Cl O17 P2 S	451.826	0.632	NA	NA	NA	NA	NA	level5	NA	NA	NA	NA	NA	1.17222e+06	1.95679e+06	1.62925e+06	2.04004e+06	1.49445e+06	1.90909e+06	1.51025e+06	1.72279e+06	2.42849e+06	1.6921e+06	1.79714e+06	2.54746e+06	2.49114e+06	4.72485e+06	1.97175e+06	1.19261e+06	4.93672e+06	1.05606e+06	2.50188e+06	1.39469e+06	2.11982e+06	3.0136e+06	1.2242e+06	3.08295e+06	1.44364e+06	1.10577e+06	3.03711e+06	3.13215e+06	2.2962e+06	824081	2.42973e+06	1.91663e+06	1.11543e+06	1.77869e+06
0.633_179.897	NA	NA	179.897	0.633	NA	NA	NA	NA	NA	level5	NA	NA	NA	NA	NA	2.27233e+06	5.96088e+06	6.34549e+06	5.08435e+06	7.67394e+06	7.04533e+06	7.75812e+06	7.86292e+06	6.67484e+06	5.74102e+06	8.93828e+06	8.22067e+06	9.45237e+06	7.59774e+06	9.35986e+06	7.91845e+06	7.62508e+06	4.22241e+06	7.3087e+06	8.11397e+06	6.57047e+06	5.06269e+06	6.06247e+06	9.06342e+06	9.35233e+06	7.55871e+06	9.93589e+06	7.43847e+06	8.02063e+06	6.07383e+06	5.24068e+06	4.91395e+06	4.23049e+06	8.59726e+06
0.633_206.0438	NA	C8 H6 N4 O3	206.044	0.633	NA	NA	NA	NA	NA	level5	NA	NA	NA	NA	NA	4.38567e+06	5.19265e+06	4.57717e+06	6.79183e+06	4.78446e+06	6.63154e+06	3.20067e+06	6.07561e+06	7.54498e+06	8.62512e+06	7.67508e+06	6.20333e+06	6.12889e+06	8.63081e+06	9.6861e+06	6.67956e+06	5.45773e+06	4.25709e+06	7.4142e+06	5.17935e+06	4.70325e+06	5.74655e+06	6.37046e+06	4.7319e+06	8.01209e+06	4.96222e+06	1.1157e+07	4.019e+06	3.49467e+06	4.28117e+06	4.44152e+06	3.2176e+06	1.16704e+07	4.4239e+06
0.633_395.993	NA	C13 H17 O6 P S3	395.993	0.633	NA	NA	NA	NA	NA	level5	NA	NA	NA	NA	NA	6.61383e+06	3.88045e+06	3.01629e+06	1.55564e+06	4.2892e+06	1.05481e+06	2.27978e+06	3.2941e+06	1.97406e+06	2.19552e+06	3.208e+06	6.10242e+06	4.68002e+06	2.85344e+06	5.65023e+06	4.04616e+06	7.58435e+06	3.4718e+06	2.02661e+06	3.04842e+06	2.27339e+06	7.19993e+06	2.86308e+06	387348	6.03377e+06	3.89536e+06	4.60405e+06	416983	2.93949e+06	2.16396e+06	3.25632e+06	486344	7.91322e+06	1.89989e+06
0.634_283.903	NA	C6 H3 Cl O7 P2	283.903	0.634	NA	NA	NA	NA	NA	level5	NA	NA	NA	NA	NA	1.28914e+07	9.3644e+06	9.44854e+06	1.03656e+07	1.02339e+07	1.1343e+07	1.15192e+07	1.26534e+07	1.12942e+07	1.16304e+07	9.15961e+06	7.77174e+06	9.66265e+06	1.03611e+07	9.01668e+06	9.49352e+06	1.02747e+07	9.45603e+06	1.11471e+07	9.90973e+06	1.4321e+07	9.83647e+06	1.30448e+07	1.35866e+07	9.02743e+06	1.11914e+07	9.85855e+06	1.44791e+07	1.29537e+07	1.03685e+07	1.08603e+07	1.39579e+07	7.07719e+06	1.50915e+07
0.634_299.9084	NA	C6 H6 O6 P2 S2	299.908	0.634	NA	NA	NA	NA	NA	level5	NA	NA	NA	NA	NA	9.51198e+06	7.16289e+06	1.31229e+07	9.20569e+06	8.27376e+06	9.57038e+06	9.64643e+06	1.09116e+07	9.70314e+06	1.08114e+07	7.85051e+06	6.65691e+06	1.18568e+07	8.73045e+06	6.20259e+06	1.12704e+07	7.95426e+06	8.92859e+06	1.01735e+07	8.38019e+06	1.31101e+07	7.52834e+06	9.11135e+06	1.14036e+07	7.00044e+06	1.42752e+07	7.51785e+06	1.26056e+07	1.18157e+07	8.69055e+06	9.19134e+06	1.09315e+07	5.50851e+06	1.17463e+07
0.634_383.8384	NA	C4 H4 Cl N2 O7 P3 S2	383.838	0.634	NA	NA	NA	NA	NA	level5	NA	NA	NA	NA	NA	2.31212e+06	3.6518e+06	3.85618e+06	3.1158e+06	2.78682e+06	3.23559e+06	2.74401e+06	2.92477e+06	3.74092e+06	3.40549e+06	3.05286e+06	4.20985e+06	4.29749e+06	6.56657e+06	3.23459e+06	1.76271e+06	7.67088e+06	2.00516e+06	4.52444e+06	2.85352e+06	4.19301e+06	4.85923e+06	2.31197e+06	5.36522e+06	2.7599e+06	2.55437e+06	4.64828e+06	4.80119e+06	3.63191e+06	1.97003e+06	3.71275e+06	2.67549e+06	2.11438e+06	3.4382e+06
0.635_299.877	NA	C3 H8 Cl O4 P3 S2	299.877	0.635	NA	NA	NA	NA	NA	level5	NA	NA	NA	NA	NA	8.06848e+06	8.86057e+06	7.96274e+06	7.44066e+06	7.16565e+06	7.99036e+06	7.16283e+06	8.84596e+06	9.00057e+06	8.61847e+06	7.19362e+06	7.78551e+06	8.63071e+06	1.18792e+07	7.32768e+06	6.80027e+06	1.24735e+07	5.81269e+06	9.56435e+06	6.71138e+06	9.06618e+06	9.21763e+06	8.68091e+06	1.0832e+07	6.57051e+06	7.45752e+06	8.93294e+06	1.08391e+07	9.4211e+06	6.47563e+06	9.03108e+06	8.41119e+06	5.24695e+06	9.12686e+06
0.635_330.0372	Cimp	C10 H11 N4 O7 P	330.037	0.635	C00943	S18004	NA	NA	NA	level4	Nucleic acids	Cyclic nucleotides [Fig]	3',5'-Cyclic nuclcleotides	Nucleic acids	NULL	4.00948e+07	4.555e+07	4.67461e+07	2.16012e+07	4.06654e+07	4.522e+07	4.49665e+07	5.54916e+07	5.86391e+07	5.04029e+07	4.52122e+07	3.88084e+07	5.0203e+07	5.71611e+07	4.34895e+07	5.1371e+07	4.93397e+07	4.11651e+07	6.2969e+07	4.79343e+07	6.61546e+07	4.85156e+07	5.41312e+07	5.984e+07	5.15028e+07	5.01523e+07	4.52647e+07	8.53698e+07	5.44841e+07	5.45624e+07	4.64215e+07	6.23893e+07	3.46118e+07	5.27811e+07
0.636_209.8989	NA	NA	209.899	0.636	NA	NA	NA	NA	NA	level5	NA	NA	NA	NA	NA	4.2446e+06	2.96731e+06	3.39688e+06	3.49889e+06	3.40554e+06	3.2531e+06	3.78193e+06	4.51982e+06	4.29005e+06	3.91043e+06	3.49313e+06	2.94269e+06	3.52418e+06	2.84532e+06	3.57469e+06	4.06018e+06	2.9808e+06	3.01473e+06	4.1993e+06	3.81239e+06	4.94412e+06	2.95853e+06	4.22232e+06	3.41937e+06	3.12451e+06	4.37015e+06	3.14043e+06	2.98408e+06	4.28913e+06	3.81036e+06	3.58203e+06	3.78859e+06	2.74553e+06	4.41192e+06
0.636_216.9193	NA	C3 H7 Cl N P3 S	216.919	0.636	NA	NA	NA	NA	NA	level5	NA	NA	NA	NA	NA	5.58424e+06	3.29468e+06	3.66815e+06	4.56296e+06	4.48321e+06	4.39044e+06	4.8408e+06	5.39369e+06	4.53854e+06	4.58954e+06	4.35882e+06	3.34442e+06	3.76588e+06	3.64851e+06	3.6099e+06	4.52795e+06	4.24529e+06	3.74501e+06	4.51842e+06	3.71777e+06	5.54824e+06	3.95154e+06	5.48006e+06	4.96021e+06	3.68484e+06	5.12319e+06	3.37578e+06	5.43016e+06	4.25234e+06	4.59593e+06	4.45226e+06	5.53138e+06	2.76436e+06	5.35686e+06
0.636_277.8862	NA	C4 H4 Cl O6 P S2	277.886	0.636	NA	NA	NA	NA	NA	level5	NA	NA	NA	NA	NA	1.08215e+07	7.32922e+06	8.30562e+06	8.76714e+06	7.69584e+06	7.84505e+06	8.9762e+06	1.01035e+07	9.89527e+06	8.95673e+06	7.71643e+06	6.20874e+06	8.55324e+06	7.04352e+06	7.47171e+06	9.35868e+06	7.39053e+06	7.50656e+06	1.06582e+07	8.21076e+06	1.14712e+07	6.94732e+06	9.3875e+06	8.04414e+06	7.84038e+06	9.67632e+06	7.70494e+06	8.06311e+06	1.00442e+07	1.01195e+07	8.33101e+06	1.09098e+07	5.97179e+06	9.54859e+06
0.636_315.8509	NA	C2 H2 Cl O10 P S2	315.851	0.636	NA	NA	NA	NA	NA	level5	NA	NA	NA	NA	NA	1.6198e+06	2.21829e+06	2.18551e+06	2.15969e+06	1.94715e+06	1.87626e+06	1.43775e+06	1.92557e+06	2.5016e+06	1.93029e+06	2.18529e+06	3.03639e+06	2.86039e+06	4.38346e+06	2.24269e+06	1.50281e+06	5.98579e+06	1.44762e+06	3.21151e+06	1.5657e+06	2.52058e+06	3.28382e+06	1.53858e+06	3.11436e+06	1.94868e+06	1.52238e+06	3.30596e+06	3.08326e+06	2.34011e+06	1.43458e+06	2.80405e+06	1.61638e+06	1.35773e+06	2.10834e+06
0.636_409.8493	NA	C6 H4 Cl N2 O9 P S3	409.849	0.636	NA	NA	NA	NA	NA	level5	NA	NA	NA	NA	NA	1.31669e+07	9.36243e+06	9.64619e+06	1.19471e+07	1.01821e+07	1.21554e+07	1.15608e+07	1.36819e+07	1.17191e+07	1.15983e+07	8.63609e+06	7.0807e+06	8.12216e+06	1.00544e+07	7.7282e+06	8.34752e+06	9.10964e+06	9.3994e+06	1.14917e+07	8.45156e+06	1.45958e+07	9.15599e+06	1.26644e+07	1.30916e+07	7.04058e+06	1.21713e+07	8.02715e+06	1.49585e+07	1.13042e+07	1.06843e+07	1.05005e+07	1.52659e+07	5.70577e+06	1.43916e+07
0.637_176.0177	NA	C3 H4 N4 O5	176.018	0.637	NA	NA	NA	NA	NA	level5	NA	NA	NA	NA	NA	1.59685e+06	1.03348e+06	2.6757e+06	570875	1.40719e+06	2.57454e+06	1.51991e+06	1.98292e+06	2.96529e+06	1.47507e+06	2.91214e+06	1.21133e+06	1.00625e+06	2.21354e+06	624410	2.05724e+06	1.29854e+06	1.21755e+06	1.16148e+06	1.46863e+06	2.73651e+06	2.14836e+06	2.04485e+06	2.84448e+06	821786	2.04312e+06	1.90053e+06	3.04133e+06	1.96532e+06	2.77874e+06	1.55881e+06	2.9784e+06	1.80046e+06	1.48864e+06
0.637_199.0338	NA	C5 H5 N5 O4	199.034	0.637	NA	NA	NA	NA	NA	level5	NA	NA	NA	NA	NA	1.05596e+07	7.28019e+06	1.13663e+07	1.44288e+07	8.69793e+06	8.34807e+06	6.1348e+06	9.4893e+06	9.39985e+06	8.77684e+06	9.42798e+06	1.06091e+07	8.02714e+06	1.04438e+07	1.24447e+07	1.79838e+07	4.38817e+06	7.41953e+06	5.96848e+06	1.08678e+07	9.13415e+06	8.83786e+06	1.04325e+07	6.67774e+06	1.07591e+07	8.65065e+06	9.52181e+06	7.19782e+06	9.06465e+06	1.46946e+07	7.29609e+06	1.03655e+07	1.47437e+07	9.9701e+06
0.637_293.86	NA	C3 H6 Cl N2 P3 S3	293.86	0.637	NA	NA	NA	NA	NA	level5	NA	NA	NA	NA	NA	4.84554e+06	5.05233e+06	5.06416e+06	5.07383e+06	4.83134e+06	4.19681e+06	4.58898e+06	5.56768e+06	6.18415e+06	5.59534e+06	4.83853e+06	5.15108e+06	6.21729e+06	6.15064e+06	5.42038e+06	5.16285e+06	6.71325e+06	4.12257e+06	6.52809e+06	4.90192e+06	6.84045e+06	5.86453e+06	5.61181e+06	5.38439e+06	4.59267e+06	5.36145e+06	6.1955e+06	5.00497e+06	6.33677e+06	4.98993e+06	5.14519e+06	4.87832e+06	3.93967e+06	5.21048e+06
0.637_335.845	NA	C2 H Cl N6 O2 S5	335.845	0.637	NA	NA	NA	NA	NA	level5	NA	NA	NA	NA	NA	3.30051e+06	1.97793e+06	2.15793e+06	2.2432e+06	2.12911e+06	1.96698e+06	2.33286e+06	3.04075e+06	2.94836e+06	2.85361e+06	2.45974e+06	1.64767e+06	2.15842e+06	1.34252e+06	2.14984e+06	2.64698e+06	1.96495e+06	2.54053e+06	2.35643e+06	2.13917e+06	3.36202e+06	2.06502e+06	2.97919e+06	2.08517e+06	2.24547e+06	3.15832e+06	1.80457e+06	1.89054e+06	2.60247e+06	2.88589e+06	2.09588e+06	2.2653e+06	1.91922e+06	2.73656e+06
0.637_425.8231	NA	C4 H10 Cl O7 P3 S4	425.823	0.637	NA	NA	NA	NA	NA	level5	NA	NA	NA	NA	NA	8.69386e+06	8.29602e+06	7.55635e+06	9.77474e+06	7.6885e+06	9.04311e+06	7.2178e+06	9.87521e+06	1.01545e+07	9.4739e+06	8.10958e+06	7.91301e+06	9.54023e+06	1.1923e+07	6.90204e+06	7.14383e+06	1.27112e+07	6.1734e+06	1.09079e+07	6.59055e+06	1.18232e+07	9.89259e+06	9.30058e+06	1.17321e+07	6.47276e+06	9.13601e+06	8.55125e+06	1.31784e+07	9.4673e+06	7.6335e+06	1.01374e+07	1.00014e+07	5.17836e+06	9.41081e+06
0.637_525.8939	NA	C6 H13 N2 O16 P3 S2	525.894	0.637	NA	NA	NA	NA	NA	level5	NA	NA	NA	NA	NA	2.77168e+06	2.88237e+06	3.40417e+06	4.7185e+06	3.10269e+06	3.53313e+06	4.17659e+06	4.33318e+06	4.01143e+06	4.55142e+06	3.17209e+06	2.18727e+06	3.26498e+06	3.53913e+06	3.20276e+06	3.69406e+06	2.42627e+06	3.2366e+06	4.54554e+06	3.45843e+06	4.61804e+06	3.09036e+06	3.95602e+06	4.77829e+06	2.96248e+06	4.06731e+06	2.55993e+06	6.0455e+06	3.63238e+06	3.78072e+06	3.0754e+06	5.4757e+06	2.55145e+06	4.1518e+06
0.638_215.9158	Mutagen x	C5 H3 Cl3 O3	215.916	0.638	C19205	S48451	NA	NA	NA	level4	NA	NA	NA	NA	NULL	2.84872e+08	1.76158e+08	1.88144e+08	2.12079e+08	2.10161e+08	2.16633e+08	2.36648e+08	2.62988e+08	2.19936e+08	2.35191e+08	1.9799e+08	1.56805e+08	1.79117e+08	1.88515e+08	1.69216e+08	2.07859e+08	1.89577e+08	1.31095e+08	2.20111e+08	1.89216e+08	2.74632e+08	1.87502e+08	2.69161e+08	2.34264e+08	1.78264e+08	2.44046e+08	1.71898e+08	2.46807e+08	2.25357e+08	2.2822e+08	2.19886e+08	2.7163e+08	1.47884e+08	2.65728e+08
0.638_327.7665	NA	NA	327.767	0.638	NA	NA	NA	NA	NA	level5	NA	NA	NA	NA	NA	2.20322e+07	9.41731e+06	8.71e+06	1.51401e+07	1.3586e+07	1.40029e+07	1.93104e+07	1.53971e+07	1.32004e+07	1.47298e+07	1.04596e+07	5.43164e+06	9.05119e+06	8.7949e+06	8.73089e+06	1.25843e+07	7.67562e+06	9.92408e+06	1.13483e+07	1.16841e+07	1.23849e+07	8.99527e+06	1.51779e+07	1.30487e+07	1.0925e+07	1.39991e+07	8.37017e+06	1.70417e+07	1.22303e+07	1.29333e+07	1.11964e+07	2.04489e+07	7.97724e+06	1.46146e+07
0.638_427.8202	NA	C5 H O15 P S3	427.82	0.638	NA	NA	NA	NA	NA	level5	NA	NA	NA	NA	NA	4.0845e+06	4.10429e+06	3.47585e+06	4.40752e+06	3.50343e+06	3.76695e+06	3.23415e+06	4.8192e+06	4.83738e+06	4.87234e+06	3.78526e+06	3.77388e+06	3.79305e+06	5.68959e+06	3.36716e+06	3.42555e+06	5.92972e+06	2.97322e+06	5.09677e+06	2.99207e+06	4.75503e+06	5.07258e+06	4.22508e+06	5.57939e+06	3.38213e+06	4.28342e+06	4.194e+06	5.90892e+06	4.70634e+06	3.69071e+06	4.64331e+06	4.44059e+06	2.78893e+06	4.15508e+06
0.639_231.8896	NA	C3 H Cl O6 S2	231.89	0.639	NA	NA	NA	NA	NA	level5	NA	NA	NA	NA	NA	1.56251e+08	1.28831e+08	1.14055e+08	1.26558e+08	1.28701e+08	1.26667e+08	1.16887e+08	1.50138e+08	1.49365e+08	1.44725e+08	1.28538e+08	1.22907e+08	1.42753e+08	1.63722e+08	1.21353e+08	1.00735e+08	1.9081e+08	1.09109e+08	1.53214e+08	1.09317e+08	1.53277e+08	1.5185e+08	1.4065e+08	1.66613e+08	1.16615e+08	1.30475e+08	1.49317e+08	1.62464e+08	1.45172e+08	1.13913e+08	1.48562e+08	1.39043e+08	9.30854e+07	1.46728e+08
0.639_238.0563	NA	C14 H10 N2 S	238.056	0.639	NA	NA	NA	NA	NA	level5	NA	NA	NA	NA	NA	1.90633e+06	2.37866e+06	1.65483e+06	1.82418e+06	1.69683e+06	2.39941e+06	1.46551e+06	2.09759e+06	2.22882e+06	2.34672e+06	1.79606e+06	2.59929e+06	2.09296e+06	3.46782e+06	2.35052e+06	2.23863e+06	2.98723e+06	1.12671e+06	2.66224e+06	1.61987e+06	2.32064e+06	3.74076e+06	2.07767e+06	2.10883e+06	1.86568e+06	2.18558e+06	2.75705e+06	2.04545e+06	1.95022e+06	1.68367e+06	1.27152e+06	1.97759e+06	1.92943e+06	1.74835e+06
0.64_247.8635	NA	NA	247.863	0.64	NA	NA	NA	NA	NA	level5	NA	NA	NA	NA	NA	3.20247e+07	3.76851e+07	3.27121e+07	3.54058e+07	3.13203e+07	3.05119e+07	2.50078e+07	3.38155e+07	3.96455e+07	3.88117e+07	3.21509e+07	4.25293e+07	4.47732e+07	6.04663e+07	3.60747e+07	2.58638e+07	7.92239e+07	2.38188e+07	4.61269e+07	2.63864e+07	4.09537e+07	5.1075e+07	3.07913e+07	5.04107e+07	2.83152e+07	2.85885e+07	5.23427e+07	4.34394e+07	3.69164e+07	2.38781e+07	4.16148e+07	2.81652e+07	2.42941e+07	3.27608e+07
0.64_263.8375	NA	NA	263.837	0.64	NA	NA	NA	NA	NA	level5	NA	NA	NA	NA	NA	2.54717e+07	1.05469e+07	1.29562e+07	2.63538e+07	3.14998e+07	1.25969e+07	3.19426e+07	1.01898e+07	1.47479e+07	1.38144e+07	2.9558e+07	2.29834e+07	2.28253e+07	1.60534e+07	1.57116e+07	2.93634e+07	4.98018e+07	8.48586e+06	1.71567e+07	1.02909e+07	3.6794e+07	2.45165e+07	9.35953e+06	3.88196e+07	1.10172e+07	3.24027e+07	2.95254e+07	1.56778e+07	1.09205e+07	1.25106e+07	3.61863e+07	1.96732e+07	2.1967e+07	3.21852e+07
0.64_341.8616	NA	C5 H9 Cl O3 P2 S4	341.862	0.64	NA	NA	NA	NA	NA	level5	NA	NA	NA	NA	NA	2.09643e+07	1.1214e+07	1.20458e+07	1.55008e+07	1.3406e+07	1.67211e+07	1.604e+07	1.89289e+07	1.62411e+07	1.59783e+07	1.29746e+07	9.71836e+06	1.21816e+07	1.23044e+07	1.12659e+07	1.40651e+07	1.2798e+07	1.22703e+07	1.50162e+07	1.24309e+07	1.89243e+07	1.28127e+07	1.80303e+07	1.72749e+07	1.15752e+07	1.54532e+07	1.13693e+07	1.87106e+07	1.58775e+07	1.73408e+07	1.54167e+07	2.01524e+07	9.15791e+06	1.9211e+07
0.641_193.9957	NA	C2 H3 Cl N6 O3	193.996	0.641	NA	NA	NA	NA	NA	level5	NA	NA	NA	NA	NA	699861	573267	362439	992486	898475	528158	1.48536e+06	654850	576241	1.1917e+06	1.11652e+06	487322	1.61958e+06	601840	1.02134e+06	1.46362e+06	652453	1.01897e+06	1.13528e+06	1.05885e+06	649868	1.35917e+06	1.53259e+06	1.73616e+06	926304	825128	985337	906874	1.12173e+06	1.34093e+06	600814	722256	839819	269097
0.641_256.0668	NA	C14 H12 N2 O S	256.067	0.641	NA	NA	NA	NA	NA	level5	NA	NA	NA	NA	NA	2.10861e+06	2.50397e+06	2.08499e+06	2.72959e+06	2.28449e+06	1.97826e+06	3.14881e+06	2.63802e+06	2.10539e+06	2.28235e+06	2.00726e+06	3.21237e+06	2.70186e+06	3.64811e+06	3.27958e+06	2.43903e+06	3.82344e+06	1.82396e+06	3.26679e+06	1.90185e+06	2.62724e+06	3.83948e+06	2.94043e+06	1.92971e+06	2.6842e+06	3.26898e+06	3.69894e+06	2.0654e+06	2.45397e+06	1.95868e+06	1.43622e+06	3.07107e+06	2.03226e+06	1.82257e+06
0.641_352.0191	NA	C11 H13 O11 P	352.019	0.641	NA	NA	NA	NA	NA	level5	NA	NA	NA	NA	NA	5.20242e+07	3.78002e+07	4.42099e+07	5.92476e+07	4.39631e+07	4.9229e+07	4.69054e+07	6.09017e+07	6.37913e+07	5.58794e+07	5.08469e+07	4.20694e+07	5.1796e+07	4.25898e+07	5.05803e+07	6.71576e+07	4.85915e+07	4.34349e+07	6.38685e+07	4.81229e+07	6.90545e+07	3.97317e+07	5.49691e+07	4.92897e+07	4.91711e+07	5.70962e+07	5.20167e+07	6.31816e+07	4.99541e+07	5.55981e+07	4.03042e+07	4.52036e+07	4.05196e+07	5.51794e+07
0.641_357.8355	NA	C5 H9 Cl O2 P2 S5	357.836	0.641	NA	NA	NA	NA	NA	level5	NA	NA	NA	NA	NA	1.43839e+07	1.29416e+07	9.72587e+06	1.18099e+07	1.10966e+07	1.27755e+07	1.0761e+07	1.52479e+07	1.42786e+07	1.34474e+07	1.08311e+07	9.6628e+06	1.29044e+07	1.52733e+07	1.04982e+07	9.96665e+06	1.5535e+07	9.57105e+06	1.28272e+07	1.03658e+07	1.3823e+07	1.54103e+07	1.2012e+07	1.56006e+07	9.83241e+06	1.14392e+07	1.32115e+07	1.64511e+07	1.39107e+07	1.12927e+07	1.3713e+07	1.37633e+07	8.20662e+06	1.44711e+07
0.641_409.9774	NA	C9 H18 Cl N2 O6 P3 S	409.977	0.641	NA	NA	NA	NA	NA	level5	NA	NA	NA	NA	NA	8.98672e+06	9.48183e+06	9.3831e+06	1.3726e+07	9.43661e+06	1.00221e+07	1.13836e+07	1.19069e+07	1.32189e+07	1.18908e+07	1.04331e+07	8.29562e+06	1.1156e+07	1.13372e+07	9.42455e+06	1.04292e+07	9.22578e+06	9.46755e+06	1.33972e+07	1.13446e+07	1.31311e+07	9.18261e+06	1.15826e+07	1.30323e+07	9.77096e+06	1.1823e+07	9.06391e+06	1.84629e+07	1.0025e+07	1.13777e+07	1.01706e+07	1.44567e+07	8.37453e+06	1.15859e+07
0.641_467.8082	NA	NA	467.808	0.641	NA	NA	NA	NA	NA	level5	NA	NA	NA	NA	NA	6.43719e+06	3.2065e+06	3.98274e+06	4.62499e+06	4.25697e+06	5.31685e+06	5.79204e+06	6.43931e+06	5.11497e+06	5.1624e+06	3.94258e+06	2.82885e+06	3.57056e+06	3.54754e+06	3.43166e+06	3.75535e+06	3.00087e+06	4.46314e+06	4.66589e+06	3.69185e+06	7.06033e+06	3.64463e+06	5.87978e+06	5.59951e+06	3.51528e+06	5.39513e+06	2.924e+06	6.26956e+06	5.21952e+06	4.45371e+06	5.20715e+06	6.61837e+06	2.33721e+06	5.69182e+06
0.642_177.0518	NA	NA	177.052	0.642	NA	NA	NA	NA	NA	level5	NA	NA	NA	NA	NA	2.26741e+07	2.42242e+07	3.248e+07	4.12131e+07	2.61745e+07	2.70076e+07	1.79019e+07	2.6146e+07	2.52695e+07	2.58348e+07	2.75154e+07	3.24601e+07	2.53384e+07	2.65736e+07	3.22398e+07	4.43405e+07	1.26158e+07	2.27929e+07	1.89606e+07	3.15781e+07	2.49626e+07	2.76033e+07	2.55099e+07	2.28635e+07	3.2067e+07	2.30145e+07	2.67338e+07	2.02681e+07	2.30555e+07	3.68532e+07	2.21993e+07	2.75477e+07	4.67843e+07	2.89402e+07
0.642_193.0257	Fosfocreatinine	C4 H8 N3 O4 P	193.026	0.642	NA	S64349	HMDB0041624	NA	NA	level4	Organic acids and derivatives	Carboxylic acids and derivatives	Amino acids, peptides, and analogues	Amino acids, peptides, and analogues	NA	5.06567e+06	5.70493e+06	7.28152e+06	8.30532e+06	6.47391e+06	5.36888e+06	3.27741e+06	4.42339e+06	6.25675e+06	5.46705e+06	7.09725e+06	8.81288e+06	7.703e+06	7.8427e+06	8.4188e+06	8.51295e+06	4.58954e+06	4.56183e+06	5.23381e+06	7.99824e+06	5.47321e+06	7.48425e+06	4.06441e+06	4.3235e+06	8.97215e+06	3.9172e+06	8.28512e+06	4.47527e+06	6.41239e+06	7.37694e+06	4.9035e+06	4.14756e+06	9.84472e+06	5.79712e+06
0.642_326.0083	NA	C9 H16 N2 O3 P2 S2	326.008	0.642	NA	NA	NA	NA	NA	level5	NA	NA	NA	NA	NA	1.58047e+06	5.50132e+06	2.00879e+06	3.72677e+06	1.89016e+06	1.979e+06	1.20349e+06	3.18519e+06	1.51755e+06	2.1328e+06	3.76057e+06	1.95192e+06	2.28509e+06	2.82135e+06	1.20961e+06	1.97984e+06	993917	1.10983e+06	1.69223e+06	1.64504e+06	2.017e+06	4.65677e+06	2.4217e+06	2.3855e+06	1.90027e+06	1.20156e+06	1.6031e+06	2.39983e+06	6.0631e+06	1.69581e+06	1.05424e+06	2.1573e+06	4.77234e+06	1.27023e+06
0.642_441.7966	NA	C7 H6 Cl O6 P3 S4	441.797	0.642	NA	NA	NA	NA	NA	level5	NA	NA	NA	NA	NA	2.65731e+06	3.47208e+06	2.4935e+06	3.08295e+06	2.3547e+06	3.02635e+06	2.0622e+06	2.93655e+06	3.4955e+06	3.28837e+06	2.59831e+06	3.9715e+06	3.2431e+06	5.64179e+06	3.20512e+06	1.85981e+06	7.29638e+06	1.89746e+06	4.11214e+06	2.1363e+06	3.71197e+06	4.48349e+06	2.57856e+06	4.54227e+06	2.34322e+06	2.40853e+06	4.61471e+06	4.06587e+06	3.32646e+06	2.06423e+06	3.27893e+06	2.71561e+06	2.06402e+06	2.88488e+06
0.642_459.9595	Difetarsone	C14 H18 As2 N2 O6	459.959	0.642	NA	S61506	NA	NA	NA	level4	NA	NA	NA	NA	NA	4.72465e+06	1.32414e+06	1.10993e+06	531930	2.27033e+06	766790	757241	901701	1.79856e+06	1.07925e+06	3.45188e+06	2.60375e+06	1.08642e+06	1.28902e+06	1.76775e+06	1.87255e+06	2.08472e+06	1.62851e+06	1.1185e+06	1.14151e+06	703125	2.01775e+06	1.59471e+06	376835	3.0842e+06	2.0068e+06	1.77462e+06	595649	697011	1.33343e+06	1.21689e+06	547885	3.20112e+06	911258
0.642_467.9354	NA	C12 H18 Cl O7 P S4	467.935	0.642	NA	NA	NA	NA	NA	level5	NA	NA	NA	NA	NA	3.02227e+06	4.24733e+06	5.01697e+06	6.88778e+06	4.82442e+06	5.18806e+06	5.99731e+06	6.25314e+06	5.66218e+06	6.13328e+06	4.88978e+06	3.76271e+06	5.23281e+06	5.11786e+06	5.1545e+06	5.40615e+06	3.79986e+06	4.68072e+06	6.59237e+06	5.32412e+06	6.87825e+06	4.26008e+06	6.66847e+06	6.68751e+06	4.83767e+06	5.94023e+06	3.9383e+06	9.31388e+06	5.45346e+06	5.88875e+06	5.35744e+06	7.63311e+06	4.13406e+06	5.99601e+06
0.643_213.8465	NA	NA	213.846	0.643	NA	NA	NA	NA	NA	level5	NA	NA	NA	NA	NA	1.63287e+07	8.2475e+06	6.76434e+06	9.74673e+06	1.13839e+07	9.45745e+06	1.02745e+07	1.01651e+07	1.05813e+07	1.00969e+07	8.87055e+06	7.5295e+06	7.92614e+06	7.44466e+06	7.99223e+06	1.05552e+07	8.5288e+06	7.72084e+06	8.92419e+06	7.87593e+06	1.09627e+07	8.53737e+06	1.1697e+07	1.00125e+07	8.84048e+06	9.88937e+06	7.84275e+06	1.0241e+07	9.11778e+06	1.07006e+07	1.0388e+07	1.10098e+07	7.54112e+06	1.04091e+07
0.643_217.0355	NA	C4 H12 N O7 P	217.036	0.643	NA	NA	NA	NA	NA	level5	NA	NA	NA	NA	NA	45014.3	161940	43623.7	235342	412139	75224.4	37094.5	210255	62952.5	39635.6	56110	41150.5	35779.9	40826.9	51237.4	49712.7	43586.1	896849	306954	66246.6	226154	33586.1	36495.7	56159.4	97509	39674.9	37532.8	46655	193063	75063.8	37551.6	195834	42675.2	220011
0.643_373.8094	NA	NA	373.809	0.643	NA	NA	NA	NA	NA	level5	NA	NA	NA	NA	NA	4.07369e+06	4.48856e+06	3.90735e+06	4.14314e+06	3.83568e+06	3.96389e+06	2.93871e+06	3.87696e+06	4.60855e+06	4.54947e+06	3.70192e+06	5.07765e+06	4.90308e+06	6.95057e+06	4.55051e+06	2.85301e+06	9.38439e+06	2.87223e+06	5.07147e+06	3.15484e+06	5.30828e+06	5.6017e+06	3.80391e+06	5.14667e+06	3.74285e+06	3.2694e+06	6.33899e+06	4.94647e+06	4.49626e+06	2.61086e+06	4.81797e+06	3.33457e+06	2.76945e+06	4.35473e+06
0.643_395.754	NA	NA	395.754	0.643	NA	NA	NA	NA	NA	level5	NA	NA	NA	NA	NA	3.8966e+06	1.57372e+06	1.41732e+06	2.07463e+06	2.56533e+06	2.14469e+06	2.68984e+06	2.58419e+06	2.18938e+06	2.36217e+06	1.94707e+06	1.3349e+06	1.67117e+06	1.5062e+06	1.43827e+06	2.38317e+06	1.47617e+06	1.86746e+06	1.97442e+06	1.42295e+06	2.18747e+06	1.58626e+06	2.5038e+06	2.29102e+06	1.80865e+06	2.46315e+06	1.39435e+06	2.13466e+06	2.07504e+06	2.30017e+06	1.97798e+06	2.82135e+06	1.65313e+06	2.36064e+06
0.643_543.8641	NA	C8 H6 Cl N4 O16 P S2	543.864	0.643	NA	NA	NA	NA	NA	level5	NA	NA	NA	NA	NA	1.17213e+06	1.53201e+06	1.39856e+06	1.81855e+06	1.28739e+06	1.30342e+06	1.35924e+06	1.55389e+06	1.6972e+06	1.85954e+06	1.50299e+06	1.43424e+06	1.86623e+06	1.916e+06	1.7637e+06	1.26393e+06	1.64778e+06	1.21095e+06	1.7973e+06	1.49566e+06	1.86054e+06	1.71408e+06	1.63801e+06	1.87709e+06	1.42409e+06	1.29653e+06	1.85833e+06	2.1746e+06	1.46699e+06	1.4395e+06	1.48408e+06	1.68921e+06	1.25165e+06	1.48196e+06
0.644_188.1529	Nepsilon,nepsilon,nepsilon-trimethyllysine	C9 H20 N2 O2	188.153	0.644	C03793	BGI429	HMDB0001325	16.7	NA	level3	Organic acids and derivatives	Carboxylic acids and derivatives	Amino acids, peptides, and analogues	Amino acids, peptides, and analogues	map00310 Lysine degradation; map01100 Metabolic pathways	5.03303e+06	8.11976e+06	1.07428e+07	8.52517e+06	6.30336e+06	1.7648e+07	1.84037e+07	1.08039e+07	8.59238e+06	7.99395e+06	1.26933e+07	7.77267e+06	9.58589e+06	8.76103e+06	1.07431e+07	1.18623e+07	7.80098e+06	9.00954e+06	9.12682e+06	7.03992e+06	1.16504e+07	4.54946e+06	1.34387e+07	1.57895e+07	9.70375e+06	7.27194e+06	1.1558e+07	5.66137e+06	8.17561e+06	8.7803e+06	6.76393e+06	5.97161e+06	9.74707e+06	5.32619e+06
0.644_273.8742	NA	NA	273.874	0.644	NA	NA	NA	NA	NA	level5	NA	NA	NA	NA	NA	2.77195e+07	1.31662e+07	1.31076e+07	1.59382e+07	1.74512e+07	1.89767e+07	2.00075e+07	2.29925e+07	1.88333e+07	1.73859e+07	1.53601e+07	1.17947e+07	1.48668e+07	1.3353e+07	1.43477e+07	1.68611e+07	1.44614e+07	1.51382e+07	1.74905e+07	1.46388e+07	2.16597e+07	1.42114e+07	2.17971e+07	1.72344e+07	1.42748e+07	1.90255e+07	1.31306e+07	1.89666e+07	2.0498e+07	1.91777e+07	1.81179e+07	2.34827e+07	1.23698e+07	2.35897e+07
0.644_347.0723	Flumipropyn	C18 H15 Cl F N O3	347.072	0.644	C10993	S139377	NA	NA	NA	level4	NA	NA	NA	NA	NULL	2.20095e+07	4.15003e+07	4.23669e+07	2.94682e+07	6.071e+07	3.42168e+07	2.74191e+07	5.14453e+07	6.24779e+07	6.18429e+07	5.85226e+07	3.08408e+07	3.95526e+07	4.74651e+07	3.24152e+07	6.74461e+07	3.08477e+07	3.96004e+07	5.85128e+07	1.75317e+07	8.51436e+07	5.49236e+07	7.22321e+07	1.98689e+07	6.61171e+07	7.25976e+07	3.86291e+07	5.01456e+07	5.04844e+07	4.90007e+07	5.06904e+07	4.28258e+07	2.27665e+07	2.89011e+07
0.644_425.9515	NA	C12 H12 Cl N2 O7 P S2	425.952	0.644	NA	NA	NA	NA	NA	level5	NA	NA	NA	NA	NA	2.50701e+06	3.58612e+06	3.09573e+06	3.85506e+06	3.03036e+06	2.79876e+06	2.5832e+06	2.89606e+06	3.73116e+06	3.79302e+06	3.3921e+06	3.6609e+06	4.44374e+06	4.28612e+06	3.76372e+06	3.30528e+06	4.6409e+06	2.64654e+06	4.48235e+06	3.04164e+06	3.96937e+06	3.8343e+06	3.49773e+06	4.02819e+06	3.55526e+06	3.1926e+06	4.24485e+06	3.80884e+06	3.34946e+06	2.8642e+06	3.65489e+06	2.94856e+06	3.00119e+06	3.57944e+06
0.644_483.7824	NA	NA	483.782	0.644	NA	NA	NA	NA	NA	level5	NA	NA	NA	NA	NA	5.40869e+06	3.96388e+06	3.90388e+06	4.24036e+06	3.8266e+06	4.97793e+06	4.21308e+06	5.19423e+06	5.1273e+06	5.02659e+06	3.85415e+06	3.92334e+06	3.87755e+06	5.26362e+06	3.79467e+06	3.30419e+06	5.44354e+06	3.50377e+06	4.91562e+06	3.71114e+06	5.55828e+06	4.85633e+06	4.7769e+06	5.35533e+06	3.50945e+06	4.43989e+06	4.12567e+06	5.75906e+06	5.03238e+06	3.86666e+06	4.9924e+06	5.09382e+06	2.60403e+06	5.36349e+06
0.644_483.9097	NA	C8 H19 Cl O9 P2 S4	483.91	0.644	NA	NA	NA	NA	NA	level5	NA	NA	NA	NA	NA	2.25101e+06	2.86103e+06	2.43505e+06	3.09089e+06	2.3898e+06	2.27238e+06	2.37094e+06	2.62392e+06	3.15244e+06	2.82964e+06	2.74364e+06	2.77855e+06	2.96085e+06	3.47007e+06	3.11821e+06	2.6469e+06	3.48885e+06	2.42843e+06	3.35959e+06	2.55176e+06	3.36243e+06	2.74977e+06	2.59969e+06	3.15973e+06	2.52769e+06	2.89347e+06	3.26636e+06	3.77722e+06	2.7856e+06	2.59691e+06	3.00094e+06	2.62209e+06	2.43441e+06	2.59663e+06
0.644_491.9071	NA	C5 H11 Cl N6 O11 P2 S2	491.907	0.644	NA	NA	NA	NA	NA	level5	NA	NA	NA	NA	NA	353029	333842	212171	299560	336770	468314	230896	301883	253388	334294	321077	912104	430433	243578	465941	302999	684191	267865	289975	248327	243797	589932	335885	429239	206454	311070	756308	278719	328245	285548	353637	324583	531480	353979
0.645_141.9113	NA	NA	141.911	0.645	NA	NA	NA	NA	NA	level5	NA	NA	NA	NA	NA	1.74624e+06	1.07806e+06	1.27141e+06	1.32719e+06	1.43564e+06	1.11342e+06	1.49186e+06	1.88095e+06	1.62322e+06	1.42384e+06	1.54946e+06	1.28852e+06	1.42914e+06	875945	1.46936e+06	1.65475e+06	1.39484e+06	1.36115e+06	1.50871e+06	1.3519e+06	1.81753e+06	1.25187e+06	1.4381e+06	1.23501e+06	1.34276e+06	1.75526e+06	1.51813e+06	1.06173e+06	1.76855e+06	1.25823e+06	1.48458e+06	1.01268e+06	1.10098e+06	1.52474e+06
0.645_267.8579	NA	C2 H Cl O7 S3	267.858	0.645	NA	NA	NA	NA	NA	level5	NA	NA	NA	NA	NA	2.13829e+06	997736	1.02023e+06	1.26335e+06	1.51821e+06	1.27208e+06	1.31932e+06	2.06157e+06	1.56919e+06	1.59326e+06	1.4897e+06	883967	1.14437e+06	893237	1.24493e+06	1.76748e+06	701172	1.38989e+06	1.52278e+06	1.30849e+06	1.31617e+06	1.21589e+06	1.70252e+06	984930	1.39209e+06	1.55594e+06	1.51034e+06	901092	1.58287e+06	1.97926e+06	1.49472e+06	1.35653e+06	837660	1.9421e+06
0.645_289.8481	NA	NA	289.848	0.645	NA	NA	NA	NA	NA	level5	NA	NA	NA	NA	NA	1.74524e+07	1.2999e+07	1.14843e+07	1.3246e+07	1.34111e+07	1.3108e+07	1.2721e+07	1.59557e+07	1.4114e+07	1.50406e+07	1.25149e+07	1.2833e+07	1.4487e+07	1.38566e+07	1.36765e+07	1.23708e+07	1.94392e+07	1.09004e+07	1.54314e+07	1.17784e+07	1.61785e+07	1.45967e+07	1.44032e+07	1.42927e+07	1.22709e+07	1.43316e+07	1.55192e+07	1.48021e+07	1.73809e+07	1.2032e+07	1.47942e+07	1.36706e+07	1.03854e+07	1.6594e+07
0.645_337.7952	NA	C3 H2 Cl N2 O P3 S4	337.795	0.645	NA	NA	NA	NA	NA	level5	NA	NA	NA	NA	NA	1.2456e+07	4.68062e+06	4.45485e+06	6.26569e+06	8.05087e+06	6.56129e+06	6.56504e+06	7.46992e+06	7.46874e+06	6.70792e+06	5.54752e+06	4.95294e+06	5.30811e+06	4.98029e+06	4.82811e+06	7.00591e+06	5.50549e+06	5.79806e+06	6.37879e+06	4.2032e+06	6.85943e+06	5.38458e+06	7.61166e+06	6.32118e+06	6.12352e+06	6.75619e+06	4.98789e+06	6.08249e+06	5.74218e+06	7.77483e+06	6.63539e+06	6.62023e+06	5.34165e+06	6.76054e+06
0.645_367.9931	NA	C14 H9 O10 P	367.993	0.645	NA	NA	NA	NA	NA	level5	NA	NA	NA	NA	NA	3.27857e+06	4.61312e+06	4.20649e+06	4.87773e+06	6.34431e+06	3.43636e+06	2.81861e+06	5.71633e+06	7.2209e+06	5.97193e+06	5.46557e+06	6.71285e+06	6.71899e+06	7.30151e+06	5.01014e+06	4.19535e+06	1.18049e+07	3.23148e+06	5.97789e+06	3.24541e+06	5.35389e+06	7.44592e+06	3.20536e+06	4.66109e+06	4.41974e+06	6.82007e+06	8.97351e+06	5.98158e+06	5.14155e+06	3.7057e+06	6.7435e+06	4.81219e+06	3.88722e+06	5.11138e+06
0.645_415.7944	NA	NA	415.794	0.645	NA	NA	NA	NA	NA	level5	NA	NA	NA	NA	NA	8.39915e+06	5.54872e+06	5.67404e+06	6.37891e+06	6.11129e+06	6.72754e+06	6.7254e+06	7.27195e+06	7.44406e+06	6.78184e+06	6.26796e+06	5.75064e+06	6.19978e+06	6.2784e+06	6.18796e+06	5.454e+06	7.96122e+06	5.47862e+06	6.66347e+06	5.56942e+06	8.00755e+06	6.6081e+06	6.85472e+06	6.51402e+06	5.06011e+06	6.9177e+06	5.88494e+06	7.27859e+06	6.68511e+06	5.73066e+06	7.28202e+06	7.0783e+06	4.49978e+06	7.16149e+06
0.645_453.7122	NA	NA	453.712	0.645	NA	NA	NA	NA	NA	level5	NA	NA	NA	NA	NA	4.76516e+06	1.8576e+06	1.61015e+06	2.2398e+06	3.10685e+06	2.47096e+06	3.19716e+06	3.0071e+06	2.54043e+06	2.61769e+06	2.25739e+06	1.68419e+06	1.52897e+06	1.57265e+06	1.8514e+06	2.93944e+06	1.04227e+06	2.12098e+06	2.31341e+06	1.78566e+06	2.85706e+06	1.95796e+06	3.22265e+06	2.51584e+06	2.15288e+06	2.91756e+06	1.58225e+06	2.4375e+06	2.28849e+06	2.75575e+06	2.54417e+06	3.31972e+06	2.02419e+06	2.89273e+06
0.645_477.9647	NA	C9 H13 Cl N6 O9 P2 S	477.965	0.645	NA	NA	NA	NA	NA	level5	NA	NA	NA	NA	NA	9.85851e+06	7.89033e+06	7.70009e+06	1.18958e+07	8.02007e+06	7.68085e+06	7.56415e+06	1.06939e+07	9.93515e+06	9.99905e+06	8.53101e+06	7.31529e+06	8.22183e+06	9.03612e+06	8.71219e+06	9.72508e+06	9.50269e+06	7.1822e+06	9.72248e+06	7.66755e+06	1.08287e+07	8.39269e+06	1.08641e+07	1.23025e+07	9.48017e+06	9.983e+06	8.81914e+06	9.88216e+06	9.28099e+06	9.71362e+06	8.05423e+06	9.61397e+06	7.9239e+06	1.12107e+07
0.645_593.883	NA	C9 H20 Cl O15 P S5	593.883	0.645	NA	NA	NA	NA	NA	level5	NA	NA	NA	NA	NA	2.17774e+06	1.71198e+06	1.71964e+06	1.94402e+06	1.98358e+06	1.70205e+06	1.94868e+06	2.30262e+06	2.12065e+06	2.27863e+06	1.93159e+06	1.81066e+06	1.91812e+06	1.76499e+06	1.84716e+06	1.93192e+06	2.00259e+06	1.76447e+06	2.10557e+06	1.6785e+06	2.71273e+06	1.81626e+06	2.22968e+06	2.39465e+06	1.99354e+06	2.41134e+06	1.76981e+06	1.97002e+06	2.0668e+06	2.23579e+06	2.19442e+06	2.12486e+06	1.48718e+06	2.44665e+06
0.646_147.9283	NA	NA	147.928	0.646	NA	NA	NA	NA	NA	level5	NA	NA	NA	NA	NA	1.49154e+07	8.84166e+06	8.94623e+06	1.04166e+07	1.11404e+07	1.05509e+07	1.21763e+07	1.14478e+07	1.08302e+07	1.1145e+07	1.01228e+07	8.3332e+06	9.71206e+06	8.63268e+06	9.32401e+06	1.06063e+07	9.00245e+06	9.36814e+06	1.04741e+07	9.77667e+06	1.24861e+07	9.16057e+06	1.22474e+07	1.12412e+07	9.79387e+06	1.21467e+07	8.81682e+06	1.12177e+07	1.1235e+07	1.09751e+07	1.13856e+07	1.23629e+07	7.60322e+06	1.3601e+07
0.646_163.9023	NA	NA	163.902	0.646	NA	NA	NA	NA	NA	level5	NA	NA	NA	NA	NA	4.79379e+06	3.53042e+06	3.02723e+06	3.45842e+06	4.04904e+06	3.6598e+06	3.23758e+06	4.43432e+06	4.41502e+06	4.06398e+06	4.30534e+06	3.30509e+06	3.51409e+06	4.58711e+06	4.03311e+06	3.83881e+06	5.49685e+06	2.93846e+06	4.18792e+06	3.09986e+06	3.94668e+06	4.07736e+06	4.30755e+06	3.86516e+06	4.11283e+06	3.50173e+06	4.35787e+06	3.57298e+06	4.50913e+06	3.13809e+06	4.62785e+06	3.43486e+06	3.06307e+06	4.91326e+06
0.646_196.094	NA	C7 H16 O6	196.094	0.646	NA	NA	NA	38.7	NA	level5	NA	NA	NA	NA	NA	3.28797e+07	8.97039e+06	2.48607e+07	1.15967e+08	1.08761e+07	4.69851e+07	5.11093e+07	5.18798e+07	5.82639e+07	3.29013e+07	3.39375e+07	2.50035e+07	3.445e+07	9.82618e+06	3.32128e+07	4.26332e+07	2.45271e+07	3.30935e+07	3.10418e+07	4.32937e+07	1.78616e+07	2.64392e+07	5.38875e+07	6.26707e+07	3.08244e+07	2.52994e+07	5.11126e+07	3.98966e+07	3.12704e+07	4.57034e+07	3.22091e+07	6.49203e+07	5.95229e+07	1.73092e+07
0.646_221.8816	NA	C2 H6 Cl P3 S2	221.882	0.646	NA	NA	NA	NA	NA	level5	NA	NA	NA	NA	NA	1.30514e+06	2.35844e+06	3.42934e+06	2.26915e+06	3.52192e+06	3.6394e+06	4.26432e+06	4.78899e+06	3.61114e+06	3.35905e+06	4.18662e+06	2.62885e+06	4.02895e+06	2.58626e+06	4.02282e+06	4.74868e+06	2.72152e+06	2.4252e+06	4.13432e+06	4.27451e+06	3.80205e+06	1.98393e+06	3.7604e+06	4.25878e+06	3.14119e+06	4.73387e+06	3.52051e+06	4.40134e+06	3.89636e+06	3.68817e+06	2.91386e+06	3.42091e+06	1.78991e+06	4.96399e+06
0.646_237.8553	NA	NA	237.855	0.646	NA	NA	NA	NA	NA	level5	NA	NA	NA	NA	NA	480409	986286	1.5973e+06	1.04903e+06	2.10155e+06	1.65104e+06	1.43993e+06	1.81235e+06	1.58713e+06	1.4886e+06	2.07598e+06	1.89455e+06	2.05021e+06	1.62608e+06	2.26233e+06	2.18672e+06	1.54499e+06	1.09829e+06	1.83135e+06	2.0996e+06	1.32746e+06	968613	1.28721e+06	2.57024e+06	2.32111e+06	1.7612e+06	2.49909e+06	1.09322e+06	1.86686e+06	1.43545e+06	1.0763e+06	1.09149e+06	900370	1.91795e+06
0.646_258.0207	Methyl (2e)-3-[4-(sulfooxy)phenyl]acrylate	C10 H10 O6 S	258.021	0.646	NA	S28553210	HMDB0131180	NA	NA	level4	Phenylpropanoids and polyketides	Cinnamic acids and derivatives	Cinnamic acid esters	Polyketides[PK]	NA	1.33674e+06	3.51666e+06	2.20156e+06	4.14147e+06	2.30602e+06	1.5066e+06	1.52751e+06	1.75431e+06	1.86112e+06	2.096e+06	2.69558e+06	1.52865e+06	2.20982e+06	2.00144e+06	2.31554e+06	2.83233e+06	1.56783e+06	1.7816e+06	2.01938e+06	1.66543e+06	2.31245e+06	3.01207e+06	2.44888e+06	1.74173e+06	2.86483e+06	1.46761e+06	1.98463e+06	1.47947e+06	3.2054e+06	2.84583e+06	798339	1.7285e+06	4.93057e+06	1.67382e+06
0.646_305.8219	NA	C3 H2 Cl N2 O P3 S3	305.822	0.646	NA	NA	NA	NA	NA	level5	NA	NA	NA	NA	NA	3.96077e+06	3.90442e+06	3.04729e+06	3.15931e+06	3.733e+06	3.38109e+06	2.83664e+06	3.53022e+06	4.79112e+06	3.80871e+06	3.63864e+06	4.68514e+06	4.68255e+06	5.96252e+06	4.13695e+06	3.18697e+06	7.72666e+06	2.84481e+06	4.67606e+06	3.22543e+06	3.84086e+06	4.94944e+06	3.75101e+06	3.95963e+06	3.37559e+06	3.21796e+06	5.32713e+06	3.80824e+06	4.78764e+06	2.4789e+06	4.15453e+06	2.93144e+06	2.98573e+06	3.53975e+06
0.646_405.7826	NA	C H2 Cl N4 O5 P3 S4	405.783	0.646	NA	NA	NA	NA	NA	level5	NA	NA	NA	NA	NA	3.55248e+06	1.47344e+06	1.29188e+06	1.66093e+06	2.28807e+06	1.58076e+06	2.08035e+06	1.99553e+06	2.19517e+06	2.26864e+06	1.51577e+06	1.38072e+06	1.39268e+06	1.54391e+06	1.37281e+06	2.11126e+06	1.42535e+06	1.46199e+06	1.75744e+06	1.11144e+06	2.1093e+06	1.71717e+06	2.45913e+06	1.67866e+06	1.77375e+06	2.09673e+06	1.53902e+06	1.78686e+06	1.75558e+06	1.96476e+06	2.01264e+06	2.20806e+06	1.43569e+06	2.04653e+06
0.646_437.9773	NA	C6 H18 Cl N2 O12 P3	437.977	0.646	NA	NA	NA	NA	NA	level5	NA	NA	NA	NA	NA	2.35067e+07	8.42976e+06	9.45199e+06	5.1727e+06	1.34123e+07	6.22188e+06	8.28578e+06	1.18836e+07	9.12096e+06	8.62008e+06	1.40762e+07	1.41409e+07	9.14963e+06	6.40646e+06	1.08778e+07	1.22034e+07	1.31167e+07	8.82258e+06	6.78193e+06	9.60934e+06	9.68398e+06	1.39914e+07	1.11573e+07	641403	1.51361e+07	1.50356e+07	1.03481e+07	914300	9.13991e+06	1.17259e+07	8.60373e+06	3.42503e+06	1.14075e+07	1.06535e+07
0.646_475.9336	NA	C7 H10 Cl N2 O18 P	475.934	0.646	NA	NA	NA	NA	NA	level5	NA	NA	NA	NA	NA	1.52545e+06	944674	763441	816339	1.38389e+06	421363	280403	432131	695593	499453	1.02586e+06	2.33607e+06	905410	873302	1.49708e+06	1.24988e+06	2.13915e+06	936570	400928	758953	366762	1.6159e+06	571324	331595	1.93377e+06	1.06222e+06	1.67145e+06	356758	352611	721126	612416	263682	1.84843e+06	480194
0.646_535.9227	NA	C13 H19 Cl N4 O3 P2 S5	535.923	0.646	NA	NA	NA	NA	NA	level5	NA	NA	NA	NA	NA	4.02889e+06	3.30665e+06	3.58001e+06	4.42576e+06	3.91508e+06	3.7093e+06	4.35192e+06	4.0612e+06	4.55277e+06	3.89428e+06	4.08367e+06	3.61518e+06	4.05265e+06	4.06954e+06	3.69661e+06	4.25918e+06	3.53821e+06	2.74547e+06	4.54227e+06	3.62554e+06	5.29066e+06	3.56405e+06	4.22126e+06	4.42348e+06	4.12557e+06	4.82701e+06	3.61658e+06	4.54555e+06	4.17462e+06	4.1529e+06	3.96495e+06	4.69997e+06	3.57954e+06	4.43508e+06
0.647_182.9732	NA	C7 H2 Cl N O3	182.973	0.647	NA	NA	NA	NA	NA	level5	NA	NA	NA	NA	NA	339971	329638	659432	522464	422540	233380	593811	406544	405560	784680	489697	260001	364393	814518	579508	552238	260818	175110	272309	410829	405411	513930	459055	537669	524910	174177	402651	392393	411625	474621	216329	439978	388921	564505
0.647_237.8348	NA	NA	237.835	0.647	NA	NA	NA	NA	NA	level5	NA	NA	NA	NA	NA	2.01963e+07	1.95569e+07	1.44188e+07	1.46846e+07	1.72191e+07	1.70486e+07	1.37865e+07	1.53788e+07	1.89892e+07	1.83871e+07	1.87473e+07	1.39341e+07	2.10757e+07	2.28525e+07	1.88042e+07	1.48148e+07	3.30786e+07	1.34832e+07	1.98794e+07	1.36713e+07	1.80092e+07	2.03625e+07	1.65677e+07	1.78356e+07	1.5741e+07	1.56727e+07	2.42868e+07	1.74471e+07	1.91639e+07	1.38797e+07	1.9415e+07	1.44705e+07	1.25333e+07	1.66595e+07
0.647_308.1215	NA	C11 H20 N2 O8	308.122	0.647	NA	NA	NA	NA	NA	level5	NA	NA	NA	NA	NA	820579	6.96684e+06	7.96327e+06	2.26318e+07	8.71082e+06	6.01629e+06	4.15184e+06	6.37141e+06	5.04535e+06	4.02848e+06	6.10589e+06	1.05122e+06	5.05436e+06	2.89255e+06	4.08419e+06	5.03276e+06	2.00189e+06	9.44484e+06	7.86091e+06	5.8368e+06	6.10113e+06	4.52051e+06	5.5707e+06	6.96472e+06	7.19624e+06	4.40232e+06	3.2399e+06	6.89255e+06	7.55937e+06	5.96366e+06	2.1117e+06	6.99661e+06	9.04979e+06	5.16134e+06
0.647_326.1321	3-(4-fluorophenyl)-2,2,4-trimethyl-2h-chromen-7-yl acetate	C20 H19 F O3	326.132	0.647	C15056	S223802	NA	NA	NA	level4	NA	NA	NA	NA	NULL	1.25924e+06	8.16887e+06	8.79215e+06	2.60639e+07	1.02341e+07	7.76461e+06	4.99001e+06	7.96977e+06	6.35135e+06	5.38714e+06	8.00752e+06	1.69458e+06	6.21626e+06	4.37378e+06	5.39543e+06	6.48611e+06	2.89417e+06	1.07104e+07	9.50987e+06	7.24405e+06	8.05538e+06	5.71704e+06	7.52882e+06	8.27182e+06	8.24059e+06	5.44751e+06	4.63306e+06	8.34638e+06	8.69229e+06	8.29574e+06	3.05753e+06	8.15376e+06	1.09941e+07	6.98487e+06
0.647_331.8333	NA	NA	331.833	0.647	NA	NA	NA	NA	NA	level5	NA	NA	NA	NA	NA	1.19127e+07	4.7171e+06	4.81646e+06	6.2583e+06	7.07868e+06	7.58228e+06	8.21783e+06	8.36326e+06	7.27302e+06	7.2402e+06	6.0516e+06	4.19794e+06	5.20131e+06	4.32721e+06	5.44827e+06	6.81634e+06	4.19142e+06	5.66268e+06	6.1239e+06	6.16864e+06	7.9052e+06	4.90647e+06	8.54928e+06	5.23977e+06	5.90667e+06	8.1771e+06	4.11215e+06	5.9325e+06	6.75431e+06	7.57636e+06	6.97148e+06	8.68873e+06	4.07774e+06	8.28693e+06
0.647_353.7692	NA	NA	353.769	0.647	NA	NA	NA	NA	NA	level5	NA	NA	NA	NA	NA	5.34977e+06	3.14579e+06	2.43018e+06	2.98019e+06	3.97598e+06	3.0498e+06	3.12323e+06	3.17207e+06	3.62635e+06	3.67545e+06	3.56495e+06	3.65733e+06	3.02611e+06	3.55765e+06	3.25979e+06	3.83386e+06	4.65974e+06	2.57664e+06	3.33893e+06	2.20516e+06	3.5252e+06	3.66761e+06	3.50635e+06	3.70454e+06	3.33119e+06	3.4077e+06	3.81031e+06	3.06315e+06	2.99025e+06	3.46653e+06	3.86616e+06	2.99995e+06	3.00693e+06	3.1984e+06
0.647_453.9554	NA	C17 H5 Cl N6 O4 P2	453.955	0.647	NA	NA	NA	NA	NA	level5	NA	NA	NA	NA	NA	203610	820294	865089	868197	856539	676092	959576	815821	992729	963879	767871	655890	753706	837484	891845	747782	866950	646808	804909	692322	1.02271e+06	921474	840392	1.1841e+06	914698	895668	754504	866136	884120	1.00023e+06	889369	1.04861e+06	874340	1.10783e+06
0.647_463.7412	NA	NA	463.741	0.647	NA	NA	NA	NA	NA	level5	NA	NA	NA	NA	NA	4.28084e+06	1.96332e+06	1.66194e+06	2.28403e+06	2.88037e+06	2.43533e+06	3.13752e+06	2.81131e+06	2.33593e+06	2.73562e+06	2.24433e+06	1.82765e+06	1.83739e+06	1.76008e+06	1.90595e+06	2.80049e+06	2.04612e+06	1.96168e+06	2.28404e+06	1.41339e+06	2.63224e+06	2.13886e+06	3.00315e+06	2.60757e+06	2.40595e+06	2.73773e+06	1.92847e+06	2.58722e+06	2.02571e+06	2.64814e+06	2.56531e+06	2.97699e+06	1.98648e+06	2.65425e+06
0.648_205.887	NA	NA	205.887	0.648	NA	NA	NA	NA	NA	level5	NA	NA	NA	NA	NA	1.10422e+08	5.26813e+07	5.0246e+07	6.59179e+07	7.59925e+07	6.78198e+07	7.79705e+07	8.85737e+07	7.03045e+07	7.00514e+07	6.49271e+07	4.65471e+07	5.18395e+07	4.21521e+07	5.35955e+07	7.51999e+07	4.94023e+07	6.25647e+07	6.5241e+07	5.89774e+07	8.34898e+07	5.57396e+07	8.64626e+07	6.25815e+07	6.35966e+07	8.03206e+07	4.70434e+07	6.11221e+07	6.52795e+07	7.29778e+07	6.81708e+07	7.44051e+07	4.99696e+07	7.8461e+07
0.648_212.0679	N-propyl galiate	C10 H12 O5	212.068	0.648	C11155	S4778	HMDB0033835	NA	NA	level4	Benzenoids	Benzene and substituted derivatives	Benzoic acids and derivatives	Benzene and derivatives	NULL	1.08848e+07	3.51311e+06	7.41327e+06	3.652e+07	3.39239e+06	1.5346e+07	1.65042e+07	1.28936e+07	1.71398e+07	1.07391e+07	1.13434e+07	9.70367e+06	1.18976e+07	3.47484e+06	1.30251e+07	1.24507e+07	9.63176e+06	1.07023e+07	9.19135e+06	1.6221e+07	5.53965e+06	1.04593e+07	1.32993e+07	1.89924e+07	1.07007e+07	7.04522e+06	1.8294e+07	1.0234e+07	1.01173e+07	1.30083e+07	7.94321e+06	1.57332e+07	1.56901e+07	5.9863e+06
0.648_221.8608	NA	NA	221.861	0.648	NA	NA	NA	NA	NA	level5	NA	NA	NA	NA	NA	9.03625e+07	3.34241e+07	5.28577e+07	3.77465e+07	4.19755e+07	5.91384e+07	5.47428e+07	6.1775e+07	6.15458e+07	6.29052e+07	6.19151e+07	5.94962e+07	3.40625e+07	5.2631e+07	5.91466e+07	6.35577e+07	7.81428e+07	4.85594e+07	4.34827e+07	5.45736e+07	7.28584e+07	3.81765e+07	6.726e+07	5.85949e+07	6.14409e+07	6.47843e+07	5.80626e+07	6.02252e+07	6.73455e+07	6.00006e+07	4.17029e+07	5.36682e+07	2.92489e+07	6.08074e+07
0.648_277.8394	NA	NA	277.839	0.648	NA	NA	NA	NA	NA	level5	NA	NA	NA	NA	NA	3.76792e+07	1.66078e+07	1.37945e+07	1.76851e+07	2.33615e+07	1.88108e+07	2.07562e+07	2.10219e+07	2.09494e+07	2.08294e+07	1.99397e+07	1.87887e+07	1.63041e+07	1.60011e+07	1.68833e+07	2.11386e+07	2.08846e+07	1.60822e+07	1.91134e+07	1.31147e+07	2.22256e+07	1.86702e+07	2.54298e+07	2.13628e+07	1.95226e+07	2.22629e+07	1.81627e+07	1.78986e+07	1.93433e+07	2.10575e+07	2.03658e+07	2.12442e+07	1.62866e+07	2.19037e+07
0.648_279.0849	NA	C12 H13 N3 O5	279.085	0.648	NA	NA	NA	NA	NA	level5	NA	NA	NA	NA	NA	1.4688e+08	2.46731e+08	2.20072e+08	1.63603e+08	3.51095e+08	1.78977e+08	1.14359e+08	2.26082e+08	3.11724e+08	2.55733e+08	3.56569e+08	1.85494e+08	2.02212e+08	2.14966e+08	1.53577e+08	4.2372e+08	1.62359e+08	2.3649e+08	2.82106e+08	8.60312e+07	4.33522e+08	2.58625e+08	3.36207e+08	6.32101e+07	4.38878e+08	3.87715e+08	2.07216e+08	1.81838e+08	2.66987e+08	2.59787e+08	2.31819e+08	1.55294e+08	1.79253e+08	1.02134e+08
0.648_279.8365	NA	NA	279.837	0.648	NA	NA	NA	NA	NA	level5	NA	NA	NA	NA	NA	6.77237e+07	2.83133e+07	2.36769e+07	3.22694e+07	4.39606e+07	3.15436e+07	3.79262e+07	3.64827e+07	3.56574e+07	3.47594e+07	3.61861e+07	2.89544e+07	3.56007e+07	2.68568e+07	2.99008e+07	3.81491e+07	3.84239e+07	2.89113e+07	3.30484e+07	2.35521e+07	3.96093e+07	3.3209e+07	4.15726e+07	3.64213e+07	3.48738e+07	3.98374e+07	3.25907e+07	2.96752e+07	3.57508e+07	4.16904e+07	3.63255e+07	3.60478e+07	2.93386e+07	3.90759e+07
0.648_295.0588	NA	C7 H15 N5 O4 P2	295.059	0.648	NA	NA	NA	NA	NA	level5	NA	NA	NA	NA	NA	1.23863e+08	1.88932e+08	1.46593e+08	8.82621e+07	2.75504e+08	1.09375e+08	8.53744e+07	1.49668e+08	2.1735e+08	1.99623e+08	2.6869e+08	1.66311e+08	1.6174e+08	1.41944e+08	1.29966e+08	3.26637e+08	1.62068e+08	1.6713e+08	2.02245e+08	7.11367e+07	2.84813e+08	1.98414e+08	2.34234e+08	4.41254e+07	3.36512e+08	2.88253e+08	1.81945e+08	1.15183e+08	1.70928e+08	1.92242e+08	1.94734e+08	1.06471e+08	1.10048e+08	8.3201e+07
0.648_394.0004	NA	C12 H15 Cl N4 O3 S3	394	0.648	NA	NA	NA	NA	NA	level5	NA	NA	NA	NA	NA	2.10518e+06	4.00774e+06	4.50852e+06	5.11732e+06	5.93302e+06	3.91425e+06	5.19409e+06	3.80559e+06	5.70794e+06	4.53845e+06	4.40226e+06	4.17846e+06	5.24698e+06	5.29184e+06	4.43297e+06	4.71952e+06	5.72207e+06	3.22165e+06	5.4161e+06	3.31892e+06	5.03891e+06	4.66788e+06	4.73031e+06	5.30791e+06	7.30844e+06	6.98553e+06	4.43682e+06	5.72438e+06	5.69913e+06	4.7804e+06	4.58853e+06	5.04919e+06	5.45033e+06	4.39633e+06
0.648_420.0064	NA	C16 H8 N2 O12	420.006	0.648	NA	NA	NA	NA	NA	level5	NA	NA	NA	NA	NA	2.69452e+07	2.0572e+07	2.13913e+07	2.55537e+07	1.69512e+07	1.99408e+07	2.28955e+07	2.71221e+07	2.79258e+07	2.4933e+07	2.55342e+07	1.89218e+07	2.45694e+07	2.49389e+07	2.65761e+07	2.57411e+07	2.70371e+07	2.11818e+07	2.6294e+07	2.13692e+07	2.93751e+07	2.40463e+07	2.50393e+07	2.7952e+07	1.93296e+07	2.6297e+07	2.00595e+07	2.55871e+07	2.47642e+07	1.80392e+07	2.39864e+07	2.2208e+07	1.58032e+07	2.12621e+07
0.648_451.9583	NA	C9 H18 Cl N6 O P S5	451.958	0.648	NA	NA	NA	NA	NA	level5	NA	NA	NA	NA	NA	726246	1.73171e+06	1.76154e+06	1.71377e+06	1.81037e+06	1.58873e+06	1.92522e+06	1.77229e+06	2.02717e+06	1.90417e+06	1.82794e+06	1.39786e+06	1.80929e+06	2.1389e+06	1.859e+06	1.58274e+06	1.81322e+06	1.42366e+06	1.69611e+06	1.33375e+06	1.96338e+06	1.79443e+06	1.92392e+06	2.16823e+06	1.88342e+06	1.81727e+06	1.71743e+06	1.99427e+06	1.6455e+06	2.00494e+06	1.76805e+06	2.20765e+06	1.86528e+06	2.11959e+06
0.648_465.738	NA	NA	465.738	0.648	NA	NA	NA	NA	NA	level5	NA	NA	NA	NA	NA	2.40843e+06	1.03198e+06	732517	1.23632e+06	1.57609e+06	1.236e+06	1.71676e+06	1.44911e+06	1.32406e+06	1.3149e+06	1.31122e+06	969432	920678	1.0145e+06	1.04906e+06	1.4549e+06	1.04622e+06	1.08641e+06	1.24867e+06	788596	1.28718e+06	998289	1.61606e+06	1.32689e+06	1.38585e+06	1.44557e+06	993526	1.29165e+06	919372	1.3115e+06	1.34319e+06	1.5413e+06	983623	1.64921e+06
0.649_163.0011	NA	C6 H N3 O3	163.001	0.649	NA	NA	NA	NA	NA	level5	NA	NA	NA	NA	NA	1.33305e+06	1.44948e+06	3.60024e+06	3.10629e+06	2.08353e+06	3.44311e+06	1.8363e+06	2.56712e+06	3.04792e+06	2.88702e+06	3.36234e+06	2.69212e+06	4.08522e+06	3.62791e+06	2.06372e+06	4.3857e+06	2.05839e+06	2.27645e+06	2.95855e+06	2.46752e+06	2.06837e+06	3.01823e+06	3.26234e+06	4.06284e+06	2.14676e+06	3.36154e+06	3.06436e+06	3.59983e+06	2.81512e+06	5.05514e+06	3.10723e+06	3.57028e+06	3.16481e+06	4.02609e+06
0.649_182.1036	NA	NA	182.104	0.649	NA	NA	NA	NA	NA	level5	NA	NA	NA	NA	NA	937729	4.94069e+06	3.9027e+06	6.43632e+06	1.24205e+06	5.55916e+06	3.30466e+06	5.74702e+06	6.19634e+06	5.93054e+06	2.42138e+06	7.61502e+06	6.14136e+06	1.2417e+07	5.92975e+06	5.88132e+06	8.03706e+06	4.20906e+06	4.92887e+06	6.92137e+06	4.84889e+06	6.16729e+06	3.91823e+06	4.36536e+06	5.37648e+06	4.07446e+06	5.67415e+06	3.18401e+06	4.565e+06	3.67157e+06	5.63758e+06	2.47898e+06	5.95575e+06	4.39227e+06
0.649_295.8105	NA	NA	295.81	0.649	NA	NA	NA	NA	NA	level5	NA	NA	NA	NA	NA	2.21268e+07	1.23088e+07	9.67166e+06	1.12843e+07	1.72323e+07	1.18596e+07	1.13789e+07	1.07655e+07	1.46531e+07	1.18713e+07	1.30087e+07	1.56071e+07	1.33458e+07	1.33679e+07	1.38772e+07	1.35099e+07	2.0762e+07	9.35276e+06	1.27911e+07	7.75553e+06	1.27652e+07	1.5285e+07	1.29769e+07	1.34399e+07	1.21445e+07	1.20407e+07	1.68682e+07	9.80795e+06	1.17796e+07	1.2553e+07	1.32675e+07	1.16482e+07	1.23188e+07	1.15688e+07
0.649_347.8067	NA	NA	347.807	0.649	NA	NA	NA	NA	NA	level5	NA	NA	NA	NA	NA	9.6933e+06	6.20646e+06	5.50645e+06	6.68063e+06	7.35034e+06	6.78169e+06	6.75558e+06	8.17082e+06	7.58052e+06	6.9494e+06	9.23163e+06	5.78656e+06	6.20231e+06	6.24913e+06	6.51221e+06	6.86185e+06	7.84896e+06	5.86243e+06	6.87324e+06	5.68278e+06	7.81127e+06	6.2136e+06	7.4586e+06	6.1207e+06	6.10472e+06	6.73738e+06	6.56484e+06	5.93154e+06	8.41819e+06	6.44701e+06	7.663e+06	6.91436e+06	4.5551e+06	8.21125e+06
0.649_347.824	NA	C5 H Cl N2 O4 S5	347.824	0.649	NA	NA	NA	NA	NA	level5	NA	NA	NA	NA	NA	1.24254e+07	4.56173e+06	3.82679e+06	4.36618e+06	6.41616e+06	5.53569e+06	6.1767e+06	6.0338e+06	6.37984e+06	5.07075e+06	5.15691e+06	5.17067e+06	4.58684e+06	4.13231e+06	4.40271e+06	5.55683e+06	5.31978e+06	4.25428e+06	4.89925e+06	3.17974e+06	5.73742e+06	5.13041e+06	6.39532e+06	5.46606e+06	5.10604e+06	5.80856e+06	4.71851e+06	4.97004e+06	4.95885e+06	6.05343e+06	5.07851e+06	6.37066e+06	4.01403e+06	5.66734e+06
0.649_391.7888	NA	C2 H2 Cl N2 O7 P S5	391.789	0.649	NA	NA	NA	NA	NA	level5	NA	NA	NA	NA	NA	1.11631e+07	3.90207e+06	4.07896e+06	5.10253e+06	6.49335e+06	6.40929e+06	8.08956e+06	7.96529e+06	6.75027e+06	7.02811e+06	5.24468e+06	2.89196e+06	4.02003e+06	3.17978e+06	4.68566e+06	6.38699e+06	3.33655e+06	5.05035e+06	4.88768e+06	5.36798e+06	6.40532e+06	3.43698e+06	7.38943e+06	4.43598e+06	5.38716e+06	7.1018e+06	3.46124e+06	4.65703e+06	5.90068e+06	7.23436e+06	6.48022e+06	8.44043e+06	3.78156e+06	7.63823e+06
0.649_407.7629	NA	C3 H3 Cl O7 P2 S5	407.763	0.649	NA	NA	NA	NA	NA	level5	NA	NA	NA	NA	NA	1.13677e+07	5.3718e+06	4.71541e+06	5.39802e+06	7.06436e+06	7.33955e+06	6.99388e+06	7.90756e+06	7.23942e+06	7.47924e+06	6.21999e+06	5.16318e+06	6.41577e+06	5.32148e+06	5.96188e+06	6.27214e+06	6.36344e+06	5.46276e+06	6.50164e+06	5.97756e+06	7.49011e+06	6.10593e+06	7.45496e+06	5.24754e+06	5.83758e+06	7.40259e+06	5.96158e+06	6.51418e+06	7.00131e+06	6.67047e+06	8.05346e+06	7.21001e+06	4.51099e+06	7.66534e+06
0.649_551.8966	NA	C10 H15 Cl O16 P2 S2	551.897	0.649	NA	NA	NA	NA	NA	level5	NA	NA	NA	NA	NA	1.72572e+06	1.64932e+06	1.63793e+06	1.77187e+06	1.90883e+06	1.60646e+06	1.4678e+06	1.80497e+06	2.07088e+06	1.83035e+06	2.14512e+06	2.42688e+06	2.08654e+06	2.31744e+06	2.41946e+06	2.05372e+06	3.00089e+06	1.37759e+06	2.38142e+06	1.55921e+06	2.24345e+06	2.13203e+06	1.88135e+06	1.96018e+06	2.0181e+06	2.07977e+06	2.3482e+06	1.65826e+06	1.86717e+06	1.43784e+06	2.09323e+06	1.55948e+06	1.98432e+06	1.8787e+06
0.65_174.1371	N~6~,n~6~-dimethyllysine	C8 H18 N2 O2	174.137	0.65	NA	S3676766	HMDB0013287	NA	NA	level4	Organic acids and derivatives	Carboxylic acids and derivatives	Amino acids, peptides, and analogues	Amino acids, peptides, and analogues	NA	647646	659104	1.45929e+06	1.24767e+06	655700	1.3479e+06	865359	1.68135e+06	778180	563151	907530	1.21796e+06	1.90507e+06	1.70153e+06	619385	707365	1.75458e+06	1.05608e+06	737486	1.28815e+06	683862	482250	2.77482e+06	2.63706e+06	1.0358e+06	2.23936e+06	1.19055e+06	1.00394e+06	731967	1.11721e+06	1.10142e+06	598477	987494	808406
0.65_199.0614	NA	C6 H10 N5 O P	199.061	0.65	NA	NA	NA	NA	NA	level5	NA	NA	NA	NA	NA	6.17638e+07	3.47344e+07	3.08963e+07	5.11863e+07	5.67841e+07	4.81132e+07	6.2769e+07	4.32512e+07	9.04564e+07	5.83006e+07	5.48983e+07	5.44424e+07	6.56303e+07	5.91595e+07	6.35952e+07	4.02839e+07	6.31853e+07	5.44661e+07	5.1944e+07	3.64075e+07	6.14454e+07	3.79821e+07	3.72717e+07	5.51451e+07	5.73908e+07	5.12092e+07	4.60227e+07	3.1504e+07	6.93844e+07	3.23111e+07	7.10787e+07	4.36834e+07	8.56735e+07	7.20506e+07
0.65_219.881	NA	NA	219.881	0.65	NA	NA	NA	NA	NA	level5	NA	NA	NA	NA	NA	4.79336e+07	1.5914e+07	1.07651e+07	1.44343e+07	2.42966e+07	2.06042e+07	2.33185e+07	1.77537e+07	2.30978e+07	2.02304e+07	1.67678e+07	1.5883e+07	1.47383e+07	1.79807e+07	1.76968e+07	2.31482e+07	2.63581e+07	1.49325e+07	1.74464e+07	1.16499e+07	1.8623e+07	1.81869e+07	1.98774e+07	1.47249e+07	1.56182e+07	1.949e+07	2.15436e+07	1.60223e+07	1.67983e+07	2.20768e+07	2.09444e+07	1.77292e+07	1.46105e+07	2.00954e+07
0.65_221.878	NA	C5 H2 Cl P3 S	221.878	0.65	NA	NA	NA	NA	NA	level5	NA	NA	NA	NA	NA	3.1438e+07	1.60909e+07	1.36651e+07	1.52917e+07	2.04589e+07	1.95071e+07	1.18954e+07	1.3258e+07	2.17924e+07	2.24063e+07	1.90693e+07	1.87444e+07	1.52496e+07	1.50584e+07	1.45674e+07	1.88149e+07	1.68388e+07	1.40339e+07	1.85267e+07	9.26793e+06	1.99266e+07	2.21511e+07	1.53245e+07	1.44625e+07	1.6832e+07	1.48909e+07	1.61173e+07	1.55577e+07	1.3013e+07	1.69711e+07	1.75297e+07	1.77945e+07	1.45271e+07	1.83956e+07
0.65_263.8454	NA	NA	263.845	0.65	NA	NA	NA	NA	NA	level5	NA	NA	NA	NA	NA	2.83639e+07	9.89589e+06	9.44691e+06	1.14422e+07	1.52235e+07	1.46584e+07	1.77962e+07	1.64573e+07	1.36125e+07	1.44319e+07	1.23355e+07	8.4951e+06	1.07199e+07	8.10295e+06	1.02285e+07	1.5606e+07	8.93957e+06	1.21323e+07	1.22367e+07	1.24834e+07	1.63811e+07	9.53933e+06	1.76869e+07	1.14416e+07	1.30733e+07	1.59636e+07	9.02033e+06	1.27715e+07	1.52864e+07	1.6543e+07	1.41506e+07	1.74271e+07	8.9934e+06	1.78804e+07
0.65_279.8193	NA	NA	279.819	0.65	NA	NA	NA	NA	NA	level5	NA	NA	NA	NA	NA	1.77895e+07	9.20913e+06	8.23107e+06	8.75692e+06	1.16501e+07	1.03734e+07	1.10712e+07	1.2132e+07	1.1844e+07	1.10694e+07	1.06564e+07	8.81466e+06	9.05339e+06	9.17677e+06	9.3815e+06	1.08052e+07	1.11708e+07	8.27278e+06	1.06156e+07	9.10199e+06	1.14872e+07	9.60855e+06	1.20084e+07	9.31486e+06	1.03281e+07	1.05505e+07	1.0331e+07	9.33032e+06	1.07455e+07	1.01883e+07	1.1897e+07	1.01078e+07	7.67813e+06	1.20695e+07
0.65_281.8164	NA	NA	281.816	0.65	NA	NA	NA	NA	NA	level5	NA	NA	NA	NA	NA	1.79345e+07	9.18455e+06	7.90902e+06	8.62492e+06	1.1622e+07	1.10082e+07	1.13142e+07	1.17822e+07	1.14005e+07	1.15197e+07	9.83874e+06	8.80454e+06	9.5336e+06	9.34284e+06	9.81685e+06	1.09573e+07	1.09481e+07	8.62595e+06	1.07386e+07	9.27138e+06	1.12641e+07	9.83868e+06	1.19039e+07	8.55993e+06	1.05618e+07	1.12022e+07	1.03296e+07	8.44101e+06	1.13461e+07	1.05101e+07	1.21989e+07	1.05547e+07	7.66522e+06	1.16832e+07
0.65_345.0018	NA	C9 H9 N5 O6 P2	345.002	0.65	NA	NA	NA	NA	NA	level5	NA	NA	NA	NA	NA	4.16755e+06	6.02767e+06	5.46081e+06	8.57946e+06	6.03912e+06	6.32266e+06	9.99311e+06	3.34155e+06	5.42664e+06	7.78745e+06	3.46744e+06	9.64354e+06	4.08882e+06	6.68711e+06	7.84253e+06	4.78693e+06	6.04913e+06	5.60493e+06	7.85147e+06	8.39738e+06	1.35824e+07	6.92229e+06	6.1273e+06	5.51856e+06	5.40202e+06	2.73876e+06	6.81738e+06	1.10624e+07	6.62466e+06	2.15897e+06	8.23511e+06	5.62009e+06	6.02384e+06	9.22464e+06
0.65_345.827	NA	NA	345.827	0.65	NA	NA	NA	NA	NA	level5	NA	NA	NA	NA	NA	8.60267e+06	3.55591e+06	3.02769e+06	3.84347e+06	4.16555e+06	4.23838e+06	4.73503e+06	4.69874e+06	4.62604e+06	4.5842e+06	4.18374e+06	3.96919e+06	3.49816e+06	3.36644e+06	3.47848e+06	4.66939e+06	4.35212e+06	3.47392e+06	3.97541e+06	2.64255e+06	4.8077e+06	4.19063e+06	4.86533e+06	4.49225e+06	3.92816e+06	4.67086e+06	3.54679e+06	3.98683e+06	3.96472e+06	4.19755e+06	3.98827e+06	4.24474e+06	3.24728e+06	4.58231e+06
0.65_421.7564	NA	NA	421.756	0.65	NA	NA	NA	NA	NA	level5	NA	NA	NA	NA	NA	2.77206e+06	1.77867e+06	1.20981e+06	1.72945e+06	1.9646e+06	1.61163e+06	1.60597e+06	1.9458e+06	1.91159e+06	2.19045e+06	1.9556e+06	2.2609e+06	1.63323e+06	2.2077e+06	1.77621e+06	1.75631e+06	2.76051e+06	1.31181e+06	1.94972e+06	1.11101e+06	2.01551e+06	2.20053e+06	1.78452e+06	1.97406e+06	1.82225e+06	1.65359e+06	1.81724e+06	1.68466e+06	1.62077e+06	1.74506e+06	1.83447e+06	1.72429e+06	1.51801e+06	1.74647e+06
0.65_479.715	NA	NA	479.715	0.65	NA	NA	NA	NA	NA	level5	NA	NA	NA	NA	NA	3.90901e+06	1.88855e+06	1.47919e+06	1.93957e+06	2.80214e+06	1.89597e+06	2.06129e+06	2.11013e+06	2.20334e+06	2.27944e+06	2.25454e+06	2.44546e+06	2.10433e+06	2.04718e+06	2.10966e+06	2.27618e+06	3.26161e+06	1.88887e+06	2.18319e+06	1.22155e+06	2.31073e+06	2.38929e+06	2.25211e+06	2.10166e+06	2.15106e+06	2.34252e+06	2.4653e+06	2.00366e+06	1.95123e+06	1.74841e+06	2.5018e+06	1.97246e+06	1.67142e+06	2.05904e+06
0.65_493.9386	NA	C10 H22 Cl O8 P3 S3	493.939	0.65	NA	NA	NA	NA	NA	level5	NA	NA	NA	NA	NA	3.65455e+06	3.0734e+06	2.5198e+06	2.7006e+06	2.82452e+06	2.45079e+06	2.10013e+06	2.68108e+06	3.70092e+06	2.82127e+06	3.20912e+06	3.7808e+06	3.43536e+06	3.72877e+06	3.255e+06	2.9685e+06	5.25318e+06	2.07983e+06	3.43897e+06	2.26279e+06	3.68082e+06	3.73964e+06	2.59654e+06	2.98704e+06	3.01604e+06	2.78764e+06	4.64391e+06	2.93435e+06	3.2128e+06	3.0079e+06	3.4363e+06	2.24583e+06	2.91005e+06	2.47368e+06
0.651_206.0073	3-oxalomalic acid	C6 H6 O8	206.007	0.651	NA	NA	NA	NA	NA	level5	NA	NA	NA	NA	NA	1.10193e+07	1.2643e+07	1.55633e+07	3.12325e+07	1.65816e+07	1.33955e+07	1.10825e+07	1.77386e+07	1.60146e+07	1.50341e+07	1.5406e+07	7.74528e+06	1.94105e+07	1.85376e+07	1.89918e+07	2.08559e+07	1.56519e+07	1.33906e+07	1.54314e+07	1.72847e+07	1.38203e+07	1.81409e+07	1.56707e+07	2.02481e+07	1.71304e+07	8.93309e+06	1.64918e+07	1.81891e+07	1.44649e+07	1.79582e+07	1.05436e+07	1.55386e+07	2.8243e+07	1.39231e+07
0.651_251.8417	NA	NA	251.842	0.651	NA	NA	NA	NA	NA	level5	NA	NA	NA	NA	NA	302921	284778	122157	374892	476181	447023	1.2439e+06	1.26069e+06	428369	562739	524352	179037	674948	272901	697603	728733	420604	455478	502185	227308	577251	588718	1.0641e+06	1.11433e+06	586432	1.13656e+06	244466	483463	546937	570382	644882	451675	336011	965472
0.651_265.8425	NA	C2 H Cl O5 P2 S2	265.842	0.651	NA	NA	NA	NA	NA	level5	NA	NA	NA	NA	NA	2.49165e+07	9.47361e+06	9.41891e+06	1.14894e+07	1.41254e+07	1.31073e+07	1.69277e+07	1.68598e+07	1.37766e+07	1.4095e+07	1.20565e+07	7.96443e+06	1.01191e+07	7.17113e+06	1.09807e+07	1.55025e+07	8.92017e+06	1.22467e+07	1.15329e+07	1.19772e+07	1.5581e+07	9.78107e+06	1.64232e+07	1.1447e+07	1.28e+07	1.58569e+07	8.14453e+06	1.15549e+07	1.35038e+07	1.49294e+07	1.24758e+07	1.5286e+07	8.74353e+06	1.73397e+07
0.652_117.991	[similar to: docosahexaenoyl ethanolamide; δmass: -253.2914 da]	NA	117.991	0.652	NA	NA	NA	NA	NA	level5	NA	NA	NA	NA	NA	951274	743974	229755	1.93653e+06	379552	938802	648503	742195	857850	1.53939e+06	1.1477e+06	1.18387e+06	561415	1.25933e+06	1.36287e+06	724902	521673	235220	997012	724094	1.01314e+06	852842	1.1365e+06	1.37354e+06	1.09944e+06	975141	1.02113e+06	705378	501975	1.12536e+06	332046	741725	1.30246e+06	447708
0.652_127.0249	NA	NA	127.025	0.652	NA	NA	NA	NA	NA	level5	NA	NA	NA	NA	NA	3.81593e+06	5.07421e+06	1.2679e+07	1.0571e+07	6.76654e+06	1.08895e+07	8.11767e+06	1.08436e+07	9.4278e+06	9.49991e+06	9.06322e+06	8.15663e+06	1.6213e+07	9.37155e+06	7.21591e+06	1.1575e+07	6.1458e+06	5.21814e+06	9.02312e+06	1.02402e+07	7.02342e+06	7.66124e+06	1.26125e+07	1.52825e+07	6.59895e+06	1.03206e+07	8.41813e+06	1.36904e+07	9.30567e+06	1.16239e+07	1.09264e+07	1.20313e+07	8.87583e+06	1.08766e+07
0.652_235.8549	[similar to: uric acid; δmass: 67.8266 da]	NA	235.855	0.652	NA	NA	NA	NA	NA	level5	NA	NA	NA	NA	NA	6.93129e+06	2.78309e+06	3.02227e+06	4.35988e+06	6.0133e+06	3.60711e+06	2.15392e+06	3.36381e+06	2.79715e+06	7.21815e+06	3.92396e+06	3.31243e+06	3.334e+06	2.89593e+06	3.26171e+06	3.94099e+06	4.40022e+06	2.45474e+06	4.66806e+06	1.80375e+06	2.30647e+06	5.97758e+06	6.2952e+06	3.76543e+06	3.88113e+06	4.32681e+06	6.44039e+06	3.77815e+06	4.67351e+06	2.28455e+06	3.0083e+06	2.2133e+06	3.7784e+06	3.83332e+06
0.652_323.801	NA	NA	323.801	0.652	NA	NA	NA	NA	NA	level5	NA	NA	NA	NA	NA	1.11335e+07	3.31972e+06	3.27786e+06	4.58156e+06	6.26629e+06	5.72918e+06	7.54844e+06	6.49481e+06	5.55271e+06	5.56485e+06	4.42162e+06	2.43189e+06	3.35308e+06	2.29417e+06	3.56364e+06	6.17282e+06	2.65224e+06	4.66658e+06	4.49831e+06	4.56971e+06	6.04286e+06	3.36129e+06	6.33333e+06	4.4893e+06	4.94249e+06	6.02618e+06	2.91655e+06	5.28339e+06	5.03171e+06	6.967e+06	5.40898e+06	5.90847e+06	3.02145e+06	6.4677e+06
0.652_337.7781	NA	NA	337.778	0.652	NA	NA	NA	NA	NA	level5	NA	NA	NA	NA	NA	8.57157e+06	3.58462e+06	3.23158e+06	3.9034e+06	5.56921e+06	4.46248e+06	4.90589e+06	4.86265e+06	4.78701e+06	4.32435e+06	4.07969e+06	3.40547e+06	3.8697e+06	2.95896e+06	3.94521e+06	5.05162e+06	4.26777e+06	3.51181e+06	4.29907e+06	4.0064e+06	5.54533e+06	3.83535e+06	5.22348e+06	4.03803e+06	4.27654e+06	4.86664e+06	3.51748e+06	4.26942e+06	4.66283e+06	4.85992e+06	4.93706e+06	4.22127e+06	3.03802e+06	4.97198e+06
0.652_339.775	NA	NA	339.775	0.652	NA	NA	NA	NA	NA	level5	NA	NA	NA	NA	NA	1.17858e+07	4.99765e+06	4.41413e+06	4.6348e+06	6.59892e+06	5.99731e+06	6.55207e+06	5.80703e+06	5.62382e+06	5.96443e+06	5.46854e+06	4.44491e+06	4.86051e+06	4.12479e+06	5.4722e+06	7.04603e+06	5.72617e+06	5.11667e+06	6.2753e+06	5.16153e+06	6.5591e+06	5.04116e+06	6.43175e+06	5.04151e+06	5.8057e+06	6.49506e+06	5.42534e+06	5.88451e+06	6.59284e+06	6.35931e+06	6.8647e+06	6.03172e+06	4.11681e+06	6.8756e+06
0.652_361.8009	NA	NA	361.801	0.652	NA	NA	NA	NA	NA	level5	NA	NA	NA	NA	NA	3.6375e+06	2.25969e+06	1.782e+06	1.94483e+06	2.80644e+06	1.93784e+06	1.88539e+06	1.93495e+06	2.63003e+06	2.49922e+06	2.41523e+06	2.89637e+06	2.20137e+06	2.55317e+06	2.38671e+06	2.28129e+06	3.57382e+06	1.5545e+06	2.34095e+06	1.3988e+06	2.38462e+06	3.02112e+06	2.37682e+06	2.65002e+06	2.3341e+06	2.33462e+06	2.95391e+06	2.12966e+06	2.15597e+06	2.03341e+06	2.33734e+06	1.91835e+06	1.65895e+06	2.17933e+06
0.652_363.798	NA	C6 H4 Cl O2 P3 S4	363.798	0.652	NA	NA	NA	NA	NA	level5	NA	NA	NA	NA	NA	6.48618e+06	2.58812e+06	2.11392e+06	2.35482e+06	3.74567e+06	2.53986e+06	2.27046e+06	2.50387e+06	2.9386e+06	2.96863e+06	3.28519e+06	3.97829e+06	2.59426e+06	3.32794e+06	2.63843e+06	2.88107e+06	4.58445e+06	2.13104e+06	3.5148e+06	1.70673e+06	3.41713e+06	3.4836e+06	2.84241e+06	3.26466e+06	2.94793e+06	3.15578e+06	4.10004e+06	2.52572e+06	2.48355e+06	2.39816e+06	3.09358e+06	2.72355e+06	2.46415e+06	2.59304e+06
0.652_379.7717	NA	C H4 Cl N2 O3 P3 S5	379.772	0.652	NA	NA	NA	NA	NA	level5	NA	NA	NA	NA	NA	1.12394e+06	808231	448687	437972	842052	526773	583816	485260	764661	584851	685290	1.38889e+06	818432	1.03779e+06	766521	610910	1.89246e+06	432583	778456	515574	587888	1.01253e+06	589072	795242	697039	539082	1.24129e+06	610062	589580	448390	807262	472900	628824	622070
0.653_133.012	NA	C2 H3 N3 O4	133.012	0.653	NA	NA	NA	NA	NA	level5	NA	NA	NA	NA	NA	7.05677e+06	9.44969e+06	7.45336e+06	3.36122e+07	1.55568e+07	8.10504e+06	6.49233e+06	8.14307e+06	1.51967e+07	1.52978e+07	1.34135e+07	8.33046e+06	8.98609e+06	1.64458e+07	1.16036e+07	1.02868e+07	7.7434e+06	8.6252e+06	1.30433e+07	9.9078e+06	1.42425e+07	6.3452e+06	1.09722e+07	7.58671e+06	1.44184e+07	8.32195e+06	7.20667e+06	1.16619e+07	1.10296e+07	7.16742e+06	1.06181e+07	1.00697e+07	3.50521e+07	7.70511e+06
0.653_190.0334	NA	C4 H6 N4 O5	190.033	0.653	NA	NA	NA	NA	NA	level5	NA	NA	NA	NA	NA	3.38761e+07	4.06496e+07	3.9539e+07	8.3309e+07	3.88912e+07	2.99334e+07	2.42474e+07	4.13623e+07	3.70868e+07	3.56188e+07	4.33053e+07	1.87624e+07	3.94908e+07	3.77776e+07	3.30957e+07	4.80595e+07	2.85035e+07	3.77056e+07	4.18139e+07	4.38977e+07	3.68659e+07	4.46237e+07	3.79599e+07	4.77395e+07	3.59899e+07	2.50375e+07	3.29461e+07	4.36413e+07	4.11542e+07	4.66618e+07	2.0222e+07	3.73181e+07	6.68413e+07	3.12732e+07
0.653_261.986	NA	C5 H11 Cl N2 O4 S2	261.986	0.653	NA	NA	NA	NA	NA	level5	NA	NA	NA	NA	NA	7.05834e+06	852239	1.3517e+06	3.10791e+06	1.58762e+06	1.16335e+06	975562	1.24048e+06	1.32978e+06	1.44884e+06	1.37958e+06	669131	1.09379e+06	1.1271e+06	1.28128e+06	1.73173e+06	892986	1.12337e+06	1.3852e+06	1.25306e+06	1.34194e+06	1.08957e+06	1.49337e+06	1.46927e+06	1.19362e+06	833317	1.242e+06	1.28388e+06	1.16863e+06	2.28495e+06	657476	1.37416e+06	1.95524e+06	1.13413e+06
0.653_336.0416	274nv2a34e	C16 H14 Cl2 N2 O2	336.042	0.653	C19090	S17408	NA	NA	NA	level4	NA	NA	NA	NA	NULL	6.59524e+06	1.47429e+07	1.62329e+07	1.52157e+07	1.61761e+07	1.19167e+07	1.35162e+07	1.34544e+07	1.57898e+07	1.47425e+07	2.2885e+07	1.58021e+07	1.59973e+07	2.44998e+07	1.43757e+07	1.52494e+07	2.61797e+07	1.18009e+07	1.53892e+07	1.05233e+07	2.18349e+07	2.32138e+07	1.52902e+07	1.85344e+07	1.77006e+07	1.74244e+07	1.91857e+07	2.01701e+07	1.59458e+07	2.24959e+07	2.07238e+07	1.43915e+07	2.0316e+07	1.5393e+07
0.654_111.0299	NA	NA	111.03	0.654	NA	NA	NA	NA	NA	level5	NA	NA	NA	NA	NA	1.30099e+07	1.71974e+07	1.47447e+07	6.50213e+07	2.84126e+07	1.43094e+07	1.22512e+07	1.43788e+07	2.76472e+07	2.5407e+07	2.55012e+07	1.4814e+07	1.63712e+07	2.894e+07	2.16579e+07	2.16488e+07	1.53078e+07	1.63048e+07	2.21473e+07	1.86106e+07	2.5743e+07	1.0012e+07	1.77074e+07	1.21028e+07	3.03897e+07	1.387e+07	1.36632e+07	1.98046e+07	2.10241e+07	1.36059e+07	2.06713e+07	1.57451e+07	6.11857e+07	1.19738e+07
0.654_161.9226	[similar to: docosahexaenoyl ethanolamide; δmass: -209.3598 da]	NA	161.923	0.654	NA	NA	NA	NA	NA	level5	NA	NA	NA	NA	NA	2.59076e+07	1.64128e+07	1.36727e+07	2.1587e+07	1.66715e+07	9.00605e+06	1.94257e+07	1.50367e+07	2.07073e+07	1.27332e+07	1.96112e+07	1.94014e+07	1.13755e+07	1.20074e+07	1.74945e+07	1.50618e+07	1.38135e+07	1.34213e+07	2.05062e+07	9.38761e+06	2.16174e+07	1.80672e+07	2.1622e+07	2.0819e+07	1.07917e+07	1.20049e+07	1.24775e+07	1.87009e+07	1.89246e+07	2.23654e+07	1.81227e+07	2.07665e+07	1.78098e+07	1.70563e+07
0.654_163.9197	Chloral hydrate	C2 H3 Cl3 O2	163.92	0.654	C06899	S2606	HMDB0060451	NA	NA	level4	Organohalogen compounds	Halohydrins	Chlorohydrins	Chlorohydrins	map00980 Metabolism of xenobiotics by cytochrome P450; map05204 Chemical carcinogenesis	2.17561e+07	8.28751e+06	5.93313e+06	1.0533e+07	1.168e+07	6.74446e+06	9.00269e+06	7.9069e+06	1.00735e+07	7.3836e+06	9.44457e+06	1.09177e+07	7.85627e+06	5.94872e+06	8.26917e+06	8.122e+06	1.0107e+07	6.18295e+06	1.08559e+07	4.57772e+06	9.12341e+06	9.77204e+06	1.07025e+07	9.8943e+06	7.55132e+06	8.57427e+06	9.85223e+06	8.98086e+06	7.98182e+06	8.59142e+06	7.0384e+06	1.06027e+07	7.92755e+06	9.82179e+06
0.654_321.804	NA	NA	321.804	0.654	NA	NA	NA	NA	NA	level5	NA	NA	NA	NA	NA	8.99007e+06	2.47783e+06	2.75284e+06	4.11922e+06	5.09116e+06	4.66135e+06	6.17839e+06	5.3463e+06	4.05879e+06	5.05475e+06	4.45527e+06	1.98502e+06	2.66294e+06	2.03227e+06	2.80318e+06	6.33669e+06	2.24695e+06	3.98191e+06	4.80114e+06	3.89286e+06	4.79154e+06	2.50039e+06	5.74741e+06	3.78984e+06	4.85873e+06	4.5423e+06	2.4841e+06	4.40473e+06	4.60151e+06	5.64583e+06	4.77734e+06	5.76322e+06	2.62791e+06	6.20746e+06
0.654_366.0803	NA	C8 H19 Cl N4 O10	366.08	0.654	NA	NA	NA	NA	NA	level5	NA	NA	NA	NA	NA	180905	1.26446e+06	1.24212e+06	3.50181e+06	1.00805e+06	922014	537382	716586	729856	352530	962085	189336	557113	271361	615153	765282	196281	1.30879e+06	1.05215e+06	716250	1.121e+06	372512	844859	965207	1.01489e+06	684747	435731	687556	1.27113e+06	1.15511e+06	217605	814914	1.45855e+06	727324
0.654_397.7337	NA	NA	397.734	0.654	NA	NA	NA	NA	NA	level5	NA	NA	NA	NA	NA	8.72198e+06	2.91054e+06	3.00219e+06	3.08661e+06	4.91484e+06	4.31615e+06	4.84614e+06	4.45219e+06	4.68147e+06	4.39566e+06	3.97258e+06	2.99646e+06	3.25519e+06	2.47928e+06	3.35332e+06	4.63773e+06	3.39002e+06	3.61887e+06	4.10185e+06	3.60677e+06	4.5635e+06	3.47711e+06	4.58406e+06	3.47611e+06	4.1849e+06	4.46354e+06	2.93529e+06	3.69318e+06	4.64265e+06	4.84327e+06	4.69509e+06	4.10176e+06	2.75279e+06	5.12742e+06
0.654_435.9803	NA	C13 H15 N2 O7 P3 S	435.98	0.654	NA	NA	NA	NA	NA	level5	NA	NA	NA	NA	NA	3.92394e+06	4.12271e+06	4.16569e+06	3.70533e+06	5.521e+06	3.12846e+06	3.31074e+06	5.0539e+06	6.50694e+06	5.4385e+06	6.74228e+06	7.93486e+06	6.59443e+06	7.19803e+06	6.95058e+06	4.45196e+06	7.85432e+06	3.33483e+06	7.3299e+06	3.23863e+06	5.05126e+06	5.14785e+06	3.51507e+06	4.21843e+06	4.36951e+06	6.36309e+06	8.45205e+06	4.8343e+06	4.42532e+06	4.87604e+06	4.11431e+06	4.10502e+06	3.90911e+06	5.77141e+06
0.654_461.9873	NA	C9 H24 Cl N4 O3 P S5	461.987	0.654	NA	NA	NA	NA	NA	level5	NA	NA	NA	NA	NA	860942	1.97985e+06	2.54992e+06	1.97454e+06	2.66128e+06	1.70934e+06	1.99694e+06	1.96232e+06	2.29804e+06	2.24115e+06	2.25955e+06	2.2323e+06	2.28257e+06	2.10025e+06	2.31205e+06	2.35621e+06	2.77099e+06	1.75128e+06	2.09134e+06	1.38389e+06	2.61499e+06	2.09146e+06	2.25792e+06	2.92396e+06	2.55394e+06	2.39782e+06	2.17188e+06	1.93629e+06	2.51521e+06	2.25097e+06	2.20794e+06	2.02722e+06	2.37848e+06	2.46188e+06
0.655_195.111	Meglumine	C7 H17 N O5	195.111	0.655	NA	S8249	HMDB0240291	NA	NA	level4	Organic oxygen compounds	Organooxygen compounds	Carbohydrates and carbohydrate conjugates	Carbohydrates	NA	845967	821154	742547	1.66525e+07	888381	1.00017e+06	714175	749598	844551	743577	826603	803859	728082	761879	731694	833041	1.02594e+06	771022	951464	754441	904529	755223	769141	754690	793422	849572	871661	806881	945926	708080	819433	717409	1.31929e+07	782213
0.655_204.0277	1-oxo-1,2,4-butanetricarboxylic acid	C7 H8 O7	204.028	0.655	C05533	S389591	NA	NA	NA	level4	NA	NA	NA	NA	map01210 2-Oxocarboxylic acid metabolism	8.00839e+06	9.6986e+06	1.57142e+07	3.2108e+07	1.71827e+07	1.04673e+07	7.74161e+06	1.28482e+07	1.38996e+07	1.47457e+07	1.55253e+07	5.63618e+06	1.2829e+07	1.41562e+07	9.17282e+06	1.7706e+07	1.04854e+07	8.93604e+06	1.39468e+07	1.08611e+07	1.69938e+07	1.46045e+07	1.34326e+07	1.44332e+07	1.28838e+07	9.05667e+06	1.40033e+07	1.1676e+07	9.71814e+06	1.90383e+07	5.07826e+06	1.2531e+07	2.14099e+07	1.12274e+07
0.655_287.8682	NA	NA	287.868	0.655	NA	NA	NA	NA	NA	level5	NA	NA	NA	NA	NA	7.24952e+07	2.31668e+07	1.94334e+07	2.14777e+07	3.3834e+07	2.75137e+07	3.58469e+07	2.53107e+07	3.08326e+07	2.86711e+07	2.77775e+07	2.87194e+07	2.14013e+07	2.1025e+07	2.33848e+07	3.97466e+07	4.7638e+07	2.07245e+07	2.81849e+07	1.46257e+07	3.01787e+07	2.81428e+07	2.82673e+07	2.28046e+07	2.83198e+07	2.82712e+07	3.0852e+07	2.49592e+07	2.41468e+07	3.45336e+07	3.25034e+07	3.1896e+07	2.04202e+07	2.95975e+07
0.655_447.7591	NA	NA	447.759	0.655	NA	NA	NA	NA	NA	level5	NA	NA	NA	NA	NA	1.37327e+06	521434	418150	378849	481604	472685	383931	522928	591348	542879	515604	1.03654e+06	677515	777379	556392	439789	1.07768e+06	302095	638928	362813	513114	675374	389460	470602	442303	316908	847384	555469	552409	391327	482665	453387	272740	542854
0.655_473.77	NA	C H Cl N2 O15 P2 S3	473.77	0.655	NA	NA	NA	NA	NA	level5	NA	NA	NA	NA	NA	3.13806e+06	968539	871560	1.34671e+06	1.25965e+06	1.30262e+06	1.60807e+06	1.80256e+06	1.35075e+06	2.08196e+06	1.77263e+06	1.2791e+06	1.09682e+06	1.39375e+06	1.26536e+06	1.63519e+06	1.13121e+06	1.37698e+06	1.54412e+06	868675	1.6685e+06	1.39758e+06	2.06183e+06	1.84392e+06	1.28532e+06	1.45009e+06	913465	1.63055e+06	1.44742e+06	1.64112e+06	1.45422e+06	1.76471e+06	762838	1.4208e+06
0.655_489.7436	NA	C2 H2 Cl O15 P3 S3	489.744	0.655	NA	NA	NA	NA	NA	level5	NA	NA	NA	NA	NA	3.06741e+06	1.44948e+06	831355	1.19172e+06	1.50266e+06	1.46345e+06	1.37886e+06	1.29244e+06	1.50582e+06	1.61968e+06	1.49268e+06	1.55899e+06	1.41394e+06	1.76701e+06	1.1881e+06	1.22618e+06	2.02112e+06	1.02274e+06	1.63294e+06	910533	1.61262e+06	1.99092e+06	1.34549e+06	1.59427e+06	1.3649e+06	1.45568e+06	1.58216e+06	1.66412e+06	1.45461e+06	1.43994e+06	1.64035e+06	1.557e+06	866752	1.57695e+06
0.655_547.7021	NA	NA	547.702	0.655	NA	NA	NA	NA	NA	level5	NA	NA	NA	NA	NA	1.64628e+06	776195	596064	665725	907221	953189	768317	721716	796495	930089	782477	812988	780828	900400	676660	741960	699275	659059	970708	489122	1.01189e+06	1.14461e+06	718807	762971	766477	792735	802106	1.00022e+06	706244	767384	841165	918056	578628	928856
0.655_615.6913	NA	NA	615.691	0.655	NA	NA	NA	NA	NA	level5	NA	NA	NA	NA	NA	1.40154e+06	490687	542327	667086	512860	630110	671854	584398	720677	770528	499524	765875	568111	612352	494738	619418	554615	557012	625760	437146	518873	639856	420940	458481	361436	456723	480706	791863	533612	499509	462513	1.12419e+06	277711	640326
0.656_269.1106	NA	C10 H23 N O3 S2	269.111	0.656	NA	NA	NA	NA	NA	level5	NA	NA	NA	NA	NA	852735	3.38574e+06	3.31779e+06	1.1994e+07	2.74866e+06	2.7517e+06	2.40056e+06	1.97644e+06	3.45138e+06	2.70518e+06	2.51578e+06	980359	1.15598e+06	2.14039e+06	2.12376e+06	1.5481e+06	640815	3.78869e+06	2.44106e+06	1.79259e+06	3.24457e+06	1.26128e+06	2.54099e+06	2.31223e+06	3.15574e+06	1.20033e+06	1.5406e+06	3.97377e+06	1.66094e+06	1.41391e+06	1.75228e+06	2.02269e+06	7.64961e+06	1.44597e+06
0.656_279.8398	NA	C3 H Cl O5 S4	279.84	0.656	NA	NA	NA	NA	NA	level5	NA	NA	NA	NA	NA	652593	648228	735343	418666	1.04442e+06	1.17315e+06	1.67169e+06	1.74283e+06	1.15959e+06	941797	976061	646141	1.05071e+06	379514	1.14946e+06	1.22898e+06	394051	382068	771505	1.40267e+06	1.10361e+06	420389	995920	1.46678e+06	1.11345e+06	1.432e+06	755579	1.25656e+06	1.04715e+06	1.09365e+06	654603	1.26027e+06	401772	1.35814e+06
0.656_303.8422	NA	NA	303.842	0.656	NA	NA	NA	NA	NA	level5	NA	NA	NA	NA	NA	3.12516e+07	8.06467e+06	5.55886e+06	6.10043e+06	8.65273e+06	8.50635e+06	6.67114e+06	5.57386e+06	9.89659e+06	8.60091e+06	8.92373e+06	1.37319e+07	8.51211e+06	8.0932e+06	7.67478e+06	8.42649e+06	1.48957e+07	5.90006e+06	8.15757e+06	4.00688e+06	8.07435e+06	1.02205e+07	8.02433e+06	8.64233e+06	7.88817e+06	6.97599e+06	1.25256e+07	8.84003e+06	7.27751e+06	9.12627e+06	9.33803e+06	5.54551e+06	1.25236e+07	7.46695e+06
0.656_305.8393	NA	C3 H2 Cl N2 O3 P3 S2	305.839	0.656	NA	NA	NA	NA	NA	level5	NA	NA	NA	NA	NA	1.92801e+07	7.78037e+06	5.55876e+06	5.11654e+06	6.2778e+06	6.62302e+06	5.55692e+06	6.4166e+06	7.34542e+06	8.6706e+06	8.33603e+06	1.03651e+07	6.40609e+06	8.24924e+06	6.7192e+06	5.98884e+06	1.35475e+07	5.62434e+06	8.17619e+06	4.48921e+06	7.56429e+06	1.00508e+07	8.29622e+06	7.44081e+06	7.29113e+06	7.10764e+06	9.36256e+06	6.85316e+06	6.74303e+06	6.47808e+06	8.80711e+06	6.11585e+06	6.42806e+06	6.46797e+06
0.656_319.8162	NA	NA	319.816	0.656	NA	NA	NA	NA	NA	level5	NA	NA	NA	NA	NA	2.49091e+06	2.05513e+06	1.37969e+06	1.3257e+06	2.31464e+06	1.30841e+06	1.06708e+06	1.43909e+06	1.95203e+06	1.78839e+06	1.875e+06	3.08074e+06	2.195e+06	2.63369e+06	2.171e+06	1.49301e+06	2.94407e+06	1.18836e+06	2.0641e+06	1.18819e+06	1.74324e+06	2.61895e+06	1.51844e+06	1.89098e+06	1.65155e+06	1.35579e+06	2.97956e+06	2.05916e+06	1.78737e+06	1.33041e+06	1.95959e+06	1.13003e+06	1.34058e+06	1.52274e+06
0.656_347.8686	NA	C H3 O15 P3	347.869	0.656	NA	NA	NA	NA	NA	level5	NA	NA	NA	NA	NA	689474	1.13474e+06	1.08803e+06	1.21593e+06	919901	918683	547869	486422	682285	895992	627247	860861	998789	2.42464e+06	888533	957386	1.81917e+06	1.06982e+06	880426	710981	1.1655e+06	689106	764852	400126	1.22716e+06	634303	789949	754274	843235	765632	1.15329e+06	593321	1.45166e+06	485836
0.656_381.76	NA	C H2 Cl O7 P3 S4	381.76	0.656	NA	NA	NA	NA	NA	level5	NA	NA	NA	NA	NA	9.40848e+06	1.39911e+06	2.11939e+06	3.06267e+06	4.04398e+06	3.76549e+06	4.71297e+06	4.04608e+06	3.31237e+06	3.36985e+06	2.80497e+06	1.13339e+06	1.75689e+06	2.38188e+06	2.26244e+06	4.07927e+06	1.65193e+06	3.14934e+06	2.92201e+06	2.95363e+06	3.12873e+06	1.22906e+06	4.02859e+06	3.06077e+06	2.85338e+06	4.28475e+06	1.45688e+06	3.24996e+06	3.04288e+06	5.01453e+06	2.81716e+06	4.34309e+06	1.58869e+06	4.28675e+06
0.656_603.9104	NA	C7 H17 Cl N6 O14 S5	603.91	0.656	NA	NA	NA	NA	NA	level5	NA	NA	NA	NA	NA	1.59813e+06	1.38444e+06	1.08885e+06	1.15627e+06	1.41056e+06	1.06669e+06	1.48546e+06	1.77938e+06	1.4592e+06	1.46522e+06	1.4783e+06	1.48816e+06	1.51863e+06	1.59884e+06	1.48923e+06	1.51558e+06	1.76197e+06	1.17812e+06	1.68682e+06	1.10588e+06	1.95239e+06	1.72611e+06	1.59532e+06	1.58412e+06	1.56027e+06	1.62239e+06	1.50195e+06	1.35421e+06	1.39133e+06	1.55009e+06	1.23624e+06	1.44786e+06	1.3565e+06	1.67878e+06
0.656_619.8862	NA	C6 H15 Cl N6 O16 P2 S3	619.886	0.656	NA	NA	NA	NA	NA	level5	NA	NA	NA	NA	NA	1.04373e+06	994503	801246	797956	841385	578264	679641	778290	973367	796963	1.01214e+06	1.22752e+06	1.02466e+06	1.29508e+06	916342	947094	1.72016e+06	584921	1.12927e+06	783280	1.17434e+06	898012	776662	958417	1.02204e+06	1.08381e+06	1.0736e+06	559430	1.09329e+06	874729	796564	555815	742740	893385
0.657_139.8965	NA	NA	139.897	0.657	NA	NA	NA	NA	NA	level5	NA	NA	NA	NA	NA	1.31419e+07	4.73035e+06	5.21697e+06	6.17193e+06	7.78936e+06	6.52354e+06	9.16697e+06	1.49283e+07	6.90074e+06	8.86711e+06	6.82578e+06	4.27457e+06	5.56306e+06	4.63619e+06	5.58772e+06	7.81313e+06	4.51978e+06	6.58597e+06	7.61284e+06	5.33263e+06	8.90589e+06	5.80812e+06	1.03937e+07	9.79641e+06	6.85142e+06	8.22517e+06	5.66396e+06	8.1303e+06	8.72268e+06	8.18669e+06	7.88915e+06	9.35483e+06	4.3436e+06	1.1605e+07
0.657_143.0561	[similar to: dl-stachydrine; δmass: -0.0385 da]	NA	143.056	0.657	NA	NA	NA	NA	NA	level5	NA	NA	NA	NA	NA	2.17022e+06	621505	2.74951e+06	931921	1.52211e+06	1.66507e+06	1.19757e+07	2.40307e+06	6.5691e+06	1.33251e+06	3.1382e+06	1.27479e+06	1.34471e+06	1.6758e+06	2.48793e+06	1.86492e+06	935503	1.18472e+06	1.2493e+06	1.68061e+06	1.19684e+06	3.03073e+06	2.55789e+06	2.57742e+06	2.18684e+06	1.95086e+06	1.43305e+06	2.52859e+06	1.99358e+06	1.64322e+06	1.59799e+06	1.09699e+06	4.82579e+06	1.39859e+06
0.657_205.9487	NA	C4 H3 Cl N4 S2	205.949	0.657	NA	NA	NA	NA	NA	level5	NA	NA	NA	NA	NA	1.44099e+06	1.78968e+06	2.19511e+06	2.82909e+06	2.10375e+06	2.41924e+06	1.44479e+06	1.14825e+06	1.68464e+06	1.98202e+06	1.34558e+06	1.12245e+06	2.50314e+06	3.51294e+06	1.89352e+06	2.02186e+06	2.81946e+06	2.05078e+06	1.86412e+06	1.76562e+06	2.03311e+06	1.1135e+06	2.18331e+06	1.05989e+06	2.11785e+06	1.54785e+06	1.44576e+06	1.82681e+06	2.1232e+06	1.84187e+06	2.24774e+06	1.59631e+06	3.36672e+06	1.18392e+06
0.657_321.8134	NA	C4 H Cl O5 P2 S3	321.813	0.657	NA	NA	NA	NA	NA	level5	NA	NA	NA	NA	NA	1.88011e+06	1.28226e+06	795634	819615	1.33267e+06	761838	718112	812985	1.05002e+06	1.05318e+06	1.10664e+06	2.24911e+06	1.32006e+06	1.72552e+06	1.54668e+06	911828	3.16936e+06	666324	1.13561e+06	717156	987710	2.15691e+06	796927	1.02783e+06	1.04245e+06	841073	2.09627e+06	936340	1.07871e+06	892932	1.24542e+06	696425	787975	906235
0.657_415.8113	NA	C8 H Cl N2 O6 S5	415.811	0.657	NA	NA	NA	NA	NA	level5	NA	NA	NA	NA	NA	2.87221e+06	1.39776e+06	742635	1.25941e+06	1.48168e+06	1.09004e+06	1.6463e+06	1.24771e+06	1.51381e+06	1.37344e+06	1.41553e+06	1.2849e+06	1.29141e+06	1.19844e+06	829945	1.32395e+06	1.62704e+06	1.04171e+06	1.42245e+06	714851	1.78637e+06	1.42464e+06	1.44364e+06	1.50611e+06	1.50809e+06	1.50911e+06	779005	1.79735e+06	1.45114e+06	1.48056e+06	1.61169e+06	1.91321e+06	765843	1.6698e+06
0.657_429.7882	NA	NA	429.788	0.657	NA	NA	NA	NA	NA	level5	NA	NA	NA	NA	NA	2.41707e+06	916409	729563	889071	1.07232e+06	900749	996089	598707	809755	1.25962e+06	1.06643e+06	1.41605e+06	1.2735e+06	1.10455e+06	864343	728632	1.29789e+06	763831	1.06625e+06	788959	1.045e+06	1.61535e+06	820526	1.19904e+06	819525	1.09583e+06	1.2422e+06	1.0465e+06	917487	825307	1.06728e+06	1.15633e+06	558760	753892
0.658_139.0612	NA	NA	139.061	0.658	NA	NA	NA	NA	NA	level5	NA	NA	NA	NA	NA	1.73186e+08	1.27321e+08	2.58653e+08	1.52134e+08	1.37748e+08	1.97512e+08	2.60303e+08	1.36885e+08	1.39607e+08	1.4449e+08	2.3838e+08	1.02604e+08	4.92143e+07	1.52008e+08	2.07616e+08	2.04447e+08	1.91322e+08	1.68364e+08	1.65777e+08	1.87711e+08	2.26393e+08	1.77722e+08	2.65124e+08	1.60325e+08	2.32086e+08	2.30668e+08	1.39875e+08	1.59501e+08	1.17413e+08	1.51087e+08	1.6715e+08	1.52079e+08	1.74412e+08	2.12247e+08
0.658_190.9705	NA	C4 H N O8	190.97	0.658	NA	NA	NA	NA	NA	level5	NA	NA	NA	NA	NA	915990	1.27483e+06	1.628e+06	3.09581e+06	996740	788711	258287	637313	1.92651e+06	902969	915786	1.76386e+06	237584	1.11497e+06	875692	649113	543718	459858	906122	577027	3.85671e+06	166673	1.39454e+06	653963	1.08535e+06	711080	888436	1.70031e+06	863085	407319	823967	647546	2.11186e+06	985246
0.658_203.0227	NA	NA	203.023	0.658	NA	NA	NA	NA	NA	level5	NA	NA	NA	NA	NA	7.07834e+06	8.74472e+06	1.08152e+07	1.62429e+07	1.06456e+07	8.2504e+06	8.36066e+06	8.04891e+06	1.10194e+07	1.2107e+07	1.18942e+07	4.99741e+06	8.09646e+06	8.53607e+06	9.05814e+06	1.31667e+07	8.49959e+06	4.77779e+06	1.11468e+07	8.74145e+06	7.99474e+06	9.22736e+06	1.24461e+07	1.27002e+07	9.77572e+06	6.30976e+06	9.92554e+06	7.72943e+06	8.47102e+06	1.44767e+07	4.4312e+06	7.30688e+06	1.07399e+07	9.16123e+06
0.658_258.0824	NA	C6 H20 N4 O P2 S	258.082	0.658	NA	NA	NA	NA	NA	level5	NA	NA	NA	NA	NA	379883	1.30861e+06	3.59565e+06	5.89599e+06	1.77601e+06	1.88323e+06	1.20026e+06	1.30159e+06	2.21918e+06	1.77414e+06	1.76243e+06	909961	2.94402e+06	8.56189e+06	2.05169e+06	2.68889e+06	2.2223e+06	1.80402e+06	2.98306e+06	2.6618e+06	3.08366e+06	1.67971e+06	1.88635e+06	1.26354e+06	2.39868e+06	1.08667e+06	1.77743e+06	2.61518e+06	1.59487e+06	2.51388e+06	1.16257e+06	2.12882e+06	5.03637e+06	913528
0.658_289.8653	NA	C2 H Cl N4 O3 P2 S2	289.865	0.658	NA	NA	NA	NA	NA	level5	NA	NA	NA	NA	NA	5.29714e+07	1.4627e+07	1.14864e+07	1.51279e+07	1.89392e+07	2.003e+07	1.7202e+07	1.39603e+07	2.20548e+07	1.89689e+07	1.7643e+07	1.64271e+07	1.57439e+07	1.31669e+07	1.69415e+07	2.48789e+07	2.35976e+07	1.32592e+07	2.35455e+07	1.0871e+07	1.68932e+07	1.7629e+07	1.94724e+07	1.80916e+07	1.64325e+07	1.75776e+07	1.6547e+07	1.6745e+07	1.89217e+07	2.56095e+07	1.81251e+07	2.36676e+07	1.66049e+07	1.59386e+07
0.658_331.8945	NA	C3 H10 Cl N2 O4 P S4	331.894	0.658	NA	NA	NA	NA	NA	level5	NA	NA	NA	NA	NA	2.23309e+06	2.20269e+06	2.61753e+06	3.27905e+06	2.46704e+06	2.75436e+06	2.16844e+06	1.69478e+06	1.90583e+06	2.2486e+06	1.64733e+06	1.35666e+06	2.26916e+06	3.79099e+06	2.05761e+06	2.51648e+06	2.83168e+06	2.57009e+06	2.18291e+06	2.10713e+06	2.69468e+06	1.33623e+06	2.30449e+06	1.24544e+06	2.68776e+06	1.90879e+06	1.62004e+06	2.23472e+06	2.07787e+06	2.1982e+06	2.75274e+06	2.22776e+06	4.11282e+06	1.30414e+06
0.658_337.0434	Famotidine	C8 H15 N7 O2 S3	337.043	0.658	NA	S3208	HMDB0001919	NA	NA	level4	Organoheterocyclic compounds	Azoles	Thiazoles	Thiazoles	NA	1.50794e+06	3.74512e+06	6.24069e+06	3.52869e+06	7.15632e+06	1.96236e+06	3.22378e+06	5.75453e+06	5.48775e+06	7.09514e+06	6.32911e+06	2.78118e+06	6.0649e+06	5.54699e+06	3.85217e+06	9.99044e+06	2.52687e+06	4.34597e+06	6.9332e+06	1.16011e+06	1.4538e+07	5.73454e+06	8.63679e+06	2.85889e+06	9.63812e+06	1.09479e+07	5.03727e+06	6.33857e+06	6.23638e+06	5.67342e+06	7.2832e+06	4.09586e+06	2.60834e+06	2.02662e+06
0.658_355.8557	NA	C3 H3 O12 P3 S	355.856	0.658	NA	NA	NA	NA	NA	level5	NA	NA	NA	NA	NA	1.58099e+07	2.75192e+06	2.7826e+06	3.75973e+06	4.96029e+06	1.94381e+06	853611	2.04643e+06	3.10496e+06	1.38629e+06	3.95046e+06	4.18534e+06	3.81767e+06	3.69287e+06	1.49779e+06	4.14889e+06	4.04466e+06	3.32914e+06	4.04774e+06	1.29141e+06	5.29468e+06	4.918e+06	1.74343e+06	4.67149e+06	5.64926e+06	5.00788e+06	4.35192e+06	2.14705e+06	4.52734e+06	6.89617e+06	7.48698e+06	3.86077e+06	2.57358e+06	1.74699e+06
0.658_357.8527	NA	C4 H5 Cl O9 P2 S2	357.853	0.658	NA	NA	NA	NA	NA	level5	NA	NA	NA	NA	NA	1.69776e+07	2.83451e+06	2.53424e+06	3.31377e+06	7.29573e+06	4.9431e+06	6.7808e+06	4.3912e+06	4.73647e+06	5.35146e+06	4.39885e+06	4.21538e+06	2.90904e+06	2.98044e+06	2.57477e+06	6.138e+06	3.73192e+06	3.6003e+06	3.87434e+06	3.05558e+06	4.40965e+06	3.34722e+06	3.91658e+06	4.64168e+06	3.2368e+06	4.14828e+06	4.03456e+06	6.24995e+06	3.86812e+06	5.98146e+06	4.20356e+06	6.74409e+06	2.79196e+06	4.49036e+06
0.658_413.8143	NA	NA	413.814	0.658	NA	NA	NA	NA	NA	level5	NA	NA	NA	NA	NA	4.70841e+06	1.94532e+06	1.12885e+06	1.60363e+06	2.17601e+06	2.11799e+06	1.40912e+06	1.73623e+06	2.39248e+06	1.21961e+06	2.06614e+06	1.74014e+06	1.92913e+06	1.8493e+06	1.30089e+06	1.67475e+06	2.28124e+06	1.5656e+06	2.29473e+06	1.1043e+06	2.43911e+06	2.30421e+06	1.94009e+06	1.95743e+06	1.69479e+06	2.27404e+06	1.61085e+06	2.48838e+06	1.15215e+06	1.8571e+06	2.28548e+06	2.69716e+06	1.22117e+06	2.24443e+06
0.658_431.7852	NA	C H3 Cl O14 P2 S3	431.785	0.658	NA	NA	NA	NA	NA	level5	NA	NA	NA	NA	NA	4.59797e+06	1.32796e+06	843056	1.04432e+06	1.31818e+06	1.47905e+06	1.15501e+06	993282	1.4929e+06	1.5762e+06	1.24197e+06	1.72321e+06	1.34419e+06	1.5604e+06	1.13841e+06	1.1656e+06	1.78699e+06	867645	1.39813e+06	837718	1.2752e+06	1.94178e+06	1.76535e+06	1.31536e+06	1.08073e+06	1.28235e+06	1.46596e+06	1.4234e+06	1.35615e+06	869626	1.17489e+06	1.40226e+06	824297	1.17013e+06
0.658_545.9511	NA	C5 H16 Cl N6 O16 P S2	545.951	0.658	NA	NA	NA	NA	NA	level5	NA	NA	NA	NA	NA	4.38303e+06	2.48596e+06	2.22837e+06	2.36816e+06	3.18053e+06	1.75464e+06	2.39404e+06	2.33718e+06	1.9188e+06	1.9253e+06	2.54442e+06	2.72147e+06	1.95206e+06	1.99268e+06	1.8854e+06	3.31728e+06	2.85031e+06	1.34431e+06	3.75701e+06	1.68127e+06	2.87397e+06	2.59444e+06	2.21265e+06	2.50665e+06	2.18998e+06	2.07409e+06	3.90019e+06	2.02939e+06	3.8591e+06	3.09191e+06	2.95535e+06	2.52211e+06	2.43317e+06	3.32884e+06
0.659_231.0715	NA	C7 H14 N5 P S	231.071	0.659	NA	NA	NA	NA	NA	level5	NA	NA	NA	NA	NA	657210	892040	3.26821e+06	4.24759e+06	1.70437e+06	2.50622e+06	2.50342e+06	1.85533e+06	4.27131e+06	2.35977e+06	2.33334e+06	1.88497e+06	3.57905e+06	4.47409e+06	2.02584e+06	2.85398e+06	1.57854e+06	1.78651e+06	3.37872e+06	2.25953e+06	3.08672e+06	1.2962e+06	3.17796e+06	2.01129e+06	2.90487e+06	1.92842e+06	2.40203e+06	2.41807e+06	2.34368e+06	3.01122e+06	1.73254e+06	1.71443e+06	5.21009e+06	1.19622e+06
0.659_321.9243	NA	C7 H3 Cl N4 O5 S2	321.924	0.659	NA	NA	NA	NA	NA	level5	NA	NA	NA	NA	NA	440331	797091	1.55642e+06	3.73969e+06	1.15024e+06	1.0942e+06	644359	1.2188e+06	1.59631e+06	1.16936e+06	1.10916e+06	375179	1.06151e+06	1.77064e+06	1.10463e+06	1.97298e+06	633146	683110	1.58667e+06	971612	1.74486e+06	1.11412e+06	1.32324e+06	2.746e+06	938766	456787	1.02675e+06	2.55709e+06	1.50781e+06	1.54486e+06	506666	1.20665e+06	1.95226e+06	819194
0.659_329.9737	Mercufenol chloride	C6 H5 Cl Hg O	329.974	0.659	NA	S6733	NA	NA	NA	level4	NA	NA	NA	NA	NA	5.93438e+06	299141	525764	2.10328e+06	517897	414532	457826	549711	516390	816800	433532	234179	471708	442492	404978	694641	300192	406397	438668	589128	503665	610681	592110	525297	601190	359901	498687	556658	429634	826413	174535	655583	756540	487034
0.659_333.8916	Chlorethoxyfos	C6 H11 Cl4 O3 P S	333.892	0.659	C18677	S82758	NA	NA	NA	level4	NA	NA	NA	NA	NULL	1.05486e+06	768560	1.49777e+06	1.49666e+06	1.76506e+06	1.14873e+06	3.27781e+06	1.60611e+06	599825	1.20347e+06	1.66199e+06	697633	1.06807e+06	1.8915e+06	963635	1.66555e+06	1.19014e+06	1.32523e+06	1.30805e+06	1.29519e+06	1.00552e+06	576470	1.55356e+06	873557	2.23247e+06	1.06943e+06	664500	2.30168e+06	1.04724e+06	1.19886e+06	1.54988e+06	701351	2.24543e+06	1.92796e+06
0.659_349.8656	NA	C5 H4 Cl N2 O6 P S3	349.866	0.659	NA	NA	NA	NA	NA	level5	NA	NA	NA	NA	NA	342801	513987	533724	417024	1.31774e+06	446844	514972	564972	271119	419709	478850	416499	717432	1.27311e+06	197080	468685	817758	541789	496557	284451	560455	588301	913273	455844	704233	776754	325005	1.06593e+06	376889	387690	717026	548909	1.20284e+06	444023
0.659_371.8297	NA	C2 H2 Cl N4 O6 P S4	371.83	0.659	NA	NA	NA	NA	NA	level5	NA	NA	NA	NA	NA	8.07103e+06	2.24122e+06	1.75156e+06	2.38296e+06	3.76454e+06	2.29978e+06	3.85772e+06	1.69012e+06	5.43821e+06	3.19188e+06	2.13829e+06	4.89669e+06	1.86882e+06	3.14163e+06	2.31531e+06	2.88767e+06	3.21651e+06	2.3208e+06	2.15154e+06	1.40668e+06	2.41791e+06	3.56434e+06	4.645e+06	3.2084e+06	4.26021e+06	1.79687e+06	3.56916e+06	2.25028e+06	2.20014e+06	2.82409e+06	3.98573e+06	2.34212e+06	2.20037e+06	2.14393e+06
0.659_389.8009	NA	C2 H Cl N2 O9 P2 S3	389.801	0.659	NA	NA	NA	NA	NA	level5	NA	NA	NA	NA	NA	1.37893e+06	571565	288123	342026	511390	318477	333074	493391	683155	418687	441703	840708	531168	696477	556920	463481	1.05982e+06	292177	530659	322101	264768	1.05373e+06	308924	489423	477486	380172	781737	442108	425346	292921	516252	332428	217178	481138
0.659_557.7319	NA	NA	557.732	0.659	NA	NA	NA	NA	NA	level5	NA	NA	NA	NA	NA	2.45163e+06	598275	315191	858566	675747	583090	764576	674537	772237	785443	678525	618188	584153	514811	570505	563900	753250	608177	595833	513090	656097	669146	665640	777557	442022	668079	698453	814987	489965	703232	702791	889414	229549	792998
0.659_561.9266	NA	C15 H9 Cl N6 O10 P2 S	561.927	0.659	NA	NA	NA	NA	NA	level5	NA	NA	NA	NA	NA	1.47196e+06	1.11767e+06	870827	1.03391e+06	1.32817e+06	1.09514e+06	881617	1.03155e+06	1.41408e+06	1.10482e+06	1.51214e+06	1.53252e+06	1.11275e+06	1.63457e+06	1.35891e+06	1.29602e+06	2.19919e+06	920253	1.4821e+06	816234	1.28622e+06	1.3477e+06	915041	1.32415e+06	1.31112e+06	1.46017e+06	1.76359e+06	1.01412e+06	1.14874e+06	906943	1.40948e+06	827800	1.10006e+06	1.06226e+06
0.66_112.0138	NA	NA	112.014	0.66	NA	NA	NA	NA	NA	level5	NA	NA	NA	NA	NA	4.49061e+07	4.22394e+07	2.40903e+07	4.94484e+07	4.49986e+07	3.79191e+07	2.32093e+07	3.31165e+07	2.89363e+07	3.11536e+07	5.6884e+07	4.60263e+07	2.17334e+07	2.16443e+07	3.13214e+07	4.14364e+07	5.52166e+07	7.05808e+07	2.73135e+07	2.66102e+07	3.60331e+07	1.8653e+07	2.8054e+07	2.13044e+07	7.95787e+07	5.83104e+07	2.54704e+07	2.74151e+07	5.30168e+07	2.95855e+07	3.35843e+07	2.42084e+07	1.36831e+08	2.67405e+07
0.66_147.9903	NA	NA	147.99	0.66	NA	NA	NA	NA	NA	level5	NA	NA	NA	NA	NA	7.07658e+07	9.13354e+07	1.06701e+08	1.34172e+08	8.9742e+07	9.19957e+07	7.21202e+07	6.03018e+07	7.96867e+07	9.03027e+07	7.20208e+07	6.97525e+07	1.05635e+08	2.1426e+08	9.34439e+07	9.51741e+07	1.12781e+08	8.30066e+07	9.28728e+07	7.60327e+07	9.59443e+07	5.72325e+07	9.05075e+07	5.69095e+07	1.10832e+08	6.38923e+07	7.48404e+07	8.29157e+07	9.11327e+07	8.48149e+07	1.22544e+08	7.24713e+07	1.85776e+08	5.28435e+07
0.66_151.0151	NA	C2 H6 N3 O3 P	151.015	0.66	NA	NA	NA	NA	NA	level5	NA	NA	NA	NA	NA	2.14067e+07	9.69948e+06	6.23225e+06	5.95197e+06	1.53568e+07	1.14348e+07	1.95137e+07	1.14078e+07	1.40718e+07	1.1978e+07	1.65036e+07	1.44061e+07	1.60976e+07	1.40216e+07	1.51277e+07	9.52959e+06	1.09439e+07	1.00711e+07	1.21395e+07	1.18466e+07	1.75006e+07	8.82375e+06	1.18296e+07	2.35233e+07	2.26247e+07	1.50004e+07	1.97162e+07	9.8291e+06	8.13571e+06	8.94365e+06	1.21935e+07	9.84548e+06	1.65871e+07	1.58261e+07
0.66_155.0352	N-methylethanolamine phosphate	C3 H10 N O4 P	155.035	0.66	C01210	S388545	HMDB0060173	NA	NA	level4	Organic acids and derivatives	Organic phosphoric acids and derivatives	Phosphate esters	Organic acids	map00564 Glycerophospholipid metabolism	2.37583e+07	1.34287e+08	1.66325e+08	6.68564e+07	1.17094e+08	1.36316e+08	8.43472e+06	1.22095e+08	1.544e+08	1.41537e+08	1.78011e+08	1.17225e+08	6.75899e+07	1.4432e+08	1.93442e+08	1.35785e+08	2.39322e+08	1.2683e+08	1.24025e+08	1.4277e+08	1.50041e+08	1.58518e+08	2.18196e+08	1.15948e+08	1.43879e+08	1.48519e+08	1.4498e+08	1.08678e+08	1.33261e+08	1.50801e+08	1.44986e+08	1.34437e+08	1.01771e+08	1.57655e+08
0.66_202.0452	[similar to: d-(+)-xylose; δmass: 51.9923 da]	NA	202.045	0.66	NA	NA	NA	NA	NA	level5	NA	NA	NA	NA	NA	9.67069e+06	3.62351e+07	6.81622e+07	7.56332e+07	3.18094e+07	3.59198e+07	2.5172e+07	1.71798e+07	2.30682e+07	3.4061e+07	2.35793e+07	2.11337e+07	6.32718e+07	1.61697e+08	3.93743e+07	3.58835e+07	6.06261e+07	3.76544e+07	3.50954e+07	3.74779e+07	4.42884e+07	1.75134e+07	3.47749e+07	1.72886e+07	5.19375e+07	2.5526e+07	3.14259e+07	2.79147e+07	3.53094e+07	3.1161e+07	6.27039e+07	1.99249e+07	1.36808e+08	1.09518e+07
0.66_216.0398	2-c-methylerythritol 4-phosphate	C5 H13 O7 P	216.04	0.66	C11434	S391470	NA	55.1	NA	level4	NA	NA	NA	NA	map00900 Terpenoid backbone biosynthesis; map01060 Biosynthesis of plant secondary metabolites; map01062 Biosynthesis of terpenoids and steroids; map01070 Biosynthesis of plant hormones; map01100 Metabolic pathways; map01110 Biosynthesis of secondary metabolites; map01130 Biosynthesis of antibiotics	4.76647e+08	6.58442e+08	2.32409e+08	7.80526e+08	5.25627e+08	7.16535e+08	4.36737e+08	3.36164e+08	3.83355e+08	4.50122e+08	4.17731e+08	3.84471e+08	2.67166e+08	2.31854e+08	3.80758e+08	4.28413e+08	4.10195e+08	6.14087e+08	4.10149e+08	3.75327e+08	4.09576e+08	2.85331e+08	4.86918e+08	3.52088e+08	3.98291e+08	4.48754e+08	3.68349e+08	4.37557e+08	4.51073e+08	4.48445e+08	4.93081e+08	4.59026e+08	7.22625e+08	4.73933e+08
0.66_218.0195	NA	C5 H7 N4 O4 P	218.019	0.66	NA	NA	NA	NA	NA	level5	NA	NA	NA	NA	NA	7.75691e+08	7.38597e+08	3.86091e+08	6.87059e+08	6.69371e+08	7.97353e+08	4.29859e+08	5.36032e+08	5.52666e+08	4.82246e+08	5.30006e+08	5.43065e+08	4.91901e+08	4.32104e+08	6.25227e+08	6.43023e+08	7.41762e+08	6.43742e+08	5.37046e+08	5.91931e+08	5.73389e+08	4.68151e+08	5.29073e+08	4.6442e+08	6.6907e+08	5.38405e+08	5.74213e+08	6.26929e+08	7.81972e+08	5.35099e+08	6.75329e+08	4.71715e+08	8.74631e+08	6.12937e+08
0.66_253.8166	NA	NA	253.817	0.66	NA	NA	NA	NA	NA	level5	NA	NA	NA	NA	NA	3.38801e+07	1.07095e+07	1.00219e+07	1.47375e+07	1.868e+07	1.89813e+07	2.39143e+07	2.28083e+07	1.76861e+07	1.88952e+07	1.25957e+07	8.87725e+06	1.23742e+07	9.23597e+06	1.14154e+07	1.3723e+07	9.44408e+06	1.36882e+07	1.4992e+07	1.42799e+07	2.2793e+07	1.08645e+07	2.23314e+07	3.04571e+07	1.35043e+07	1.89889e+07	9.21481e+06	3.13217e+07	1.85714e+07	2.04061e+07	1.73365e+07	2.74462e+07	8.29798e+06	2.45051e+07
0.66_261.8703	NA	C H Cl N4 O2 P2 S2	261.87	0.66	NA	NA	NA	NA	NA	level5	NA	NA	NA	NA	NA	69811	180291	417410	493833	690874	315922	535304	1.16153e+06	445220	345562	792443	581276	324375	123913	559541	753797	258642	483151	782253	112859	554993	182313	1.03472e+06	294033	520316	1.09492e+06	113883	571699	579342	356457	1.06696e+06	1.88491e+06	395132	1.41693e+06
0.66_270.0945	NA	C9 H18 O9	270.094	0.66	NA	NA	NA	NA	NA	level5	NA	NA	NA	NA	NA	6.27951e+07	1.37448e+08	1.01616e+08	2.02763e+08	9.66163e+07	1.31297e+08	8.54859e+07	7.74841e+07	1.02387e+08	1.13227e+08	8.51489e+07	9.02088e+07	1.14377e+08	1.62821e+08	1.23665e+08	1.03247e+08	1.36083e+08	1.24647e+08	1.05025e+08	9.73279e+07	1.30731e+08	6.52787e+07	1.19658e+08	8.10156e+07	1.22206e+08	1.21929e+08	9.33282e+07	9.01219e+07	1.21256e+08	9.88353e+07	1.26532e+08	6.73636e+07	2.52236e+08	7.39754e+07
0.66_273.9358	NA	C2 H3 Cl N6 O4 S2	273.936	0.66	NA	NA	NA	NA	NA	level5	NA	NA	NA	NA	NA	3.90856e+06	4.1161e+06	4.56243e+06	6.91876e+06	4.25227e+06	4.70393e+06	3.51805e+06	2.59696e+06	3.64328e+06	3.58038e+06	3.52635e+06	3.00441e+06	4.99427e+06	8.80822e+06	4.24466e+06	4.72696e+06	6.15509e+06	5.55601e+06	4.39967e+06	4.14734e+06	5.39009e+06	2.14978e+06	3.90252e+06	2.17138e+06	5.4169e+06	3.19948e+06	3.23302e+06	4.06246e+06	4.16069e+06	4.61585e+06	4.64107e+06	3.96472e+06	7.87975e+06	2.40892e+06
0.66_289.9098	NA	NA	289.91	0.66	NA	NA	NA	NA	NA	level5	NA	NA	NA	NA	NA	440294	1.08277e+06	1.02026e+06	1.26815e+06	804340	895015	529709	407669	889099	831437	724851	914552	1.13732e+06	2.58943e+06	1.03315e+06	1.01885e+06	1.90028e+06	972406	976117	648608	913382	590425	662988	327362	1.13347e+06	765283	764851	723395	854101	572791	1.02883e+06	413244	1.74243e+06	416039
0.66_291.1906	NA	C11 H25 N5 O4	291.191	0.66	NA	NA	NA	NA	NA	level5	NA	NA	NA	NA	NA	918993	965980	7.66837e+06	2.02068e+07	701439	6.51106e+06	6.66275e+06	3.71238e+06	6.21596e+06	4.85639e+06	5.585e+06	1.82865e+06	1.84247e+06	2.08044e+06	3.59294e+06	7.4505e+06	2.87356e+06	3.31406e+06	4.14352e+06	4.82591e+06	3.35677e+06	4.59676e+06	7.40352e+06	1.17751e+07	3.27941e+06	2.74363e+06	5.73499e+06	6.00598e+06	4.30448e+06	6.51667e+06	2.09896e+06	6.98688e+06	4.21873e+06	1.3736e+06
0.66_299.1211	Pentiapine	C15 H17 N5 S	299.121	0.66	NA	S49448	NA	NA	NA	level4	NA	NA	NA	NA	NA	705695	3.11723e+06	3.37572e+06	7.40298e+06	4.43694e+06	6.72591e+06	3.05285e+06	3.30214e+06	5.77754e+06	3.62925e+06	4.77865e+06	3.61448e+06	4.2109e+06	2.1452e+06	2.89915e+06	3.53478e+06	1.01828e+06	4.64273e+06	4.63489e+06	3.35886e+06	4.93282e+06	2.8575e+06	4.04237e+06	5.72581e+06	3.91394e+06	3.16031e+06	4.52365e+06	3.31717e+06	4.89448e+06	5.53887e+06	2.51546e+06	3.52409e+06	6.91543e+06	5.26584e+06
0.66_315.1041	NA	C24 H13 N	315.104	0.66	NA	NA	NA	NA	NA	level5	NA	NA	NA	NA	NA	7.17116e+06	4.3693e+06	1.07305e+06	2.00168e+06	3.72584e+06	7.44966e+06	4.65553e+06	4.18961e+06	4.4749e+06	5.28027e+06	3.27232e+06	2.55414e+06	1.75614e+06	3.94997e+06	3.39875e+06	2.78102e+06	4.52605e+06	3.38857e+06	3.36225e+06	3.70598e+06	1.06425e+07	2.39126e+06	3.70771e+06	8.15804e+06	3.18803e+06	9.75479e+06	3.41893e+06	6.45203e+06	2.14962e+06	2.76985e+06	2.33502e+06	3.8804e+06	7.02076e+06	3.71577e+06
0.66_373.8268	NA	C7 H Cl O8 P2 S2	373.827	0.66	NA	NA	NA	NA	NA	level5	NA	NA	NA	NA	NA	7.29611e+06	1.35542e+06	1.50392e+06	1.40416e+06	2.34401e+06	1.51953e+06	1.97808e+06	2.36682e+06	1.83074e+06	2.08226e+06	2.12136e+06	2.67788e+06	1.82647e+06	1.83814e+06	2.00255e+06	1.40742e+06	3.77427e+06	1.35229e+06	2.23286e+06	1.17922e+06	2.00403e+06	2.28166e+06	2.1564e+06	3.48716e+06	2.1465e+06	1.74353e+06	2.35757e+06	3.27916e+06	1.93756e+06	3.1393e+06	3.33739e+06	1.7324e+06	1.12214e+06	2.54487e+06
0.66_453.9512	NA	C12 H13 Cl N4 O5 P2 S2	453.951	0.66	NA	NA	NA	NA	NA	level5	NA	NA	NA	NA	NA	1.0768e+07	6.24421e+06	6.22274e+06	3.80765e+06	6.29395e+06	3.58323e+06	4.15217e+06	5.1608e+06	4.48125e+06	4.04284e+06	7.85099e+06	9.796e+06	6.74759e+06	5.26279e+06	7.70585e+06	7.52604e+06	1.30782e+07	5.12869e+06	3.62846e+06	4.21615e+06	5.36116e+06	4.28889e+06	5.20458e+06	596824	8.75426e+06	7.4518e+06	7.84813e+06	612277	4.08121e+06	5.07855e+06	6.12516e+06	1.20617e+06	8.39115e+06	4.34671e+06
0.66_483.7985	NA	C3 H2 Cl N2 O16 P S3	483.798	0.66	NA	NA	NA	NA	NA	level5	NA	NA	NA	NA	NA	5.05461e+06	684803	488545	610441	893721	955890	1.43292e+06	1.00762e+06	1.00668e+06	919184	652867	656850	488882	550771	498965	839506	930793	576542	699636	520628	975275	684861	997767	889198	614394	1.04348e+06	660615	1.29374e+06	822999	737164	785706	2.51369e+06	401815	1.10851e+06
0.66_497.7755	NA	C2 H2 Cl N4 O12 P3 S3	497.776	0.66	NA	NA	NA	NA	NA	level5	NA	NA	NA	NA	NA	4.71923e+06	1.24307e+06	947491	921132	1.29136e+06	1.29112e+06	1.24582e+06	1.34887e+06	1.55662e+06	1.47941e+06	1.42268e+06	1.30705e+06	923117	1.48007e+06	899533	931760	1.49336e+06	1.12688e+06	1.203e+06	957197	1.39732e+06	1.61273e+06	1.25767e+06	1.18489e+06	865222	1.20947e+06	1.3346e+06	2.1118e+06	1.01505e+06	1.08163e+06	1.45019e+06	1.40767e+06	683132	1.62077e+06
0.66_499.7723	NA	C4 H3 Cl O16 P2 S3	499.772	0.66	NA	NA	NA	NA	NA	level5	NA	NA	NA	NA	NA	5.63752e+06	1.16941e+06	801428	957625	1.50609e+06	1.37164e+06	1.15944e+06	1.07415e+06	2.15568e+06	1.63255e+06	1.21176e+06	1.26055e+06	878599	1.07272e+06	771229	828410	1.31804e+06	1.09577e+06	1.20711e+06	817719	1.18112e+06	1.52359e+06	1.08115e+06	1.32454e+06	911080	1.16213e+06	1.38832e+06	1.55365e+06	1.13607e+06	1.05473e+06	1.48865e+06	1.75167e+06	567941	1.62412e+06
0.66_625.7208	NA	NA	625.721	0.66	NA	NA	NA	NA	NA	level5	NA	NA	NA	NA	NA	2.74212e+06	554950	634034	250449	467646	392366	740552	451786	575477	778160	783235	446402	276418	602836	396040	366239	897045	561965	970637	653270	898740	751196	461015	597052	617363	618525	422852	1.09546e+06	585620	636879	502427	572566	124168	388772
0.661_103.0999	Choline	C5 H13 N O	103.1	0.661	C00114	MReference-886	HMDB0000097	NA	89.8	level1	Organic nitrogen compounds	Organonitrogen compounds	Quaternary ammonium salts	Quaternary ammonium salts	map00260 Glycine, serine and threonine metabolism; map00564 Glycerophospholipid metabolism; map01100 Metabolic pathways; map02010 ABC transporters; map04725 Cholinergic synapse; map04976 Bile secretion; map05231 Choline metabolism in cancer	2.49058e+08	3.98729e+08	2.91088e+08	2.7361e+08	4.53847e+08	4.26978e+08	3.09936e+08	4.71691e+08	2.87076e+08	3.62082e+08	3.58425e+08	3.60058e+08	2.86421e+08	4.055e+08	3.44506e+08	3.04271e+08	2.94828e+08	2.24695e+08	3.86142e+08	3.59807e+08	4.605e+08	3.1166e+08	3.5147e+08	3.46036e+08	3.00032e+08	2.73628e+08	3.89844e+08	4.53246e+08	3.42243e+08	3.28099e+08	3.28219e+08	2.72639e+08	2.37478e+08	5.36475e+08
0.661_177.0167	NA	C7 H3 N3 O3	177.017	0.661	NA	NA	NA	NA	NA	level5	NA	NA	NA	NA	NA	2.68809e+06	2.29595e+06	4.71762e+06	6.32217e+06	4.65591e+06	5.91911e+06	4.09076e+06	4.83036e+06	7.58853e+06	5.5106e+06	5.02152e+06	6.26289e+06	6.73078e+06	4.96754e+06	4.08216e+06	6.62486e+06	3.09196e+06	3.59396e+06	5.65626e+06	3.56652e+06	5.55317e+06	4.80433e+06	6.27252e+06	7.10785e+06	3.99929e+06	4.10836e+06	7.01909e+06	4.50844e+06	4.98101e+06	9.32786e+06	3.42841e+06	4.99209e+06	6.60435e+06	6.12983e+06
0.661_197.8555	NA	NA	197.856	0.661	NA	NA	NA	NA	NA	level5	NA	NA	NA	NA	NA	2.593e+07	1.02241e+07	8.68981e+06	1.37012e+07	1.52863e+07	1.6213e+07	1.81521e+07	1.90901e+07	1.45323e+07	1.60424e+07	1.12322e+07	7.76484e+06	1.06319e+07	7.89472e+06	1.09398e+07	1.58129e+07	9.55523e+06	1.25398e+07	1.34935e+07	1.30126e+07	1.77531e+07	8.9071e+06	1.7782e+07	2.11636e+07	1.09623e+07	1.59432e+07	9.12114e+06	2.62438e+07	1.4819e+07	1.70723e+07	1.47137e+07	2.09216e+07	8.26741e+06	1.96073e+07
0.661_213.8294	NA	NA	213.829	0.661	NA	NA	NA	NA	NA	level5	NA	NA	NA	NA	NA	1.43097e+07	8.81024e+06	6.01407e+06	9.20544e+06	1.03894e+07	1.14525e+07	1.00299e+07	1.06438e+07	1.03702e+07	1.14491e+07	7.86359e+06	7.59663e+06	8.77246e+06	8.80396e+06	9.42291e+06	9.91545e+06	9.5465e+06	9.16982e+06	1.02033e+07	9.56744e+06	1.20306e+07	8.71561e+06	1.19883e+07	1.41554e+07	7.38051e+06	8.60729e+06	9.33729e+06	1.5551e+07	1.12466e+07	9.6853e+06	1.1778e+07	1.09253e+07	5.93467e+06	1.13077e+07
0.661_256.14	NA	NA	256.14	0.661	NA	NA	NA	NA	NA	level5	NA	NA	NA	NA	NA	5.90449e+06	1.46934e+07	4.70862e+07	1.09593e+07	1.1781e+07	1.94529e+07	3.71329e+07	1.75658e+07	8.53963e+06	1.63255e+07	1.82565e+07	6.10119e+06	3.2615e+06	2.56272e+07	2.298e+07	1.77331e+07	2.0728e+07	1.13954e+07	1.8209e+07	1.85286e+07	1.46842e+07	2.21273e+07	3.46495e+07	3.67366e+07	1.23428e+07	1.55319e+07	1.06948e+07	3.48872e+07	1.38316e+07	2.87689e+07	1.30981e+07	3.38171e+07	8.96924e+06	2.5728e+07
0.661_429.9682	NA	C11 H12 O14 P2	429.968	0.661	NA	NA	NA	NA	NA	level5	NA	NA	NA	NA	NA	3.33359e+06	1.36249e+06	3.03032e+06	5.612e+06	1.78536e+06	3.03596e+06	1.33416e+06	1.12352e+06	4.03389e+06	1.28229e+06	3.614e+06	3.75957e+06	4.0833e+06	7.34438e+06	3.23079e+06	2.76997e+06	5.92602e+06	1.93798e+06	3.68853e+06	1.91392e+06	4.27917e+06	2.71681e+06	3.03218e+06	493228	1.06016e+06	3.58e+06	1.47342e+06	1.7617e+06	1.99125e+06	1.25483e+06	6.47218e+06	1.1656e+06	2.96825e+06	1.47048e+06
0.661_481.8018	NA	NA	481.802	0.661	NA	NA	NA	NA	NA	level5	NA	NA	NA	NA	NA	1.99892e+06	686568	420921	504290	665934	791673	1.04421e+06	633127	964748	946981	686899	448742	378523	546927	421259	482013	404838	557879	580590	472449	801710	418252	876763	790834	598137	1.07406e+06	693959	1.17802e+06	699321	812368	755312	1.88743e+06	341471	996182
0.662_163.9642	NA	NA	163.964	0.662	NA	NA	NA	NA	NA	level5	NA	NA	NA	NA	NA	1.07266e+06	3.06994e+06	2.61499e+06	3.20987e+06	1.85038e+06	2.24254e+06	1.35578e+06	1.17774e+06	1.88717e+06	2.1335e+06	1.87161e+06	2.35018e+06	3.43522e+06	7.68105e+06	2.61061e+06	2.20372e+06	5.21494e+06	1.93116e+06	2.3656e+06	2.38476e+06	1.79565e+06	1.22439e+06	1.83272e+06	1.25688e+06	2.47186e+06	1.29337e+06	2.50408e+06	1.66257e+06	2.19901e+06	1.4528e+06	3.03754e+06	1.08241e+06	5.51285e+06	912427
0.662_229.9097	NA	NA	229.91	0.662	NA	NA	NA	NA	NA	level5	NA	NA	NA	NA	NA	1.40989e+08	4.2e+07	3.80673e+07	4.14482e+07	6.2143e+07	6.38375e+07	5.06228e+07	4.86983e+07	6.14939e+07	4.92073e+07	6.67602e+07	6.83267e+07	5.18348e+07	4.82814e+07	5.16312e+07	6.37318e+07	5.1546e+07	4.6241e+07	6.4777e+07	4.10753e+07	7.23051e+07	5.83033e+07	6.10848e+07	5.75678e+07	6.31572e+07	3.8565e+07	6.33587e+07	5.7649e+07	6.17009e+07	6.55874e+07	6.32162e+07	6.91812e+07	4.03175e+07	4.67062e+07
0.662_247.9918	NA	C3 H12 Cl N4 O P3	247.992	0.662	NA	NA	NA	NA	NA	level5	NA	NA	NA	NA	NA	2.37938e+06	2.41357e+06	4.24125e+06	9.85816e+06	4.19588e+06	3.46355e+06	2.57626e+06	5.09152e+06	4.28588e+06	5.00756e+06	3.64556e+06	962940	3.81916e+06	3.75152e+06	2.76947e+06	4.50741e+06	1.83706e+06	3.01644e+06	4.10222e+06	3.73652e+06	4.51844e+06	3.46964e+06	4.87158e+06	7.83976e+06	3.27557e+06	2.6654e+06	2.56356e+06	6.94673e+06	4.01751e+06	5.91214e+06	1.59371e+06	6.21242e+06	4.71385e+06	3.70539e+06
0.662_263.9656	NA	C5 H13 Cl N2 S4	263.966	0.662	NA	NA	NA	NA	NA	level5	NA	NA	NA	NA	NA	991734	1.51164e+06	3.13275e+06	5.98587e+06	2.39136e+06	1.93891e+06	1.51668e+06	3.30259e+06	2.21521e+06	2.20527e+06	2.47162e+06	975956	2.33029e+06	2.57271e+06	2.23331e+06	2.80493e+06	1.96232e+06	1.35307e+06	2.49356e+06	2.31306e+06	3.13961e+06	2.51998e+06	2.93981e+06	4.17973e+06	1.71009e+06	1.12298e+06	2.26355e+06	3.36274e+06	1.78028e+06	2.97841e+06	792913	2.18542e+06	2.95417e+06	2.52076e+06
0.662_341.9234	NA	C6 H12 Cl O6 P S3	341.923	0.662	NA	NA	NA	NA	NA	level5	NA	NA	NA	NA	NA	5.15607e+06	4.70739e+06	5.31257e+06	5.31402e+06	3.99198e+06	5.36705e+06	3.85211e+06	3.00359e+06	3.92696e+06	4.26126e+06	3.48884e+06	3.24939e+06	4.86122e+06	8.51159e+06	3.93749e+06	4.25463e+06	6.17086e+06	4.54496e+06	4.86542e+06	4.36785e+06	5.76924e+06	2.32128e+06	4.79704e+06	2.63884e+06	5.68993e+06	3.60845e+06	2.96879e+06	4.64128e+06	4.17584e+06	4.64597e+06	6.31015e+06	4.33286e+06	8.54103e+06	2.65157e+06
0.662_613.9408	NA	C8 H16 Cl N6 O18 P S2	613.941	0.662	NA	NA	NA	NA	NA	level5	NA	NA	NA	NA	NA	1.79576e+06	726205	926883	894113	1.14735e+06	852103	1.00845e+06	1.25054e+06	1.39584e+06	884951	1.02176e+06	967730	1.05096e+06	858375	839507	1.13086e+06	957349	655658	1.16668e+06	825794	1.00684e+06	1.1289e+06	1.06323e+06	1.20636e+06	1.10471e+06	1.51936e+06	984397	899256	1.06297e+06	1.27607e+06	1.04027e+06	1.12495e+06	869988	1.26982e+06
0.663_146.9969	[similar to: l-cysteine-s-sulfate; δmass: -53.9797 da]	NA	146.997	0.663	NA	NA	NA	NA	NA	level5	NA	NA	NA	NA	NA	2.65472e+06	3.82989e+06	3.29767e+06	4.41473e+06	3.17039e+06	2.50163e+06	3.71878e+06	2.72906e+06	2.19187e+06	3.54273e+06	2.74949e+06	1.44447e+06	2.58844e+06	4.76417e+06	3.00437e+06	4.48086e+06	1.35485e+06	1.1166e+06	1.62099e+06	4.25707e+06	2.09795e+06	2.10909e+06	2.78156e+06	4.07154e+06	3.26979e+06	1.55925e+06	2.19738e+06	3.07846e+06	2.92959e+06	4.30817e+06	1.08567e+06	2.59614e+06	2.08306e+06	3.35478e+06
0.663_147.0063	NA	C6 H N3 O2	147.006	0.663	NA	NA	NA	NA	NA	level5	NA	NA	NA	NA	NA	232995	343298	317814	2.33087e+06	726716	226743	202832	358268	904926	440460	573851	475902	286249	501752	522495	475383	246027	171254	557931	431607	550094	240220	393265	303429	820062	135480	446281	659209	373725	329614	664704	266053	1.94157e+06	398838
0.663_153.0405	NA	NA	153.041	0.663	NA	NA	NA	NA	NA	level5	NA	NA	NA	NA	NA	864414	999570	5.47059e+06	963641	1.79607e+06	3.6178e+06	3.69391e+06	3.24656e+06	1.60374e+06	2.21535e+06	3.57172e+06	2.05701e+06	1.83215e+06	1.46702e+06	2.25935e+06	2.81196e+06	898778	1.76641e+06	3.14272e+06	1.51702e+06	2.35667e+06	1.33265e+06	2.99512e+06	1.61738e+06	1.5921e+06	1.90757e+06	2.26159e+06	2.51914e+06	1.55189e+06	2.78379e+06	1.95465e+06	1.45647e+06	896083	2.06149e+06
0.663_163.0223	NA	C3 H5 N3 O5	163.022	0.663	NA	NA	NA	NA	NA	level5	NA	NA	NA	NA	NA	4.9611e+06	4.38735e+06	8.03696e+06	9.17697e+06	7.08912e+06	1.1087e+07	7.27459e+06	8.62448e+06	1.2719e+07	7.60339e+06	8.60695e+06	7.64084e+06	1.28219e+07	7.46778e+06	5.44853e+06	1.08879e+07	3.79734e+06	5.79799e+06	8.81671e+06	6.84043e+06	1.00471e+07	5.95331e+06	8.8409e+06	1.7145e+07	6.15112e+06	8.72271e+06	1.09114e+07	1.26602e+07	7.25158e+06	1.21235e+07	7.4137e+06	1.12722e+07	1.01493e+07	9.63801e+06
0.663_178.9964	NA	C6 H N3 O4	178.996	0.663	NA	NA	NA	NA	NA	level5	NA	NA	NA	NA	NA	2.94363e+06	1.55557e+06	3.21877e+06	2.93323e+06	3.17378e+06	3.26019e+06	2.14243e+06	3.128e+06	5.34202e+06	2.9163e+06	3.20317e+06	3.36238e+06	5.96875e+06	3.92707e+06	2.82644e+06	6.16072e+06	1.82977e+06	2.03639e+06	3.24095e+06	3.01342e+06	3.55383e+06	3.59968e+06	2.74797e+06	5.92896e+06	3.47169e+06	2.97691e+06	4.94592e+06	4.35249e+06	2.15032e+06	5.49667e+06	2.7342e+06	2.95173e+06	3.66315e+06	3.28922e+06
0.663_245.8836	NA	NA	245.884	0.663	NA	NA	NA	NA	NA	level5	NA	NA	NA	NA	NA	1.72909e+07	7.97787e+06	6.16105e+06	7.8876e+06	1.13018e+07	6.70684e+06	7.53523e+06	5.23158e+06	1.03989e+07	8.24378e+06	1.09334e+07	1.42773e+07	7.7277e+06	1.24891e+07	8.06139e+06	1.10445e+07	2.34699e+07	9.1415e+06	1.16338e+07	7.36277e+06	7.13191e+06	1.25947e+07	9.69983e+06	9.16837e+06	1.23008e+07	9.46104e+06	1.61419e+07	9.91986e+06	5.48736e+06	8.45627e+06	8.76752e+06	5.36946e+06	4.0173e+06	8.78797e+06
0.663_255.8135	NA	C H2 Cl O P S5	255.814	0.663	NA	NA	NA	NA	NA	level5	NA	NA	NA	NA	NA	2.80102e+07	8.28567e+06	8.1733e+06	1.24829e+07	1.4737e+07	1.5115e+07	2.05206e+07	2.07173e+07	1.40793e+07	1.60754e+07	1.05752e+07	7.24364e+06	1.02212e+07	7.61458e+06	9.01624e+06	1.53888e+07	8.68469e+06	1.14513e+07	1.22042e+07	1.17675e+07	1.80597e+07	8.25713e+06	1.80774e+07	2.33031e+07	1.07426e+07	1.56693e+07	7.79279e+06	2.91834e+07	1.73004e+07	1.66917e+07	1.46122e+07	2.45928e+07	6.57612e+06	2.07857e+07
0.663_272.1102	NA	C9 H20 O9	272.11	0.663	NA	NA	NA	NA	NA	level5	NA	NA	NA	NA	NA	1.42521e+06	1.87381e+06	178252	6.34445e+06	1.69129e+06	53111.4	433504	32832.9	36680.5	40561.4	39333.7	41381.3	41402.1	48099.9	32769.5	56926.2	55158.2	42409.8	43614.2	28671	49158.7	33074.8	36860.6	137654	62728	42681.8	38588.8	111007	63819.3	71845.4	52490.4	72843.1	1.67612e+06	34389.3
0.663_305.9504	NA	C5 H11 Cl N4 O S4	305.95	0.663	NA	NA	NA	NA	NA	level5	NA	NA	NA	NA	NA	1.07353e+06	1.5121e+06	2.06494e+06	5.87418e+06	2.22018e+06	2.11679e+06	1.48609e+06	3.02333e+06	2.08789e+06	2.47658e+06	1.71e+06	230861	1.35425e+06	1.77337e+06	1.34848e+06	2.46479e+06	830027	1.48485e+06	2.10446e+06	1.80005e+06	2.87375e+06	1.722e+06	3.00481e+06	4.60005e+06	1.52086e+06	1.11231e+06	1.36155e+06	3.89453e+06	1.69978e+06	3.07175e+06	870143	3.06713e+06	2.43873e+06	1.71281e+06
0.663_357.8973	NA	C10 H12 Cl P S5	357.897	0.663	NA	NA	NA	NA	NA	level5	NA	NA	NA	NA	NA	1.21424e+06	1.97233e+06	1.68438e+06	2.02701e+06	1.62569e+06	1.99944e+06	1.09401e+06	852053	1.67221e+06	1.51628e+06	1.46435e+06	1.63395e+06	2.11378e+06	4.49421e+06	1.68918e+06	1.3057e+06	3.34756e+06	1.47548e+06	1.4373e+06	1.29896e+06	1.51729e+06	1.03116e+06	1.52049e+06	831077	1.71375e+06	1.01041e+06	1.51728e+06	1.62547e+06	1.31844e+06	1.27649e+06	2.52821e+06	1.26908e+06	3.1283e+06	733392
0.663_404.0289	NA	C15 H13 N6 O2 P S2	404.029	0.663	NA	NA	NA	NA	NA	level5	NA	NA	NA	NA	NA	3.27923e+06	4.95786e+06	4.83438e+06	4.21751e+06	7.92287e+06	4.81294e+06	4.82858e+06	4.95764e+06	5.12336e+06	6.35784e+06	5.1412e+06	7.23148e+06	5.03045e+06	6.87238e+06	6.52296e+06	7.1014e+06	8.04361e+06	3.57244e+06	6.30552e+06	5.3182e+06	5.92601e+06	5.48017e+06	7.00633e+06	9.61613e+06	8.71117e+06	7.77848e+06	6.84329e+06	6.25125e+06	7.47387e+06	7.7865e+06	7.1635e+06	6.0789e+06	5.96145e+06	5.35675e+06
0.663_425.8402	NA	C3 H6 Cl O14 P3 S	425.84	0.663	NA	NA	NA	NA	NA	level5	NA	NA	NA	NA	NA	8.47725e+06	811639	890805	1.15121e+06	1.26941e+06	914725	1.84713e+06	1.51562e+06	1.64992e+06	1.00239e+06	1.2541e+06	851928	837481	864121	600798	1.67808e+06	656753	1.12375e+06	1.08097e+06	767288	1.44411e+06	906152	1.18097e+06	948559	991951	1.14925e+06	1.27506e+06	1.49111e+06	1.06892e+06	1.5391e+06	1.5406e+06	1.93049e+06	436634	1.17764e+06
0.663_495.9363	NA	C7 H13 Cl N2 O17 S2	495.936	0.663	NA	NA	NA	NA	NA	level5	NA	NA	NA	NA	NA	1.24982e+07	3.85356e+06	4.06931e+06	2.02794e+06	5.76243e+06	2.72819e+06	3.79524e+06	4.11391e+06	4.0298e+06	2.86355e+06	5.98299e+06	5.88033e+06	3.53472e+06	2.74305e+06	4.3011e+06	7.91939e+06	4.78509e+06	4.83532e+06	3.46313e+06	3.81088e+06	3.55256e+06	5.58716e+06	4.52755e+06	617009	7.68811e+06	6.43362e+06	4.61235e+06	653161	4.02359e+06	5.41053e+06	3.91669e+06	1.61036e+06	6.86529e+06	3.97727e+06
0.663_591.85	NA	NA	591.85	0.663	NA	NA	NA	NA	NA	level5	NA	NA	NA	NA	NA	2.57156e+06	927596	545364	239364	1.34349e+06	245756	886863	573609	821962	837886	1.45107e+06	676218	1.20178e+06	1.07281e+06	1.33178e+06	1.56267e+06	1.61996e+06	631104	604339	911433	1.05748e+06	1.52904e+06	1.18851e+06	166782	1.95276e+06	1.11743e+06	1.59155e+06	174750	497418	836688	967204	177530	1.74765e+06	696860
0.664_142.0244	NA	C2 H2 N6 O2	142.024	0.664	NA	NA	NA	NA	57.3	level5	NA	NA	NA	NA	NA	2.10096e+07	1.79378e+07	7.45195e+06	2.32762e+07	1.69204e+07	1.87674e+07	1.09281e+07	1.67921e+07	1.58673e+07	1.29293e+07	1.5566e+07	1.16105e+07	9.71031e+06	7.39345e+06	1.81115e+07	1.63481e+07	8.69764e+06	2.27004e+07	1.23108e+07	1.51084e+07	1.2784e+07	8.31246e+06	1.3467e+07	7.87191e+06	1.84727e+07	1.6904e+07	1.26648e+07	8.86603e+06	2.15113e+07	1.27233e+07	1.41224e+07	1.00832e+07	2.40976e+07	1.53218e+07
0.664_180.0632	D-tagatose	C6 H12 O6	180.063	0.664	C00795	BGI252	NA	97.8	96.1	level1	Carbohydrates	Monosaccharides	Ketoses [Fig]	Carbohydrates	map00052 Galactose metabolism; map01100 Metabolic pathways	8.1916e+08	1.06735e+09	3.98125e+08	1.17552e+09	9.06759e+08	1.13026e+09	6.91625e+08	5.94667e+08	6.70451e+08	7.29865e+08	6.67823e+08	6.54075e+08	4.68891e+08	4.42771e+08	6.63727e+08	6.70873e+08	7.43634e+08	8.9683e+08	6.5945e+08	6.22892e+08	6.69304e+08	5.29695e+08	7.73353e+08	6.09621e+08	6.64392e+08	7.23129e+08	6.57491e+08	7.1208e+08	7.52805e+08	6.8376e+08	7.74265e+08	7.15551e+08	1.08043e+09	7.70477e+08
0.664_215.9776	NA	C5 H10 Cl O3 P S	215.978	0.664	NA	NA	NA	NA	NA	level5	NA	NA	NA	NA	NA	3.31277e+06	4.10381e+06	5.17003e+06	5.78988e+06	3.47339e+06	4.13414e+06	2.81913e+06	2.64813e+06	3.37877e+06	3.7774e+06	3.11325e+06	3.10761e+06	4.89916e+06	8.72143e+06	3.96569e+06	3.96544e+06	5.96115e+06	4.48733e+06	4.23888e+06	4.49596e+06	5.24974e+06	2.19686e+06	4.05368e+06	2.25314e+06	5.21448e+06	3.2605e+06	3.03864e+06	3.63776e+06	4.47035e+06	3.88972e+06	5.06665e+06	3.27409e+06	7.8613e+06	2.21768e+06
0.664_272.0146	NA	C8 H15 Cl O4 P2	272.015	0.664	NA	NA	NA	NA	NA	level5	NA	NA	NA	NA	NA	788437	736291	1.18923e+06	4.56804e+06	1.17154e+06	629780	413505	1.23278e+06	1.41152e+06	1.6236e+06	2.00523e+06	358145	1.26402e+06	880112	536359	1.96172e+06	983440	660012	1.84087e+06	664374	1.19419e+06	937562	1.36548e+06	765547	994428	1.06113e+06	1.0864e+06	1.31781e+06	860187	1.97264e+06	440988	1.50846e+06	1.28329e+06	562519
0.664_313.7722	NA	NA	313.772	0.664	NA	NA	NA	NA	NA	level5	NA	NA	NA	NA	NA	6.06526e+06	1.58581e+06	2.31119e+06	2.86475e+06	2.72276e+06	2.9099e+06	4.06187e+06	4.10887e+06	3.15312e+06	3.22926e+06	2.25351e+06	1.03147e+06	1.10829e+06	1.82839e+06	1.51074e+06	2.79771e+06	1.63098e+06	2.32405e+06	2.33775e+06	2.28163e+06	5.08024e+06	1.98215e+06	4.42822e+06	7.27109e+06	2.01414e+06	3.53696e+06	1.75036e+06	7.21557e+06	3.63747e+06	3.33283e+06	3.29761e+06	5.60194e+06	1.00686e+06	5.73743e+06
0.664_350.031	NA	C8 H19 Cl N4 O3 S3	350.031	0.664	NA	NA	NA	NA	NA	level5	NA	NA	NA	NA	NA	1.64635e+07	167414	6.02021e+06	5.29367e+06	5.24126e+06	1.07407e+06	1.56249e+06	1.37759e+06	1.48261e+06	1.95264e+06	2.84253e+06	3.04504e+07	514615	1.76781e+06	3.2983e+06	1.03539e+06	4.51908e+06	1.26424e+06	3.87218e+06	580051	3.38928e+06	811895	1.42854e+06	812242	2.60351e+06	1.54323e+06	8.45145e+06	419360	836430	2.08333e+06	6.74213e+06	3.96104e+06	644569	1.03971e+06
0.664_409.9108	NA	C5 H8 Cl N6 O6 P S3	409.911	0.664	NA	NA	NA	NA	NA	level5	NA	NA	NA	NA	NA	2.16288e+06	1.34837e+06	1.89248e+06	2.21776e+06	1.75096e+06	1.92188e+06	1.4487e+06	1.00468e+06	1.58195e+06	1.64492e+06	1.21797e+06	1.15027e+06	1.91038e+06	3.40856e+06	1.57499e+06	1.64893e+06	1.71144e+06	2.20227e+06	2.17353e+06	1.52487e+06	2.09706e+06	854942	1.75326e+06	895334	2.18511e+06	1.82008e+06	1.31827e+06	2.01819e+06	1.81096e+06	1.85366e+06	2.14467e+06	1.78442e+06	3.15237e+06	959467
0.664_425.8846	NA	C8 H6 Cl N6 O3 P3 S2	425.885	0.664	NA	NA	NA	NA	NA	level5	NA	NA	NA	NA	NA	889053	1.2908e+06	1.1572e+06	1.19306e+06	927787	959379	741052	489343	737333	872651	620513	1.03673e+06	1.26099e+06	2.6531e+06	1.12813e+06	998284	1.58651e+06	778511	922966	1.08986e+06	1.18473e+06	704080	855001	511659	1.13758e+06	563257	871861	1.04054e+06	943453	689069	1.41472e+06	611127	1.73743e+06	514666
0.664_439.8169	NA	NA	439.817	0.664	NA	NA	NA	NA	NA	level5	NA	NA	NA	NA	NA	7.02357e+06	3.00291e+06	2.45291e+06	1.89269e+06	1.97359e+06	2.67575e+06	3.0554e+06	2.30251e+06	2.93177e+06	2.02242e+06	1.95459e+06	3.42685e+06	2.59786e+06	3.21804e+06	1.56541e+06	4.48596e+06	4.15544e+06	2.57469e+06	3.32475e+06	969755	2.89465e+06	2.59385e+06	3.76766e+06	1.57767e+06	2.37055e+06	1.61771e+06	5.23875e+06	2.66575e+06	2.02736e+06	3.9555e+06	1.8024e+06	3.31632e+06	1.51065e+06	3.92571e+06
0.664_441.814	NA	C2 H2 Cl O18 P3	441.814	0.664	NA	NA	NA	NA	NA	level5	NA	NA	NA	NA	NA	8.68518e+06	1.15003e+06	921760	1.12065e+06	4.20234e+06	2.05953e+06	1.86648e+06	2.15253e+06	2.28447e+06	2.36619e+06	1.99922e+06	2.24131e+06	1.33518e+06	1.81084e+06	1.14631e+06	3.1197e+06	2.33421e+06	1.22931e+06	1.99613e+06	942337	1.83295e+06	2.30228e+06	1.76793e+06	1.78858e+06	1.404e+06	1.48848e+06	2.57057e+06	2.1996e+06	1.42459e+06	2.59593e+06	2.16408e+06	2.19997e+06	821802	2.15476e+06
0.664_473.9549	Aerophobin 1	C15 H16 Br2 N4 O4	473.955	0.664	C17162	S8226207	NA	NA	NA	level4	NA	NA	NA	NA	NULL	1.64355e+07	5.59631e+06	5.78518e+06	3.03931e+06	7.45125e+06	3.20677e+06	5.27454e+06	4.89786e+06	5.70579e+06	4.15742e+06	7.63777e+06	7.46819e+06	6.10968e+06	4.00618e+06	5.33477e+06	9.95614e+06	7.28688e+06	5.89551e+06	5.19405e+06	4.88038e+06	5.43801e+06	6.83046e+06	6.06968e+06	601466	8.1133e+06	7.7262e+06	6.50387e+06	626752	6.41233e+06	8.14872e+06	5.43513e+06	1.41575e+06	7.59094e+06	5.11844e+06
0.664_487.9931	NA	C8 H19 N4 O12 P3 S	487.993	0.664	NA	NA	NA	NA	NA	level5	NA	NA	NA	NA	NA	7.90362e+06	3.38916e+06	4.50479e+06	4.35335e+06	6.4804e+06	5.28608e+06	6.01627e+06	7.72018e+06	8.09046e+06	6.4824e+06	7.03607e+06	7.28067e+06	7.07528e+06	7.86693e+06	7.60023e+06	9.01993e+06	7.57714e+06	5.1779e+06	9.28508e+06	3.95031e+06	8.56671e+06	7.34097e+06	5.71637e+06	9.72495e+06	5.23538e+06	6.11289e+06	7.08816e+06	6.31214e+06	6.55386e+06	6.15713e+06	7.14493e+06	7.84619e+06	6.43267e+06	6.47979e+06
0.664_503.9672	NA	C11 H15 N4 O11 P3 S	503.967	0.664	NA	NA	NA	NA	NA	level5	NA	NA	NA	NA	NA	3.80775e+06	1.54583e+06	1.76506e+06	1.21672e+06	2.66103e+06	1.72182e+06	1.30122e+06	2.62666e+06	2.78349e+06	2.10916e+06	2.25838e+06	4.11215e+06	2.65949e+06	3.36606e+06	1.74935e+06	2.47415e+06	5.66065e+06	2.30328e+06	2.99558e+06	2.00344e+06	3.28394e+06	5.44419e+06	1.87824e+06	2.48862e+06	2.40041e+06	3.23481e+06	3.62565e+06	2.74169e+06	2.16761e+06	1.82882e+06	2.00047e+06	1.92736e+06	1.71894e+06	1.51855e+06
0.664_553.8952	NA	NA	553.895	0.664	NA	NA	NA	NA	NA	level5	NA	NA	NA	NA	NA	6.58004e+06	2.16695e+06	2.01098e+06	859133	3.84287e+06	1.28483e+06	2.6394e+06	2.49553e+06	2.63404e+06	2.29363e+06	5.07626e+06	2.6584e+06	2.59704e+06	1.92566e+06	3.07101e+06	4.83553e+06	3.01866e+06	3.494e+06	2.3463e+06	2.85658e+06	2.93974e+06	3.42561e+06	2.89304e+06	602466	6.00048e+06	4.42588e+06	3.19528e+06	626532	2.16647e+06	4.60184e+06	2.78165e+06	638834	5.33274e+06	2.67747e+06
0.664_555.8914	NA	C4 H11 N6 O16 P3 S2	555.891	0.664	NA	NA	NA	NA	NA	level5	NA	NA	NA	NA	NA	5.81576e+06	1.52527e+06	1.09148e+06	1.01521e+06	2.11525e+06	1.14676e+06	1.69719e+06	2.00329e+06	1.8562e+06	1.4121e+06	2.5898e+06	1.62279e+06	2.01971e+06	1.45401e+06	1.81539e+06	2.50727e+06	1.73972e+06	1.94043e+06	1.56866e+06	2.22789e+06	1.58198e+06	2.66679e+06	2.09364e+06	782372	3.24984e+06	2.09682e+06	2.32264e+06	558199	1.57961e+06	2.14374e+06	1.90013e+06	599579	2.59861e+06	1.92549e+06
0.664_567.7606	NA	C4 H6 Cl O18 P S5	567.761	0.664	NA	NA	NA	NA	NA	level5	NA	NA	NA	NA	NA	5.38534e+06	662969	603020	916922	770143	919936	792679	506426	868701	690525	711190	622790	525477	493489	581516	933314	575168	961554	633406	903834	590345	772269	836404	774316	565674	109601	1.18906e+06	825152	1.04359e+06	516094	951808	882124	305454	712427
0.665_103.9641	[similar to: 4-hydroxybutyric acid (ghb); δmass: -0.0833 da]	NA	103.964	0.665	NA	NA	NA	NA	NA	level5	NA	NA	NA	NA	NA	6.91261e+08	2.93768e+08	3.39208e+08	2.82425e+08	4.60906e+08	3.94279e+08	3.69115e+08	4.24985e+08	4.01835e+08	3.93997e+08	4.71491e+08	4.49162e+08	3.56182e+08	3.86596e+08	3.57961e+08	4.23391e+08	3.30491e+08	3.49336e+08	4.16484e+08	3.45262e+08	4.58042e+08	3.79795e+08	4.10952e+08	4.4809e+08	3.10394e+08	4.38299e+08	2.87842e+08	4.25775e+08	4.3117e+08	4.15193e+08	3.99905e+08	4.45e+08	2.65687e+08	3.24787e+08
0.665_119.0583	L-threonine	C4 H9 N O3	119.058	0.665	C00188	BGI380	HMDB0000167	75.6	64.7	level1	Peptides	Amino acids	Common amino acids [Fig]	Amino acids	map00260 Glycine, serine and threonine metabolism; map00261 Monobactam biosynthesis; map00290 Valine, leucine and isoleucine biosynthesis; map00860 Porphyrin and chlorophyll metabolism; map00970 Aminoacyl-tRNA biosynthesis; map00997 Biosynthesis of various secondary metabolites - part 3; map01060 Biosynthesis of plant secondary metabolites; map01100 Metabolic pathways; map01110 Biosynthesis of se…	6.1917e+06	6.54557e+06	1.18983e+07	1.54653e+07	1.30633e+07	1.59031e+07	1.056e+07	1.08077e+07	1.96589e+07	1.29253e+07	1.31996e+07	1.62751e+07	1.69782e+07	1.24906e+07	1.07263e+07	1.65509e+07	6.42284e+06	7.91235e+06	1.66086e+07	9.32945e+06	1.38883e+07	1.33897e+07	1.55527e+07	1.67666e+07	9.68708e+06	1.11813e+07	2.01527e+07	1.08446e+07	9.77551e+06	2.13849e+07	1.04896e+07	1.17783e+07	1.62448e+07	1.36565e+07
0.665_141.0405	L-homoserine	C4 H9 N O3	141.041	0.665	C00263	NA	HMDB0000719	20.1	NA	level5	Organic acids and derivatives	Carboxylic acids and derivatives	Amino acids, peptides, and analogues	Amino acids, peptides, and analogues	map00260 Glycine, serine and threonine metabolism; map00270 Cysteine and methionine metabolism; map00300 Lysine biosynthesis; map00920 Sulfur metabolism; map01100 Metabolic pathways; map01110 Biosynthesis of secondary metabolites; map01120 Microbial metabolism in diverse environments; map01130 Biosynthesis of antibiotics; map01230 Biosynthesis of amino acids	1.67428e+07	1.06448e+07	2.45877e+07	2.29559e+07	2.04171e+07	2.72362e+07	1.66262e+07	1.97048e+07	3.06731e+07	1.82377e+07	2.55762e+07	2.17851e+07	3.37157e+07	2.17826e+07	1.43798e+07	3.51095e+07	1.23285e+07	1.91353e+07	2.52381e+07	2.17345e+07	2.91786e+07	1.73939e+07	2.37673e+07	3.52945e+07	2.18532e+07	2.40787e+07	2.7828e+07	2.91538e+07	1.89963e+07	3.77286e+07	2.26489e+07	2.48419e+07	3.32123e+07	2.17725e+07
0.665_154.0356	NA	NA	154.036	0.665	NA	NA	NA	NA	NA	level5	NA	NA	NA	NA	NA	6.42904e+06	2.65012e+06	9.52744e+06	4.90725e+06	5.46172e+06	7.16624e+06	5.98757e+06	8.67719e+06	7.50198e+06	5.52448e+06	5.81044e+06	4.80826e+06	3.27772e+06	6.74272e+06	4.4949e+06	1.53239e+07	2.5475e+06	8.18818e+06	5.58656e+06	5.34096e+06	7.17806e+06	4.41746e+06	6.56799e+06	1.01999e+07	9.12055e+06	5.04002e+06	5.68949e+06	9.9462e+06	6.47125e+06	1.06526e+07	5.75862e+06	9.26173e+06	1.15703e+07	5.3653e+06
0.665_174.112	L-arginine	C6 H14 N4 O2	174.112	0.665	C00062	BGI343	HMDB0000517	97.8	94.8	level1	Peptides	Amino acids	Common amino acids [Fig]	Amino acids	map00220 Arginine biosynthesis; map00261 Monobactam biosynthesis; map00330 Arginine and proline metabolism; map00331 Clavulanic acid biosynthesis; map00472 D-Arginine and D-ornithine metabolism; map00970 Aminoacyl-tRNA biosynthesis; map00997 Biosynthesis of various secondary metabolites - part 3; map01060 Biosynthesis of plant secondary metabolites; map01064 Biosynthesis of alkaloids derived from…	4.81989e+07	2.00406e+07	1.38132e+08	4.66227e+08	3.07835e+07	1.13113e+08	8.88306e+07	7.95739e+07	1.91399e+08	7.39798e+07	1.01947e+08	6.43939e+07	7.26629e+07	3.16131e+07	6.39222e+07	1.43363e+08	6.13177e+07	9.18107e+07	9.39814e+07	9.6168e+07	6.77779e+07	7.6042e+07	1.02763e+08	1.2313e+08	1.11818e+08	8.99882e+07	1.21841e+08	6.75737e+07	9.4881e+07	1.25517e+08	7.12205e+07	1.02666e+08	1.67453e+08	2.92764e+07
0.665_187.169	N(1)-acetylspermidine	C9 H21 N3 O	187.169	0.665	C00612	S482	HMDB0001276	NA	NA	level4	Organic acids and derivatives	Carboximidic acids and derivatives	Carboximidic acids	Organic acids	NULL	4.21595e+06	2.29709e+06	3.89131e+06	3.81016e+06	3.33681e+06	3.9732e+06	6.13483e+06	9.4849e+06	2.64633e+06	2.99573e+06	3.23972e+06	3.93633e+06	7.93639e+06	1.61921e+06	2.66763e+06	4.16001e+06	5.38115e+06	4.93233e+06	3.3176e+06	3.6729e+06	4.28283e+06	1.60443e+06	3.5143e+06	3.92363e+06	3.21956e+06	6.05538e+06	1.90121e+06	2.60878e+06	5.08166e+06	5.45268e+06	5.67265e+06	3.18743e+06	7.85468e+06	1.92977e+06
0.665_211.8319	NA	NA	211.832	0.665	NA	NA	NA	NA	NA	level5	NA	NA	NA	NA	NA	2.19773e+07	1.40197e+07	9.73308e+06	1.45159e+07	1.65581e+07	1.68285e+07	1.59191e+07	1.57432e+07	1.65697e+07	1.57858e+07	1.34131e+07	1.16827e+07	1.2406e+07	1.26173e+07	1.28084e+07	1.48611e+07	1.62144e+07	1.17532e+07	1.49626e+07	1.42616e+07	1.7816e+07	1.29478e+07	1.69987e+07	1.96063e+07	1.21449e+07	1.47285e+07	1.38153e+07	2.17266e+07	1.69988e+07	1.70738e+07	1.71049e+07	1.76162e+07	9.80722e+06	1.82716e+07
0.665_223.1057	NA	C8 H17 N O6	223.106	0.665	NA	NA	NA	NA	NA	level5	NA	NA	NA	NA	NA	905491	2.129e+06	2.77345e+06	1.11045e+06	1.84921e+06	2.84175e+06	1.70421e+06	1.00757e+06	615820	647766	648425	590720	1.45207e+06	554495	815959	794424	759703	3.94759e+06	1.28671e+06	2.50879e+06	811215	945457	768603	808143	1.17026e+06	555987	837323	514965	2.42365e+06	1.11e+06	1.54982e+06	1.70765e+06	719999	1.3954e+06
0.665_270.0332	NA	C6 H10 N2 O10	270.033	0.665	NA	NA	NA	NA	NA	level5	NA	NA	NA	NA	NA	1.81606e+07	8.44239e+06	8.56824e+06	7.11258e+06	9.57721e+06	7.23057e+06	3.50964e+06	5.18513e+06	5.03868e+06	6.41038e+06	1.15508e+07	7.33786e+06	3.74185e+06	4.50033e+06	6.63119e+06	1.16015e+07	7.86696e+06	1.4371e+07	6.08647e+06	5.6773e+06	7.3313e+06	4.91124e+06	5.76174e+06	2.60732e+06	1.4499e+07	1.38648e+07	6.17371e+06	2.4548e+06	1.00231e+07	9.99156e+06	5.93952e+06	3.35955e+06	1.94659e+07	5.15199e+06
0.665_343.9204	NA	C7 H N6 O5 P S2	343.92	0.665	NA	NA	NA	NA	NA	level5	NA	NA	NA	NA	NA	1.42059e+06	2.04691e+06	3.70802e+06	2.89133e+06	5.27587e+06	3.22099e+06	4.39959e+06	8.29673e+06	3.01733e+06	5.91326e+06	6.06423e+06	3.24106e+06	3.9851e+06	3.37593e+06	3.09634e+06	4.04785e+06	3.41498e+06	4.12735e+06	5.14496e+06	3.75058e+06	6.95064e+06	3.41549e+06	6.11984e+06	4.79994e+06	5.89633e+06	7.3819e+06	1.94334e+06	6.02014e+06	4.73775e+06	4.04678e+06	4.57373e+06	4.19546e+06	3.72298e+06	6.30234e+06
0.665_472.016	NA	C21 H17 N2 O3 P S3	472.016	0.665	NA	NA	NA	NA	NA	level5	NA	NA	NA	NA	NA	797046	2.05731e+06	2.37462e+06	1.74758e+06	2.76036e+06	2.05762e+06	3.23659e+06	2.3058e+06	2.02488e+06	2.39789e+06	2.91009e+06	2.61645e+06	2.32315e+06	2.3652e+06	2.68301e+06	3.10108e+06	3.40618e+06	1.26645e+06	2.3795e+06	1.74617e+06	2.01002e+06	2.22751e+06	2.48053e+06	3.32848e+06	2.94297e+06	2.9115e+06	2.04322e+06	2.04374e+06	2.61975e+06	2.43819e+06	2.37919e+06	2.11039e+06	2.82086e+06	2.7111e+06
0.665_511.911	NA	C7 H13 Cl N2 O16 S3	511.911	0.665	NA	NA	NA	NA	NA	level5	NA	NA	NA	NA	NA	4.58436e+06	2.73732e+06	2.30127e+06	1.55042e+06	2.90448e+06	960627	1.37865e+06	1.61509e+06	2.2902e+06	1.78074e+06	3.4504e+06	3.27421e+06	2.92777e+06	1.7163e+06	2.50465e+06	3.7898e+06	4.09437e+06	2.28789e+06	2.1195e+06	1.9981e+06	1.94033e+06	2.61162e+06	2.16916e+06	205722	3.30516e+06	2.47035e+06	2.80951e+06	215608	2.50067e+06	2.58145e+06	2.26841e+06	219161	2.79671e+06	1.72168e+06
0.665_569.8686	NA	NA	569.869	0.665	NA	NA	NA	NA	NA	level5	NA	NA	NA	NA	NA	7.07572e+06	3.37051e+06	2.31876e+06	1.38279e+06	3.32796e+06	1.73134e+06	2.44805e+06	2.4926e+06	3.18489e+06	2.56595e+06	3.9322e+06	1.87392e+06	2.89185e+06	2.74913e+06	3.81029e+06	3.96646e+06	4.76189e+06	2.38549e+06	2.59281e+06	2.68932e+06	2.90948e+06	3.96138e+06	3.52641e+06	378940	4.27561e+06	3.64185e+06	3.79433e+06	394436	2.63799e+06	2.70308e+06	3.25899e+06	589292	3.83293e+06	2.53057e+06
0.665_571.8657	NA	C4 H9 N6 O17 P S4	571.866	0.665	NA	NA	NA	NA	NA	level5	NA	NA	NA	NA	NA	3.34279e+06	1.59197e+06	1.31745e+06	880149	1.70333e+06	1.08543e+06	1.23912e+06	1.27432e+06	1.77636e+06	1.17759e+06	2.29684e+06	2.29071e+06	1.54291e+06	1.46492e+06	2.11789e+06	2.24545e+06	2.47416e+06	1.3743e+06	1.85445e+06	1.55184e+06	1.67065e+06	2.08317e+06	1.83505e+06	369403	2.21025e+06	2.16689e+06	2.02678e+06	385693	1.42896e+06	1.60884e+06	1.53309e+06	391414	1.88523e+06	956020
0.666_191.0174	NA	C6 H10 N O2 P S	191.017	0.666	NA	NA	NA	NA	NA	level5	NA	NA	NA	NA	NA	1.62636e+06	3.54591e+06	6.38618e+06	3.2833e+06	4.54087e+06	4.13229e+06	4.68369e+06	8.35293e+06	6.37228e+06	7.34874e+06	2.20056e+06	1.58564e+07	8.91409e+06	6.30416e+06	5.56848e+06	1.45781e+06	3.50289e+06	1.64493e+06	3.10717e+06	2.83795e+06	4.47177e+06	2.36203e+06	6.05111e+06	5.54208e+06	4.34324e+06	1.20812e+07	2.85095e+06	1.06673e+07	4.40664e+06	6.10752e+06	1.86107e+07	1.7138e+07	3.19727e+06	1.16273e+07
0.666_220.0562	5-(2-thienyl)-3,4,7,7a-tetrahydrocyclopenta[b]pyran-6(2h)-one	C12 H12 O2 S	220.056	0.666	NA	S9610821	HMDB0035149	55.7	NA	level4	Organoheterocyclic compounds	Oxanes	null	Oxanes	NA	3.26807e+09	3.56861e+09	1.5976e+09	3.67837e+09	3.14199e+09	4.33846e+09	2.21489e+09	2.45469e+09	2.77502e+09	1.97988e+09	1.87736e+09	1.60694e+09	1.52875e+09	1.31311e+09	2.68504e+09	3.00942e+09	1.85483e+09	3.71421e+09	2.07866e+09	2.54958e+09	2.14951e+09	1.4607e+09	2.13005e+09	2.34405e+09	3.19661e+09	3.24782e+09	2.172e+09	3.36993e+09	3.40334e+09	2.43039e+09	2.85468e+09	2.50164e+09	3.19725e+09	2.89431e+09
0.666_283.9646	NA	C4 H6 Cl N6 O3 P S	283.965	0.666	NA	NA	NA	NA	NA	level5	NA	NA	NA	NA	NA	9.13403e+06	1.02298e+07	1.15284e+07	1.40951e+07	8.43924e+06	1.04497e+07	7.34751e+06	5.88926e+06	8.27802e+06	9.2724e+06	8.07048e+06	7.47994e+06	1.13903e+07	2.16058e+07	9.17598e+06	1.04682e+07	1.41523e+07	9.84921e+06	1.05838e+07	9.52338e+06	1.17606e+07	5.88709e+06	9.0082e+06	6.21226e+06	1.10785e+07	8.45297e+06	7.62864e+06	9.08961e+06	8.92336e+06	9.38111e+06	1.37791e+07	7.45034e+06	1.70463e+07	5.50918e+06
0.666_287.0669	NA	C8 H17 N O8 S	287.067	0.666	NA	NA	NA	NA	NA	level5	NA	NA	NA	NA	NA	386283	2.12196e+06	1.13428e+06	1.751e+06	1.27543e+06	999073	1.32758e+06	816206	793379	731384	1.27464e+06	436096	886469	613940	1.2868e+06	771113	586289	603089	728170	1.47713e+06	795349	718021	792538	929574	1.66683e+06	569133	745047	669184	1.77985e+06	753445	412837	817383	1.10558e+06	1.22676e+06
0.666_344.1528	Piketoprofen	C22 H20 N2 O2	344.153	0.666	NA	S62038	NA	NA	NA	level4	NA	NA	NA	NA	NA	1.29381e+08	1.76303e+08	4.07551e+07	1.63593e+08	1.23507e+08	2.67813e+08	1.01114e+08	1.20502e+08	1.08601e+08	1.16711e+08	7.62304e+07	6.12689e+07	7.2127e+07	5.90451e+07	1.0049e+08	1.15786e+08	9.16151e+07	1.34555e+08	7.68106e+07	1.21596e+08	9.568e+07	7.40656e+07	1.1991e+08	1.35191e+08	8.40506e+07	1.3068e+08	7.32475e+07	2.17548e+08	1.58081e+08	9.7549e+07	1.12799e+08	1.36627e+08	2.13658e+08	1.52076e+08
0.666_493.8274	NA	C7 H2 Cl N4 O12 P3 S	493.827	0.666	NA	NA	NA	NA	NA	level5	NA	NA	NA	NA	NA	7.51526e+06	1.09866e+06	770088	879941	1.66917e+06	1.79838e+06	1.6886e+06	1.79989e+06	1.32663e+06	1.25028e+06	1.92399e+06	1.00066e+06	982679	414013	514502	2.1617e+06	776032	1.32814e+06	989386	789642	953862	1.35845e+06	1.73193e+06	910295	878556	1.19997e+06	815519	2.2263e+06	964942	2.59786e+06	1.86774e+06	2.53248e+06	270721	2.0273e+06
0.667_135.0412	[similar to: norfenefrine; δmass: -18.0378 da]	NA	135.041	0.667	NA	NA	NA	NA	NA	level5	NA	NA	NA	NA	NA	1.28543e+08	5.55893e+07	5.4315e+07	8.43808e+07	6.37106e+07	9.46549e+07	7.21077e+07	4.87437e+07	5.47546e+07	8.01586e+07	7.12655e+07	2.16655e+07	7.86378e+07	7.17711e+07	1.28566e+08	8.24845e+07	5.57065e+06	7.64892e+07	6.87144e+07	4.94115e+07	7.34904e+07	4.10275e+07	5.92054e+07	7.34794e+07	1.70852e+08	7.28874e+07	6.31135e+07	8.59233e+07	5.73877e+07	6.73792e+07	1.99623e+08	7.25645e+07	1.48821e+08	5.31965e+07
0.667_153.0518	NA	NA	153.052	0.667	NA	NA	NA	NA	NA	level5	NA	NA	NA	NA	NA	1.40314e+08	5.80469e+07	5.83317e+07	9.33749e+07	6.79312e+07	9.85775e+07	7.40882e+07	5.27422e+07	3.53072e+07	8.26391e+07	8.63434e+07	6.06502e+07	8.28173e+07	7.40679e+07	1.31491e+08	9.20303e+07	6.2406e+06	8.29738e+07	7.49845e+07	5.37728e+07	7.72077e+07	4.01487e+07	6.11876e+07	7.76862e+07	1.837e+08	8.22459e+07	6.71549e+07	9.46849e+07	1.82303e+07	7.25462e+07	2.07857e+08	7.87801e+07	1.71271e+08	5.86334e+07
0.667_168.0514	[similar to: uric acid; δmass: 0.0231 da]	NA	168.051	0.667	NA	NA	NA	NA	NA	level5	NA	NA	NA	NA	NA	1.18109e+08	1.42329e+08	1.91531e+08	3.33007e+08	1.86337e+08	1.34367e+08	9.03181e+07	1.64987e+08	1.45504e+08	1.42704e+08	1.70843e+08	6.61528e+07	1.51679e+08	1.51095e+08	1.29792e+08	2.28348e+08	1.17153e+08	1.61179e+08	1.42946e+08	1.53407e+08	1.57608e+08	1.51857e+08	1.59746e+08	1.79994e+08	1.73234e+08	1.21686e+08	1.23559e+08	2.01655e+08	1.67116e+08	2.17081e+08	7.93807e+07	1.49306e+08	3.30254e+08	1.19118e+08
0.667_201.0402	NA	C4 H12 N O6 P	201.04	0.667	NA	NA	NA	NA	NA	level5	NA	NA	NA	NA	NA	9.88103e+06	3.29405e+07	6.3619e+07	6.79315e+07	3.03242e+07	3.4239e+07	2.40225e+07	1.67268e+07	2.32011e+07	3.12021e+07	2.47141e+07	2.45896e+07	5.74381e+07	1.51143e+08	3.95617e+07	3.21914e+07	5.95804e+07	3.77097e+07	3.19719e+07	3.43102e+07	4.53717e+07	1.56669e+07	3.40963e+07	1.45027e+07	4.97966e+07	2.49969e+07	2.81597e+07	2.83186e+07	3.51377e+07	2.80336e+07	5.60569e+07	1.92081e+07	1.28039e+08	1.246e+07
0.667_220.0353	NA	C7 H14 N2 P2 S	220.035	0.667	NA	NA	NA	NA	NA	level5	NA	NA	NA	NA	NA	1.91735e+07	9.52402e+06	443491	9.85778e+06	6.18782e+06	230691	1.39759e+06	394393	245675	221939	154718	210470	223391	461367	207442	154353	219677	154161	194755	229941	185980	222773	315712	654270	508548	160946	476981	592258	198414	256058	607820	577027	4.27937e+06	194493
0.667_270.0322	NA	C10 H12 N2 O3 P2	270.032	0.667	NA	NA	NA	NA	NA	level5	NA	NA	NA	NA	NA	321397	1.22936e+06	2.54364e+06	2.54297e+06	837132	1.14317e+06	861484	668025	755401	949392	716406	601321	1.96757e+06	6.33386e+06	1.25753e+06	1.09574e+06	2.48483e+06	1.28614e+06	1.10313e+06	1.37531e+06	1.58506e+06	450466	818951	407606	1.731e+06	770527	788835	865293	1.15534e+06	666826	1.75379e+06	620003	5.22248e+06	325643
0.667_297.8971	NA	C5 H12 Cl P S5	297.897	0.667	NA	NA	NA	NA	NA	level5	NA	NA	NA	NA	NA	1.42595e+08	4.64725e+07	3.73776e+07	4.4753e+07	5.95632e+07	5.60173e+07	6.26334e+07	6.19828e+07	5.99987e+07	6.27969e+07	6.15641e+07	5.63861e+07	5.08209e+07	3.8521e+07	4.87394e+07	6.12863e+07	6.27819e+07	3.56102e+07	5.38244e+07	5.36997e+07	6.08309e+07	5.85779e+07	6.17674e+07	7.02046e+07	5.03864e+07	5.23151e+07	5.94598e+07	5.97567e+07	6.15829e+07	6.2366e+07	5.77696e+07	6.62754e+07	3.9122e+07	7.06732e+07
0.667_299.9386	NA	C7 H4 Cl N6 P3	299.939	0.667	NA	NA	NA	NA	NA	level5	NA	NA	NA	NA	NA	1.05307e+06	2.07082e+06	1.95004e+06	2.05426e+06	1.2872e+06	1.76814e+06	937235	735493	1.70265e+06	1.66218e+06	1.18975e+06	1.68458e+06	2.22019e+06	5.65936e+06	1.90442e+06	1.4057e+06	4.07791e+06	1.96846e+06	1.95809e+06	1.9188e+06	1.8402e+06	1.13996e+06	1.20005e+06	846209	2.21058e+06	998166	1.98662e+06	1.48689e+06	1.95084e+06	1.37539e+06	2.65943e+06	929202	3.16124e+06	847660
0.667_329.845	NA	NA	329.845	0.667	NA	NA	NA	NA	NA	level5	NA	NA	NA	NA	NA	4.70557e+06	3.47297e+06	2.19443e+06	2.19728e+06	3.37262e+06	2.66142e+06	1.34485e+06	1.66463e+06	3.29466e+06	2.74865e+06	4.24127e+06	4.85378e+06	3.35679e+06	4.36983e+06	3.02889e+06	2.80694e+06	4.16975e+06	1.22422e+06	3.06476e+06	1.21462e+06	2.00542e+06	3.5756e+06	2.06095e+06	2.76767e+06	1.7307e+06	1.69162e+06	5.25373e+06	2.36457e+06	2.78583e+06	2.1306e+06	3.80266e+06	1.83494e+06	2.18922e+06	1.49013e+06
0.667_391.8954	NA	C5 H9 Cl O12 S3	391.895	0.667	NA	NA	NA	NA	NA	level5	NA	NA	NA	NA	NA	3.16578e+06	2.60868e+06	1.42473e+06	3.20803e+06	2.4137e+06	4.18141e+06	2.67841e+06	2.69169e+06	1.94769e+06	3.16897e+06	498835	1.29624e+06	2.44304e+06	2.04499e+06	2.45256e+06	1.78198e+06	2.9911e+06	2.40511e+06	2.73173e+06	2.99871e+06	2.4228e+06	2.28628e+06	3.0831e+06	4.99617e+06	1.42709e+06	1.97622e+06	1.72073e+06	5.88046e+06	3.47226e+06	2.18078e+06	2.71979e+06	3.61255e+06	497793	4.5823e+06
0.667_447.9432	NA	C6 H15 Cl N4 O9 P2 S2	447.943	0.667	NA	NA	NA	NA	NA	level5	NA	NA	NA	NA	NA	3.55288e+06	2.67736e+06	2.18914e+06	2.04605e+06	3.21518e+06	1.3487e+06	2.07854e+06	1.90487e+06	1.71352e+06	2.02383e+06	3.59269e+06	4.09364e+06	3.14921e+06	3.49997e+06	2.97136e+06	3.37865e+06	7.18411e+06	2.99656e+06	2.66143e+06	1.91962e+06	2.46723e+06	3.5957e+06	1.94777e+06	822541	3.80267e+06	1.99184e+06	4.3717e+06	876175	2.5068e+06	2.02071e+06	2.44754e+06	891227	3.82773e+06	3.11281e+06
0.667_493.8713	NA	C7 H9 Cl O17 P2 S	493.871	0.667	NA	NA	NA	NA	NA	level5	NA	NA	NA	NA	NA	910837	765737	958159	1.13655e+06	633267	725125	389955	323641	663281	686848	759541	669437	839688	1.72091e+06	629859	717995	1.58926e+06	717588	980100	679153	790100	393991	649456	398254	1.08665e+06	718316	780915	755896	662439	712942	932816	490592	1.16565e+06	298925
0.667_507.8041	NA	NA	507.804	0.667	NA	NA	NA	NA	NA	level5	NA	NA	NA	NA	NA	1.54325e+07	3.6315e+06	1.45557e+06	1.56361e+06	4.63381e+06	4.33317e+06	4.32967e+06	3.04969e+06	4.86921e+06	2.48521e+06	4.05932e+06	1.94576e+06	3.44947e+06	2.55822e+06	3.96699e+06	4.71839e+06	1.54758e+06	2.6605e+06	3.19899e+06	3.39155e+06	2.82894e+06	3.8777e+06	4.13986e+06	3.56302e+06	1.89373e+06	2.50239e+06	4.8914e+06	2.81779e+06	2.85332e+06	5.24637e+06	2.26419e+06	2.15069e+06	1.54376e+06	4.52346e+06
0.667_509.8011	NA	C3 H Cl N4 O16 P2 S2	509.801	0.667	NA	NA	NA	NA	NA	level5	NA	NA	NA	NA	NA	9.351e+06	1.7981e+06	1.03055e+06	1.14544e+06	3.1709e+06	1.88109e+06	1.87569e+06	1.73815e+06	2.57717e+06	1.71568e+06	1.41446e+06	2.84083e+06	1.70493e+06	1.28148e+06	1.36017e+06	3.52835e+06	1.73085e+06	2.05701e+06	1.30943e+06	1.75896e+06	2.33251e+06	1.98922e+06	1.61111e+06	1.70683e+06	1.15102e+06	1.00508e+06	2.95936e+06	2.43992e+06	1.23113e+06	3.20149e+06	1.4703e+06	2.07249e+06	1.39048e+06	1.4156e+06
0.667_525.775	NA	C4 H2 Cl N2 O16 P3 S2	525.775	0.667	NA	NA	NA	NA	NA	level5	NA	NA	NA	NA	NA	2.48575e+06	765565	280432	166432	526116	647751	397135	283200	1.12232e+06	636224	798615	607932	702745	461874	471280	695697	1.4942e+06	429004	606833	358661	405564	1.08132e+06	470555	375325	378943	308787	1.41496e+06	782472	434063	596863	1.06941e+06	452396	112776	467309
0.667_555.9814	NA	C11 H19 N4 O14 P3 S	555.981	0.667	NA	NA	NA	NA	NA	level5	NA	NA	NA	NA	NA	4.13408e+06	2.23372e+06	2.29412e+06	2.23226e+06	2.17561e+06	2.2153e+06	1.89912e+06	3.97305e+06	3.15687e+06	3.00003e+06	3.60303e+06	2.84892e+06	2.86164e+06	2.55592e+06	3.11314e+06	2.54556e+06	2.87e+06	2.53462e+06	3.05594e+06	2.7757e+06	3.4236e+06	3.08538e+06	2.8055e+06	3.94802e+06	3.7427e+06	4.29652e+06	3.00992e+06	2.61643e+06	3.02489e+06	3.61052e+06	2.49989e+06	2.37869e+06	2.32959e+06	3.67551e+06
0.668_142.981	NA	C2 H6 Cl N O2 S	142.981	0.668	NA	NA	NA	NA	NA	level5	NA	NA	NA	NA	NA	3.0489e+06	2.2808e+06	3.46036e+06	2.85437e+06	2.47212e+06	1.6281e+06	2.91051e+06	2.77961e+06	2.37303e+06	2.1117e+06	4.07606e+06	2.39738e+06	1.72886e+06	1.94961e+06	4.43961e+06	3.71923e+06	1.73101e+06	3.27332e+06	2.33853e+06	3.19241e+06	2.91249e+06	2.1326e+06	2.8098e+06	1.45829e+06	4.07967e+06	3.18061e+06	2.75691e+06	776582	3.6112e+06	2.39932e+06	1.26569e+06	1.07288e+06	3.93067e+06	4.70544e+06
0.668_158.0189	NA	NA	158.019	0.668	NA	NA	NA	NA	NA	level5	NA	NA	NA	NA	NA	1.00571e+08	1.28033e+08	1.50937e+08	1.7367e+08	1.07811e+08	1.14964e+08	9.1729e+07	8.80877e+07	9.86973e+07	1.23695e+08	9.79099e+07	1.0386e+08	1.51763e+08	2.77771e+08	1.22365e+08	1.13414e+08	1.98584e+08	1.23324e+08	1.1615e+08	1.25239e+08	1.42811e+08	8.18545e+07	1.22094e+08	8.39272e+07	1.33786e+08	9.92367e+07	1.12849e+08	1.10078e+08	1.21081e+08	9.49733e+07	1.63696e+08	9.65946e+07	2.61486e+08	7.38029e+07
0.668_202.0456	D-fructose	C6 H12 O6	202.046	0.668	C02336	NA	HMDB0000660	59.2	NA	level5	Organic oxygen compounds	Organooxygen compounds	Carbohydrates and carbohydrate conjugates	Carbohydrates	map00520 Amino sugar and nucleotide sugar metabolism	3.31478e+09	3.61189e+09	1.6189e+09	3.72365e+09	3.18312e+09	4.37363e+09	2.24073e+09	2.48175e+09	2.79991e+09	2.0103e+09	1.91373e+09	1.64023e+09	1.55286e+09	1.33076e+09	2.71681e+09	3.04836e+09	1.89151e+09	3.76146e+09	2.1143e+09	2.5776e+09	2.18731e+09	1.48661e+09	2.16133e+09	2.36288e+09	3.24067e+09	3.28731e+09	2.20263e+09	3.38824e+09	3.45428e+09	2.46404e+09	2.88558e+09	2.52053e+09	3.26545e+09	2.92512e+09
0.668_219.0599	NA	C5 H9 N5 O5	219.06	0.668	NA	NA	NA	NA	NA	level5	NA	NA	NA	NA	NA	3.7272e+06	3.29454e+06	2.54728e+06	5.09895e+06	3.70718e+06	6.33212e+06	4.24405e+06	4.42469e+06	3.32491e+06	1.8238e+06	4.52385e+06	2.30321e+06	2.34335e+06	2.45989e+06	2.62258e+06	6.03479e+06	2.26109e+06	4.11228e+06	4.06107e+06	2.46046e+06	4.02171e+06	2.69302e+06	5.60301e+06	8.34985e+06	2.9272e+06	2.38551e+06	2.91202e+06	5.72297e+06	4.16281e+06	4.61595e+06	2.51897e+06	6.0246e+06	3.73686e+06	3.04401e+06
0.668_257.8582	NA	C H N4 P3 S3	257.858	0.668	NA	NA	NA	NA	NA	level5	NA	NA	NA	NA	NA	885975	1.19375e+06	935884	891459	1.56559e+06	1.62895e+06	1.78137e+06	2.27611e+06	1.85913e+06	1.41508e+06	1.05225e+06	1.0984e+06	1.19862e+06	828812	1.17836e+06	1.09697e+06	912684	665564	1.07606e+06	1.5338e+06	1.39938e+06	915301	1.57575e+06	1.6095e+06	1.32238e+06	1.87181e+06	1.24677e+06	2.66944e+06	1.96411e+06	1.73332e+06	984595	1.53603e+06	769004	2.16513e+06
0.668_313.871	NA	C4 H N2 O7 P3 S	313.871	0.668	NA	NA	NA	NA	NA	level5	NA	NA	NA	NA	NA	4.42615e+07	1.75851e+07	1.12927e+07	1.44388e+07	1.91498e+07	1.79697e+07	1.60055e+07	1.29323e+07	2.27611e+07	1.76827e+07	1.90988e+07	2.55144e+07	1.66586e+07	1.97686e+07	1.76434e+07	1.66227e+07	3.60136e+07	1.41632e+07	2.09543e+07	1.48188e+07	1.93985e+07	2.06145e+07	1.70378e+07	2.25687e+07	1.11299e+07	1.78601e+07	2.37082e+07	2.00739e+07	2.03221e+07	1.73177e+07	2.43256e+07	1.81977e+07	8.33825e+06	1.93643e+07
0.668_340.0023	NA	C7 H11 Cl N6 O4 P2	340.002	0.668	NA	NA	NA	NA	NA	level5	NA	NA	NA	NA	NA	840253	791868	1.49238e+06	3.68916e+06	979117	1.30735e+06	688088	1.1723e+06	753938	1.19287e+06	1.95101e+06	548603	855672	1.14158e+06	688121	1.66652e+06	613298	1.23142e+06	1.56999e+06	808660	1.67926e+06	1.37224e+06	1.28477e+06	1.33152e+06	1.14429e+06	464900	1.21987e+06	1.34977e+06	787875	1.67163e+06	480393	1.33144e+06	1.85064e+06	576149
0.668_351.9522	NA	C6 H10 Cl N2 O9 P S	351.952	0.668	NA	NA	NA	NA	NA	level5	NA	NA	NA	NA	NA	6.44564e+06	6.17979e+06	7.79295e+06	9.09728e+06	5.59124e+06	6.89981e+06	5.98506e+06	4.04058e+06	5.26337e+06	5.93378e+06	4.75703e+06	5.4021e+06	7.44882e+06	1.3673e+07	5.90079e+06	5.76202e+06	9.99404e+06	6.19899e+06	5.39334e+06	6.65773e+06	8.04959e+06	3.38496e+06	5.87779e+06	3.46371e+06	6.92902e+06	5.73055e+06	5.00651e+06	6.56018e+06	6.21726e+06	5.35491e+06	8.18328e+06	5.71911e+06	1.13149e+07	3.70616e+06
0.668_491.8306	NA	C8 H3 N2 O13 P3 S2	491.831	0.668	NA	NA	NA	NA	NA	level5	NA	NA	NA	NA	NA	6.78062e+06	1.06436e+06	1.21279e+06	1.23593e+06	3.3269e+06	1.61983e+06	3.19158e+06	1.4067e+06	2.12388e+06	1.76155e+06	2.28431e+06	1.57663e+06	1.17231e+06	860740	672865	1.54088e+06	1.19801e+06	871081	1.46043e+06	1.2978e+06	1.59598e+06	1.19567e+06	2.22964e+06	1.12606e+06	2.30492e+06	1.52632e+06	1.32201e+06	1.78417e+06	1.2704e+06	1.79786e+06	1.23479e+06	3.8899e+06	976856	3.71208e+06
0.668_571.9556	NA	C7 H18 N4 O18 P2 S2	571.956	0.668	NA	NA	NA	NA	NA	level5	NA	NA	NA	NA	NA	1.4559e+06	690284	657135	905640	945025	448729	572833	703434	1.07124e+06	620932	1.58588e+06	1.85998e+06	920812	921054	1.24446e+06	1.18255e+06	1.12141e+06	699750	946001	1.01454e+06	1.13051e+06	924866	824068	1.03209e+06	1.01909e+06	879092	1.46889e+06	973849	1.27574e+06	685859	934753	530031	979931	730316
0.669_119.938	[similar to: l(-)-fucose; δmass: -44.1305 da]	NA	119.938	0.669	NA	NA	NA	NA	NA	level5	NA	NA	NA	NA	NA	1.5795e+07	1.46661e+07	9.53065e+06	1.33024e+07	1.03948e+07	1.23296e+07	9.44755e+06	1.20657e+07	1.32102e+07	1.66075e+07	1.50996e+07	2.04227e+07	1.10125e+07	1.62805e+07	1.66962e+07	1.32514e+07	2.53317e+07	9.45141e+06	1.59119e+07	8.83425e+06	1.37933e+07	2.13201e+07	1.40557e+07	1.51322e+07	1.30287e+07	1.13019e+07	2.10628e+07	1.32695e+07	1.51673e+07	1.22857e+07	1.71708e+07	1.00034e+07	1.34912e+07	9.46941e+06
0.669_150.0408	NA	NA	150.041	0.669	NA	NA	NA	NA	NA	level5	NA	NA	NA	NA	NA	7.61758e+06	6.71619e+06	1.0082e+07	1.82787e+07	9.29461e+06	2.99446e+06	5.11209e+06	1.08208e+07	7.10451e+06	7.1855e+06	1.36606e+07	4.25895e+06	7.64682e+06	6.83881e+06	6.76858e+06	1.60314e+07	4.60352e+06	7.16306e+06	6.98653e+06	6.80706e+06	9.83073e+06	6.00782e+06	8.32507e+06	9.98354e+06	1.19351e+07	6.56505e+06	6.00633e+06	1.32785e+07	7.10194e+06	1.03079e+07	4.36734e+06	1.03024e+07	1.59323e+07	5.3142e+06
0.669_161.9956	NA	C8 H2 O4	161.996	0.669	NA	NA	NA	NA	NA	level5	NA	NA	NA	NA	NA	3.5404e+06	2.1077e+06	3.33121e+06	3.37567e+06	3.17929e+06	1.5966e+06	2.79083e+06	2.56742e+06	3.28192e+06	1.22762e+06	7.89493e+06	3.8661e+06	4.1213e+06	2.38454e+06	7.20213e+06	6.91961e+06	1.91594e+06	5.53789e+06	5.20822e+06	3.76856e+06	3.08475e+06	3.21195e+06	3.64435e+06	1.79575e+06	9.07828e+06	6.24655e+06	3.44862e+06	454413	4.22575e+06	6.76064e+06	1.5536e+06	1.31933e+06	4.53597e+06	1.5054e+06
0.669_275.978	NA	C8 H5 Cl N2 O7	275.978	0.669	NA	NA	NA	NA	NA	level5	NA	NA	NA	NA	NA	5.04754e+06	6.3515e+06	2.33592e+06	6.15017e+06	4.57668e+06	7.66875e+06	4.3667e+06	4.48947e+06	4.79293e+06	4.77622e+06	3.49795e+06	3.54178e+06	4.03955e+06	4.80916e+06	5.0299e+06	3.49012e+06	5.93948e+06	4.94805e+06	4.25892e+06	5.2874e+06	4.21994e+06	4.38895e+06	4.01762e+06	7.50647e+06	4.00556e+06	3.62928e+06	5.30264e+06	9.62111e+06	5.98751e+06	3.18039e+06	5.00736e+06	4.99765e+06	4.05431e+06	6.12552e+06
0.669_311.9129	NA	C4 H9 Cl N2 O4 S4	311.913	0.669	NA	NA	NA	NA	NA	level5	NA	NA	NA	NA	NA	3.17172e+06	130242	108241	150135	129087	136184	116095	119818	129685	128045	113385	115232	128707	155330	120647	122290	154303	110993	125507	105754	137305	119872	125641	127143	122416	119986	130954	132003	127115	117116	128277	127966	139973	125978
0.669_317.9625	NA	C5 H11 Cl N6 S4	317.962	0.669	NA	NA	NA	NA	NA	level5	NA	NA	NA	NA	NA	2.53516e+07	1.74476e+07	7.53672e+06	2.00114e+07	1.60878e+07	2.92858e+07	2.1797e+07	2.11734e+07	1.96342e+07	1.8767e+07	1.15904e+07	8.65254e+06	1.31573e+07	1.22047e+07	1.29037e+07	1.86777e+07	1.35978e+07	1.67706e+07	1.48981e+07	1.66306e+07	1.89592e+07	1.2875e+07	2.0261e+07	3.3129e+07	1.11388e+07	1.6593e+07	1.25078e+07	4.02368e+07	2.2594e+07	1.85772e+07	1.7347e+07	2.77821e+07	1.05987e+07	2.8902e+07
0.669_333.9365	NA	C4 H7 Cl N6 O4 S3	333.937	0.669	NA	NA	NA	NA	NA	level5	NA	NA	NA	NA	NA	4.61838e+06	5.00072e+06	2.02005e+06	4.79889e+06	3.9281e+06	6.6626e+06	3.7369e+06	3.0724e+06	3.94151e+06	3.68014e+06	3.10671e+06	2.61888e+06	3.81538e+06	4.03936e+06	3.83572e+06	3.18772e+06	4.96752e+06	3.97325e+06	3.61261e+06	3.98195e+06	3.83073e+06	3.53887e+06	4.79071e+06	6.91575e+06	3.09883e+06	3.46331e+06	3.65991e+06	8.3798e+06	5.79923e+06	2.90873e+06	4.2064e+06	4.45116e+06	3.52715e+06	5.59881e+06
0.669_367.9261	NA	C5 H12 Cl N4 O3 P3 S2	367.926	0.669	NA	NA	NA	NA	NA	level5	NA	NA	NA	NA	NA	1.90964e+06	2.39229e+06	2.99542e+06	2.791e+06	1.32771e+06	2.16062e+06	1.24698e+06	1.23749e+06	2.15147e+06	2.36429e+06	1.52383e+06	2.06204e+06	3.25668e+06	6.11754e+06	2.42045e+06	1.91756e+06	4.94559e+06	2.12749e+06	2.12846e+06	2.13024e+06	2.57656e+06	1.5787e+06	1.78436e+06	1.10098e+06	2.67248e+06	1.42132e+06	2.50419e+06	2.35173e+06	2.39733e+06	1.28346e+06	2.87033e+06	1.11524e+06	3.99953e+06	836855
0.669_375.9212	NA	C2 H6 N2 O16 P2	375.921	0.669	NA	NA	NA	NA	NA	level5	NA	NA	NA	NA	NA	5.52174e+06	7.11862e+06	3.74806e+06	1.01091e+07	6.55135e+06	1.4088e+07	9.9741e+06	9.25178e+06	8.1711e+06	8.472e+06	4.60521e+06	4.12175e+06	4.88537e+06	5.06548e+06	5.55939e+06	5.77326e+06	6.21599e+06	6.78307e+06	6.8785e+06	7.72988e+06	5.45367e+06	5.23107e+06	1.03329e+07	1.599e+07	4.19311e+06	8.5017e+06	4.34388e+06	1.18768e+07	5.72131e+06	7.35187e+06	8.85792e+06	1.48271e+07	4.77643e+06	1.30088e+07
0.669_377.9176	NA	C2 H7 Cl N4 O12 S2	377.918	0.669	NA	NA	NA	NA	NA	level5	NA	NA	NA	NA	NA	5.21058e+06	4.00266e+06	1.87707e+06	5.40376e+06	3.91734e+06	8.18644e+06	5.65569e+06	5.44172e+06	4.73297e+06	4.92911e+06	2.58727e+06	2.09913e+06	3.01545e+06	3.05683e+06	3.23042e+06	2.9162e+06	3.65798e+06	3.84667e+06	4.21029e+06	4.2355e+06	4.82563e+06	2.76282e+06	5.98479e+06	9.12731e+06	2.11428e+06	4.93306e+06	2.51519e+06	1.11541e+07	5.3852e+06	4.28636e+06	4.76268e+06	8.32238e+06	2.56256e+06	7.53025e+06
0.669_382.1086	NA	C10 H18 N6 O10	382.109	0.669	NA	NA	NA	NA	NA	level5	NA	NA	NA	NA	NA	1.87239e+08	1.93478e+08	4.12485e+07	1.69672e+08	2.54602e+08	2.66591e+08	1.01692e+08	1.16476e+08	1.09019e+08	1.10894e+08	7.7609e+07	6.17012e+07	6.66648e+07	5.83313e+07	1.01623e+08	1.11833e+08	9.05463e+07	1.3502e+08	7.63424e+07	1.20985e+08	9.51087e+07	7.02668e+07	6.46916e+08	1.31507e+08	8.57281e+07	1.2865e+08	7.21623e+07	2.1419e+08	1.60189e+08	9.7301e+07	1.15025e+08	1.33658e+08	2.13229e+08	1.51268e+08
0.669_399.8295	NA	C H3 Cl O16 P2 S	399.829	0.669	NA	NA	NA	NA	NA	level5	NA	NA	NA	NA	NA	2.44985e+06	774436	610096	464433	792911	953528	816137	536342	1.32023e+06	744347	1.22321e+06	2.20705e+06	1.07615e+06	1.26949e+06	1.1631e+06	1.31817e+06	3.11301e+06	507840	639161	906643	803946	1.57922e+06	738220	1.1441e+06	960691	749987	2.12254e+06	750485	1.26947e+06	665256	1.3182e+06	700855	625200	536422
0.669_419.9395	NA	C6 H15 Cl N2 O9 P2 S2	419.94	0.669	NA	NA	NA	NA	NA	level5	NA	NA	NA	NA	NA	2.41121e+06	2.567e+06	2.94513e+06	3.83053e+06	1.74884e+06	3.11242e+06	2.17338e+06	1.76395e+06	1.95507e+06	2.11124e+06	1.72502e+06	1.53263e+06	2.76164e+06	5.13614e+06	2.01916e+06	2.08519e+06	3.46844e+06	2.97794e+06	2.55121e+06	2.38269e+06	3.17033e+06	1.21142e+06	1.79136e+06	1.42319e+06	3.1536e+06	2.5895e+06	1.57593e+06	2.83342e+06	2.63653e+06	2.08355e+06	3.34118e+06	2.28683e+06	4.43548e+06	1.30057e+06
0.669_477.8977	NA	C5 H7 Cl N4 O16 S2	477.898	0.669	NA	NA	NA	NA	NA	level5	NA	NA	NA	NA	NA	1.04785e+06	661432	765626	1.19213e+06	863202	1.07786e+06	721992	523523	682780	812763	726950	544734	902623	1.23762e+06	617712	974890	859822	941834	786683	782067	832819	386122	759112	512528	924182	520898	522392	853299	830810	671394	1.07633e+06	670379	1.34451e+06	548812
0.669_97.9876	NA	NA	97.9876	0.669	NA	NA	NA	NA	NA	level5	NA	NA	NA	NA	NA	376363	304088	219724	330158	315409	334060	405896	292621	292023	293390	248622	299471	810737	252781	299424	1.19286e+06	333379	319711	349693	261874	268378	432515	283693	227420	337223	261239	400052	237502	287942	374409	315928	241041	357343	283032
0.67_117.1139	[similar to: betaine; δmass: 0.0349 da]	NA	117.114	0.67	NA	NA	NA	NA	NA	level5	NA	NA	NA	NA	NA	3.31929e+07	2.37261e+07	3.20061e+07	6.35548e+07	5.38581e+07	4.98267e+07	4.3522e+07	3.41647e+07	3.12318e+07	6.94254e+07	1.296e+08	3.35721e+07	2.87498e+07	3.6719e+07	6.72752e+07	1.02505e+08	2.34234e+07	5.47912e+07	4.11398e+07	3.75128e+07	4.46727e+07	3.08704e+07	4.58218e+07	3.67922e+07	7.89045e+07	5.01886e+07	2.6988e+07	3.08267e+07	3.833e+07	6.42367e+07	1.31351e+07	4.32552e+07	9.3425e+07	4.98842e+07
0.67_120.0423	D-(−)-threose	C4 H8 O4	120.042	0.67	NA	S388736	NA	NA	NA	level4	NA	NA	NA	NA	NA	7.67522e+07	1.01366e+08	3.94284e+07	8.8244e+07	7.89039e+07	9.45752e+07	6.26118e+07	6.1642e+07	6.43497e+07	6.88485e+07	5.72334e+07	6.14408e+07	4.85843e+07	4.56699e+07	6.65689e+07	5.2431e+07	6.68575e+07	6.99759e+07	5.71445e+07	6.24462e+07	6.11134e+07	5.71328e+07	6.78452e+07	6.26331e+07	5.68426e+07	6.59851e+07	6.20844e+07	5.99006e+07	6.99928e+07	5.24818e+07	7.18058e+07	5.47896e+07	9.24754e+07	7.40502e+07
0.67_157.0505	NA	NA	157.05	0.67	NA	NA	NA	NA	NA	level5	NA	NA	NA	NA	NA	177999	147092	122245	169559	145788	153803	131115	135319	146462	144610	128054	130140	145358	175426	136255	138111	174266	125352	141744	119436	155069	135380	141896	143592	138254	135509	147896	149081	143560	132267	144872	144521	158082	142277
0.67_162.0527	Diethylpyrocarbonate	C6 H10 O5	162.053	0.67	C11592	S2943	HMDB0032873	45	NA	level4	Organic acids and derivatives	Organic carbonic acids and derivatives	null	Organic acids	NULL	6.80292e+07	8.3364e+07	3.12359e+07	7.92797e+07	8.64014e+07	7.71293e+07	4.82053e+07	4.48752e+07	5.15989e+07	5.88328e+07	4.67073e+07	4.95221e+07	3.77555e+07	3.53532e+07	5.78629e+07	4.67615e+07	5.8464e+07	5.59696e+07	4.93926e+07	5.3468e+07	4.58718e+07	5.1249e+07	5.79939e+07	5.99809e+07	4.72225e+07	5.259e+07	5.66793e+07	4.57668e+07	6.14859e+07	4.52727e+07	5.85402e+07	4.888e+07	7.7571e+07	5.57724e+07
0.67_204.0612	NA	C4 H8 N6 O4	204.061	0.67	NA	NA	NA	14.9	NA	level5	NA	NA	NA	NA	NA	6.28191e+07	2.94815e+07	1.11126e+06	4.17902e+07	2.19881e+07	1.49825e+06	5.93854e+06	665172	342265	715985	616838	394751	526920	400694	462929	655645	473476	710412	467998	895128	680615	533926	576517	2.70302e+06	1.24921e+06	380058	328659	3.69449e+06	622173	1.67674e+06	1.32029e+06	2.48218e+06	1.64968e+07	346225
0.67_226.0062	NA	C4 H6 N2 O9	226.006	0.67	NA	NA	NA	NA	NA	level5	NA	NA	NA	NA	NA	4.43418e+06	7.83111e+06	9.48208e+06	1.08403e+07	6.66946e+06	5.71024e+06	5.78442e+06	5.42804e+06	5.29093e+06	7.57346e+06	6.38768e+06	6.37923e+06	1.00044e+07	1.94813e+07	7.7089e+06	8.13775e+06	1.30522e+07	8.11776e+06	8.71636e+06	9.02581e+06	8.66716e+06	4.85196e+06	6.78326e+06	3.98614e+06	9.00132e+06	7.14681e+06	4.65314e+06	7.51936e+06	7.99227e+06	5.80986e+06	1.04102e+07	5.06288e+06	1.4685e+07	4.09955e+06
0.67_237.085	Fructosylglycine	C8 H15 N O7	237.085	0.67	NA	S2339006	HMDB0060278	NA	NA	level4	Organic acids and derivatives	Carboxylic acids and derivatives	Amino acids, peptides, and analogues	Amino acids, peptides, and analogues	NA	805507	645293	4.15629e+06	1.68258e+06	1.09274e+06	1.44076e+06	894539	1.11102e+06	815222	646629	1.00012e+06	1.11314e+06	1.28986e+06	639102	832285	1.2195e+06	1.41654e+06	1.75886e+06	1.13353e+06	1.09529e+06	1.31449e+06	840607	773469	5.27073e+06	729399	1.10992e+06	824548	983666	1.72259e+06	1.31301e+06	748596	1.04997e+06	1.11633e+06	1.32004e+06
0.67_260.004	NA	C5 H9 Cl N2 O8	260.004	0.67	NA	NA	NA	NA	NA	level5	NA	NA	NA	NA	NA	5.65758e+07	4.00268e+07	2.36998e+07	4.72677e+07	3.49905e+07	6.61054e+07	3.73889e+07	3.99648e+07	3.92599e+07	3.53396e+07	2.47657e+07	2.05943e+07	2.77045e+07	2.65252e+07	3.34014e+07	4.34061e+07	2.80635e+07	5.17048e+07	2.79129e+07	3.8488e+07	3.58332e+07	2.54671e+07	3.95673e+07	6.32841e+07	2.5974e+07	3.42216e+07	2.52867e+07	8.00465e+07	4.7474e+07	4.57428e+07	3.89617e+07	5.12707e+07	3.48701e+07	5.13535e+07
0.67_365.8845	NA	C4 H8 Cl N6 P S5	365.885	0.67	NA	NA	NA	NA	NA	level5	NA	NA	NA	NA	NA	5.24028e+07	1.36164e+07	7.2682e+06	9.03301e+06	1.90187e+07	1.73964e+07	1.80948e+07	1.71726e+07	1.86689e+07	1.93544e+07	2.1379e+07	1.92738e+07	1.29974e+07	1.24096e+07	1.3395e+07	2.13034e+07	1.04902e+07	1.81201e+07	1.59166e+07	1.29382e+07	1.53174e+07	1.55201e+07	1.91875e+07	1.70955e+07	1.52488e+07	2.02605e+07	1.53269e+07	2.06918e+07	1.65923e+07	1.87316e+07	1.9847e+07	2.55702e+07	1.11877e+07	2.28983e+07
0.67_381.8584	NA	C5 H9 Cl N4 P2 S5	381.858	0.67	NA	NA	NA	NA	NA	level5	NA	NA	NA	NA	NA	2.19626e+07	8.71556e+06	5.39081e+06	6.32277e+06	9.19227e+06	6.91307e+06	5.52422e+06	8.21722e+06	1.049e+07	7.56828e+06	8.67818e+06	1.26765e+07	8.37175e+06	1.03587e+07	8.51624e+06	9.14442e+06	1.31203e+07	6.64381e+06	9.4112e+06	5.89382e+06	8.77728e+06	1.03864e+07	7.91452e+06	9.48976e+06	9.28956e+06	8.31501e+06	1.17163e+07	8.61605e+06	8.12568e+06	5.90079e+06	8.51802e+06	8.37646e+06	4.72887e+06	9.57054e+06
0.67_435.9133	NA	C7 H6 Cl N4 O12 P S	435.913	0.67	NA	NA	NA	NA	NA	level5	NA	NA	NA	NA	NA	989178	1.85865e+06	1.86349e+06	1.86895e+06	1.22857e+06	1.58167e+06	766104	978109	1.12123e+06	1.39212e+06	1.10607e+06	1.25182e+06	1.93557e+06	3.89627e+06	1.47646e+06	1.43805e+06	3.05062e+06	1.36302e+06	1.47149e+06	1.68937e+06	1.91656e+06	973442	1.06997e+06	1.0291e+06	1.66208e+06	953333	1.80051e+06	1.41829e+06	1.42343e+06	825977	2.15954e+06	963825	2.4466e+06	681919
0.67_503.9004	NA	C4 H15 Cl N4 O12 P2 S3	503.9	0.67	NA	NA	NA	NA	NA	level5	NA	NA	NA	NA	NA	751599	1.17487e+06	1.13117e+06	1.13243e+06	754755	934605	600663	485093	777588	752952	701600	1.06408e+06	1.58259e+06	2.92557e+06	884050	764317	2.39379e+06	923513	961961	1.10105e+06	1.09896e+06	549030	717057	573911	1.18328e+06	803782	808170	863042	1.21183e+06	437646	1.02954e+06	508990	1.64802e+06	395943
0.67_571.8891	NA	NA	571.889	0.67	NA	NA	NA	NA	NA	level5	NA	NA	NA	NA	NA	579513	645438	577969	647233	427271	495459	372518	426325	492437	529810	527198	564049	609008	1.98702e+06	515448	480065	1.17777e+06	447801	603141	707653	537135	342605	356528	203672	692583	374230	638145	845777	499630	199688	792580	371602	975984	117280
0.67_90.0549	NA	NA	90.0549	0.67	NA	NA	NA	NA	NA	level5	NA	NA	NA	NA	NA	2.93323e+06	4.16516e+06	1.38597e+06	4.75144e+06	3.39178e+06	4.48519e+06	2.09975e+06	2.39904e+06	2.76913e+06	2.40388e+06	2.02759e+06	2.12487e+06	1.29586e+06	1.42495e+06	4.22077e+06	2.49373e+06	2.29826e+06	3.62683e+06	1.43463e+06	2.13368e+06	3.37856e+06	2.47462e+06	3.14603e+06	1.87542e+06	2.53365e+06	2.8538e+06	3.05389e+06	3.0659e+06	2.17594e+06	1.6973e+06	3.02647e+06	1.59985e+06	5.701e+06	2.59076e+06
0.671_114.0316	4-hydroxy-5-methylfuran-3(2h)-one	C5 H6 O3	114.032	0.671	NA	S3757733	HMDB0031859	NA	NA	level4	Organoheterocyclic compounds	Dihydrofurans	Furanones	Furanones	NA	3.74189e+07	4.96747e+07	1.82434e+07	7.05036e+06	3.96282e+07	4.69472e+07	2.27055e+08	2.36485e+07	3.08059e+07	2.63736e+07	2.78456e+07	3.07751e+07	2.64246e+07	2.35121e+07	2.34309e+08	2.66976e+07	3.41731e+07	3.35103e+07	2.73001e+07	2.06135e+08	3.18979e+07	2.83468e+07	2.95969e+07	2.59903e+07	2.95109e+07	3.1004e+07	3.18858e+07	2.78545e+07	3.19137e+07	2.57702e+07	3.19928e+07	2.79687e+07	4.31407e+07	4.15591e+07
0.671_132.0422	Glutaric acid	C5 H8 O4	132.042	0.671	C00489	S723	HMDB0000661	NA	NA	level4	Organic acids and derivatives	Carboxylic acids and derivatives	Dicarboxylic acids and derivatives	Organic acids	map00071 Fatty acid degradation; map00310 Lysine degradation; map01100 Metabolic pathways; map01120 Microbial metabolism in diverse environments	4.72089e+07	6.08082e+07	2.3389e+07	5.55943e+07	4.9483e+07	6.13876e+07	3.58885e+07	3.87404e+07	4.04077e+07	4.05216e+07	3.67764e+07	3.72479e+07	2.75604e+07	3.02235e+07	3.98412e+07	3.42645e+07	4.36376e+07	4.35831e+07	3.55888e+07	3.71447e+07	3.96494e+07	3.65498e+07	4.379e+07	3.6132e+07	3.7557e+07	3.99258e+07	3.87943e+07	3.65742e+07	4.30703e+07	3.35345e+07	3.91188e+07	3.55536e+07	5.39598e+07	4.3258e+07
0.671_155.0698	L-histidine	C6 H9 N3 O2	155.07	0.671	C00135	BGI17	HMDB0000177	97.1	95.1	level1	Peptides	Amino acids	Common amino acids [Fig]	Amino acids	map00340 Histidine metabolism; map00410 beta-Alanine metabolism; map00970 Aminoacyl-tRNA biosynthesis; map01060 Biosynthesis of plant secondary metabolites; map01065 Biosynthesis of alkaloids derived from histidine and purine; map01100 Metabolic pathways; map01110 Biosynthesis of secondary metabolites; map01230 Biosynthesis of amino acids; map02010 ABC transporters; map04974 Protein digestion and…	4.33373e+07	3.51375e+07	1.26195e+08	8.47308e+07	6.87153e+07	6.602e+07	3.76152e+07	3.70421e+07	4.25025e+07	6.95671e+07	1.34593e+08	4.78724e+07	3.51436e+07	4.37504e+07	6.76161e+07	1.26115e+08	2.3441e+07	6.34277e+07	4.46342e+07	5.26179e+07	5.07685e+07	3.65991e+07	8.80149e+07	4.09021e+07	9.32712e+07	4.99173e+07	3.92049e+07	3.70862e+07	5.21155e+07	8.60315e+07	2.13723e+07	5.44403e+07	1.11954e+08	5.26676e+07
0.671_157.035	NA	NA	157.035	0.671	NA	NA	NA	NA	NA	level5	NA	NA	NA	NA	NA	1.84308e+06	2.14477e+06	2.00932e+06	8.44216e+06	2.80338e+06	1.70328e+06	1.29787e+06	1.59215e+06	3.6608e+06	2.7165e+06	3.35067e+06	2.38209e+06	2.03755e+06	3.97637e+06	2.78697e+06	2.30376e+06	1.61744e+06	1.94588e+06	2.68952e+06	2.55655e+06	3.11093e+06	1.61835e+06	2.13045e+06	1.98315e+06	2.96418e+06	1.64488e+06	1.95852e+06	2.84976e+06	2.11772e+06	1.62874e+06	2.26626e+06	1.80571e+06	6.90289e+06	1.68193e+06
0.671_173.9929	NA	C2 H7 O7 P	173.993	0.671	NA	NA	NA	NA	NA	level5	NA	NA	NA	NA	NA	1.375e+06	3.05991e+06	3.34677e+06	3.396e+06	2.31707e+06	2.60622e+06	1.45154e+06	1.56988e+06	2.40023e+06	2.40606e+06	2.24512e+06	2.46289e+06	3.71958e+06	8.8928e+06	3.10578e+06	2.14004e+06	6.58238e+06	2.25977e+06	3.03005e+06	2.29762e+06	2.8424e+06	1.94409e+06	2.06174e+06	1.52179e+06	3.37129e+06	1.94853e+06	2.99502e+06	2.56342e+06	2.5096e+06	1.52129e+06	3.58926e+06	1.3777e+06	5.31476e+06	1.32896e+06
0.671_187.0455	NA	NA	187.046	0.671	NA	NA	NA	NA	NA	level5	NA	NA	NA	NA	NA	4.38436e+06	2.52306e+06	7.46022e+06	8.24601e+06	7.00906e+06	8.82845e+06	7.5848e+06	8.0884e+06	1.18835e+07	7.1251e+06	9.13854e+06	9.71419e+06	1.06204e+07	5.6821e+06	4.79008e+06	1.04469e+07	4.34509e+06	4.41357e+06	8.89131e+06	6.31697e+06	9.10593e+06	7.5452e+06	7.91724e+06	1.02806e+07	5.77904e+06	8.07549e+06	1.21134e+07	8.0438e+06	6.34669e+06	1.11121e+07	6.33033e+06	7.24126e+06	9.54229e+06	8.36464e+06
0.671_226.0686	Glucoheptonic acid	C7 H14 O8	226.069	0.671	NA	S55750	HMDB0240292	NA	62.5	level4	Organic oxygen compounds	Organooxygen compounds	Carbohydrates and carbohydrate conjugates	Carbohydrates	NA	6.62843e+07	8.42609e+07	3.06858e+07	7.90756e+07	7.67382e+07	8.45664e+07	4.98017e+07	5.33016e+07	5.86732e+07	5.63757e+07	4.98199e+07	5.41115e+07	4.29618e+07	4.18058e+07	5.73323e+07	4.65205e+07	6.11209e+07	5.64748e+07	4.89109e+07	5.0334e+07	4.79753e+07	5.00478e+07	5.46181e+07	4.65701e+07	4.98581e+07	5.59067e+07	5.90163e+07	5.37018e+07	5.97362e+07	4.60805e+07	5.62026e+07	5.28451e+07	6.49752e+07	5.7788e+07
0.671_262.0777	NA	NA	262.078	0.671	NA	NA	NA	NA	NA	level5	NA	NA	NA	NA	NA	1.23057e+07	2.04195e+07	5.2748e+06	2.58847e+07	1.33447e+07	1.96239e+07	9.74459e+06	1.03467e+07	9.15995e+06	1.21586e+07	1.47592e+07	7.91778e+06	6.45377e+06	6.42946e+06	1.30742e+07	1.33593e+07	4.2156e+06	2.07247e+07	1.46283e+07	1.58534e+07	1.05993e+07	7.44017e+06	1.28064e+07	1.21496e+07	1.8007e+07	1.20293e+07	9.39655e+06	8.5198e+06	1.761e+07	1.34096e+07	5.08664e+06	8.6137e+06	2.81965e+07	9.58487e+06
0.671_293.9934	NA	C5 H9 N6 O3 P3	293.993	0.671	NA	NA	NA	NA	NA	level5	NA	NA	NA	NA	NA	1.10545e+07	1.18369e+07	1.51911e+07	1.73618e+07	1.06973e+07	1.13619e+07	1.01607e+07	8.484e+06	9.82695e+06	1.11492e+07	9.80847e+06	1.00868e+07	1.5603e+07	2.94365e+07	1.31647e+07	1.07039e+07	1.98721e+07	1.23615e+07	1.31928e+07	1.45938e+07	1.45715e+07	7.66725e+06	1.03943e+07	6.6519e+06	1.51176e+07	1.0699e+07	1.21123e+07	1.2516e+07	1.27757e+07	1.00594e+07	1.91947e+07	1.00375e+07	2.35207e+07	6.18462e+06
0.671_337.0148	NA	C17 H8 N O5 P	337.015	0.671	NA	NA	NA	NA	NA	level5	NA	NA	NA	NA	NA	356335	852002	3.26229e+06	1.71497e+06	1.28397e+06	579249	790005	347555	976986	822914	1.18997e+06	1.591e+06	2.63743e+06	3.54895e+06	2.04561e+06	1.02505e+06	2.45396e+06	1.1156e+06	2.17537e+06	1.40701e+06	1.74879e+06	615061	851116	438074	1.41925e+06	713765	557023	507843	1.08736e+06	536820	1.65997e+06	427198	5.41389e+06	250497
0.671_349.0981	NA	C8 H19 N3 O12	349.098	0.671	NA	NA	NA	NA	NA	level5	NA	NA	NA	NA	NA	128911	467238	487867	908155	628591	679623	288345	460570	690596	192501	730503	379479	734846	237670	304096	394031	163329	589643	776810	535389	623470	390040	490443	526481	468692	394328	511202	470782	704786	590475	295270	476799	634832	544468
0.671_415.9952	NA	C8 H9 Cl N6 O12	415.995	0.671	NA	NA	NA	NA	NA	level5	NA	NA	NA	NA	NA	6.68668e+07	2.73814e+07	2.5521e+07	1.59199e+07	3.4439e+07	2.06842e+07	2.58223e+07	2.88276e+07	2.73909e+07	2.68692e+07	3.93724e+07	3.21387e+07	2.52773e+07	2.01743e+07	3.22117e+07	4.28768e+07	3.38421e+07	2.98916e+07	2.36965e+07	2.54218e+07	2.79886e+07	3.18734e+07	3.00549e+07	5.55499e+06	4.78427e+07	3.75714e+07	2.9076e+07	1.31751e+06	2.91505e+07	3.81969e+07	2.328e+07	1.11505e+07	3.52457e+07	3.28029e+07
0.671_82.0144	NA	NA	82.0144	0.671	NA	NA	NA	NA	NA	level5	NA	NA	NA	NA	NA	2.08696e+08	1.70317e+08	1.3143e+08	2.5977e+08	2.31705e+08	1.0859e+08	1.26837e+08	1.52941e+08	1.24428e+08	1.72226e+08	3.04935e+08	1.5356e+08	1.11379e+08	1.23279e+08	2.15963e+08	2.80494e+08	6.32723e+07	2.16168e+08	3.23573e+08	1.59036e+08	1.43883e+08	1.66098e+08	2.06981e+08	5.71276e+07	3.33787e+08	2.06567e+08	1.59285e+08	3.23657e+07	2.01747e+08	2.55964e+08	7.69773e+07	7.13743e+07	3.83733e+08	1.16883e+08
0.671_97.9884	NA	NA	97.9884	0.671	NA	NA	NA	NA	NA	level5	NA	NA	NA	NA	NA	5.87758e+06	5.62267e+06	4.35868e+06	6.39851e+06	5.03241e+06	2.79948e+06	3.23992e+06	4.59799e+06	3.25173e+06	4.67746e+06	8.64817e+06	6.69189e+06	3.84985e+06	5.67831e+06	6.70683e+06	8.22432e+06	3.34214e+06	5.74457e+06	9.07491e+06	4.2497e+06	4.90471e+06	5.10324e+06	4.5398e+06	2.54179e+06	8.16668e+06	5.70445e+06	5.91091e+06	517231	6.08773e+06	5.77438e+06	2.285e+06	1.54769e+06	1.10445e+07	2.83934e+06
0.672_174.0508	(e)-2-[(2s)-2-amino-2-carboxyethoxy]-2-hydroxyethenediazonium	C5 H8 N3 O4	174.051	0.672	NA	S4447427	NA	NA	NA	level4	NA	NA	NA	NA	NA	7.32142e+06	977027	9.56642e+06	2.53006e+07	1.1143e+07	1.70703e+07	2.22575e+06	1.2616e+07	1.07667e+07	2.72422e+07	2.95214e+06	1.48338e+07	1.25522e+06	1.44682e+07	2.08683e+07	1.6567e+06	9.67183e+06	2.01299e+06	1.81098e+07	615939	1.25515e+07	1.63526e+06	1.40525e+08	1.61652e+07	1.03553e+07	1.01471e+07	6.73797e+06	1.71522e+06	3.46889e+07	1.10266e+07	3.41614e+06	1.36987e+06	2.75721e+06	1.03928e+08
0.672_184.0254	NA	C3 H9 N2 O5 P	184.025	0.672	NA	NA	NA	NA	NA	level5	NA	NA	NA	NA	NA	1.95768e+07	2.21132e+07	3.16562e+07	5.13627e+07	3.18808e+07	1.734e+07	1.25313e+07	2.69494e+07	2.66811e+07	2.14193e+07	3.16939e+07	1.28485e+07	3.25979e+07	3.02453e+07	2.40026e+07	4.40565e+07	2.33927e+07	2.19528e+07	2.09254e+07	2.47855e+07	2.96995e+07	3.13272e+07	2.5084e+07	2.1424e+07	3.3282e+07	1.91869e+07	2.87697e+07	3.01086e+07	2.07813e+07	3.43476e+07	1.58849e+07	1.78693e+07	6.15812e+07	1.50975e+07
0.672_188.1276	Homo-l-arginine	C7 H16 N4 O2	188.128	0.672	C01924	S8732	HMDB0000670	NA	NA	level4	Organic acids and derivatives	Carboxylic acids and derivatives	Amino acids, peptides, and analogues	Amino acids, peptides, and analogues	NULL	7.57709e+06	3.95526e+06	7.01977e+06	7.43386e+06	4.43391e+06	7.4907e+06	4.3009e+06	5.22222e+06	6.99574e+06	1.00033e+07	4.71687e+06	2.8388e+06	3.41398e+06	6.82559e+06	6.88186e+06	1.58821e+07	4.30785e+06	1.11827e+07	5.19766e+06	7.03407e+06	6.61658e+06	7.11758e+06	6.78178e+06	6.89999e+06	8.92306e+06	4.59931e+06	1.21836e+07	4.81041e+06	3.82101e+06	8.02569e+06	3.07098e+06	6.19371e+06	1.44789e+07	7.50871e+06
0.672_204.1841	Ethambutol	C10 H24 N2 O2	204.184	0.672	C06984	S3164	HMDB0014474	NA	NA	level4	Organic nitrogen compounds	Organonitrogen compounds	Amines	Amines	NULL	595702	605053	507505	790953	633552	612066	694775	554648	716396	631354	680902	686452	632381	751629	600958	544244	825864	465789	610496	556643	715693	650748	603650	409911	570999	601475	660373	439422	632405	472686	703896	450451	685464	592889
0.672_214.0564	1-methyl-3-(2-thiazolyl)-1h-indole	C12 H10 N2 S	214.056	0.672	NA	S9450932	HMDB0034965	NA	NA	level4	Organoheterocyclic compounds	Indoles and derivatives	N-alkylindoles	Indole and derivatives	NA	1.02119e+07	1.13233e+07	1.84261e+07	3.67518e+07	1.73548e+07	1.1797e+07	1.15786e+07	1.84981e+07	1.54773e+07	1.67879e+07	1.84707e+07	8.19585e+06	1.95293e+07	1.86859e+07	1.79635e+07	1.99271e+07	1.3026e+07	1.23589e+07	1.78305e+07	1.63027e+07	1.80814e+07	2.01948e+07	1.77012e+07	1.87727e+07	1.5201e+07	1.09724e+07	1.58575e+07	1.58701e+07	1.34584e+07	2.11232e+07	8.13405e+06	1.51748e+07	2.44766e+07	1.3377e+07
0.672_247.988	NA	C11 H5 O5 P	247.988	0.672	NA	NA	NA	NA	NA	level5	NA	NA	NA	NA	NA	2.01707e+07	2.27621e+07	2.80832e+07	3.21405e+07	1.91921e+07	2.25613e+07	1.77081e+07	1.4931e+07	1.87012e+07	2.11056e+07	1.83694e+07	1.78664e+07	2.73761e+07	5.2789e+07	2.31157e+07	2.13652e+07	3.43957e+07	2.27883e+07	2.43161e+07	2.44831e+07	2.72512e+07	1.39663e+07	2.01837e+07	1.39124e+07	2.70176e+07	1.99057e+07	1.99466e+07	2.24812e+07	2.28879e+07	1.98935e+07	3.4275e+07	1.83861e+07	4.08017e+07	1.19427e+07
0.672_361.981	NA	C9 H8 N4 O8 P2	361.981	0.672	NA	NA	NA	NA	NA	level5	NA	NA	NA	NA	NA	5.56052e+06	6.50049e+06	8.14904e+06	9.30749e+06	5.47011e+06	6.73349e+06	4.44334e+06	4.15934e+06	5.55426e+06	4.887e+06	5.80265e+06	5.26522e+06	7.88821e+06	1.51498e+07	6.08707e+06	6.6305e+06	9.23026e+06	6.95143e+06	7.19815e+06	6.93899e+06	7.85581e+06	3.67622e+06	5.93029e+06	4.11276e+06	7.72213e+06	5.76851e+06	3.851e+06	6.62875e+06	6.36377e+06	4.94564e+06	7.82606e+06	5.03928e+06	1.09352e+07	2.53483e+06
0.672_397.8325	NA	C4 H3 Cl N4 O6 S5	397.832	0.672	NA	NA	NA	NA	NA	level5	NA	NA	NA	NA	NA	4.51372e+06	2.34876e+06	1.54965e+06	1.39853e+06	2.08036e+06	1.89452e+06	1.33146e+06	892938	2.56261e+06	2.03474e+06	2.30743e+06	3.68398e+06	2.48894e+06	2.73826e+06	2.56103e+06	2.33245e+06	5.10071e+06	1.3565e+06	2.49365e+06	1.81758e+06	1.85331e+06	3.0654e+06	1.49993e+06	2.35438e+06	1.89228e+06	1.20545e+06	3.80288e+06	1.89509e+06	2.1125e+06	1.28696e+06	2.60417e+06	1.43747e+06	1.30199e+06	1.79949e+06
0.672_431.9692	NA	C6 H15 Cl N4 O10 P2 S	431.969	0.672	NA	NA	NA	NA	NA	level5	NA	NA	NA	NA	NA	1.91806e+07	8.98227e+06	7.42496e+06	5.32698e+06	8.5625e+06	6.1577e+06	5.74458e+06	8.38217e+06	9.60913e+06	6.70112e+06	1.28504e+07	1.21772e+07	6.90056e+06	9.11204e+06	1.02611e+07	1.1391e+07	1.62009e+07	9.31623e+06	9.45451e+06	6.82794e+06	9.54428e+06	1.00284e+07	9.46115e+06	1.51909e+06	1.64731e+07	1.07904e+07	1.18256e+07	1.64594e+06	9.66809e+06	1.20097e+07	7.43605e+06	3.5304e+06	1.17366e+07	8.74444e+06
0.672_435.8689	NA	C6 H7 N4 O7 P3 S3	435.869	0.672	NA	NA	NA	NA	NA	level5	NA	NA	NA	NA	NA	1.16602e+07	3.44255e+06	2.64369e+06	3.33027e+06	3.42168e+06	4.35198e+06	3.94956e+06	4.18657e+06	5.32242e+06	4.07745e+06	3.60871e+06	3.60507e+06	2.51729e+06	2.99934e+06	2.61142e+06	4.05414e+06	3.23373e+06	2.62914e+06	3.34402e+06	2.92499e+06	4.23156e+06	3.82266e+06	3.58657e+06	4.05121e+06	3.13435e+06	3.96712e+06	3.28545e+06	4.52914e+06	3.60424e+06	4.27241e+06	4.38845e+06	5.72102e+06	2.34668e+06	4.16996e+06
0.672_577.7891	NA	C5 H9 O18 P3 S4	577.789	0.672	NA	NA	NA	NA	NA	level5	NA	NA	NA	NA	NA	5.67251e+06	968614	399515	646117	1.58142e+06	1.51375e+06	587816	520482	2.0046e+06	1.12457e+06	1.20201e+06	2.30788e+06	1.12049e+06	555662	862057	1.5666e+06	1.4794e+06	870153	779074	985086	1.45492e+06	921858	851360	1.03718e+06	914349	821706	1.44526e+06	1.38482e+06	1.03656e+06	1.49213e+06	1.36158e+06	1.27742e+06	194594	1.05457e+06
0.673_161.1054	L(-)-carnitine	C7 H15 N O3	161.105	0.673	C00318	MReference-1837	HMDB0000062	NA	98.8	level2	Organic nitrogen compounds	Organonitrogen compounds	Quaternary ammonium salts	Quaternary ammonium salts	map04714 Thermogenesis; map04976 Bile secretion	2.06387e+09	1.57771e+09	1.60584e+09	3.79415e+09	2.20218e+09	1.45355e+09	1.1558e+09	1.81005e+09	2.1325e+09	1.52861e+09	2.11099e+09	1.8313e+09	2.2205e+09	1.7918e+09	1.80932e+09	2.31677e+09	2.11171e+09	2.17066e+09	1.94592e+09	1.38325e+09	2.24065e+09	1.54852e+09	1.58326e+09	1.73002e+09	2.07954e+09	2.12566e+09	1.71861e+09	1.45492e+09	2.17956e+09	2.10483e+09	1.82532e+09	1.59748e+09	3.85371e+09	1.82689e+09
0.673_182.0789	D-sorbitol	C6 H14 O6	182.079	0.673	C00749	BGI251	NA	13.8	NA	level3	NA	NA	NA	NA	NA	5.43081e+07	2.34106e+07	920037	4.65216e+07	2.45406e+07	573473	6.23408e+06	658037	343068	586959	504210	387037	410115	436918	363912	455198	412849	395425	577926	431007	454162	580796	555407	2.13276e+06	748182	377323	364990	1.66985e+06	466764	874041	744719	1.43065e+06	1.06662e+07	328770
0.673_192.1479	NA	C8 H20 N2 O3	192.148	0.673	NA	NA	NA	NA	NA	level5	NA	NA	NA	NA	NA	1.47178e+06	1.08814e+06	1.01453e+06	116672	1.26034e+06	1.84645e+06	297697	8.65592e+06	9.77552e+06	9.59079e+06	813766	137157	1.29581e+06	5.3597e+06	1.05599e+07	675429	4.95623e+06	185429	1.67891e+06	300898	2.29839e+06	2.22603e+06	3.35084e+06	3.87204e+06	558087	1.48028e+06	742643	5.59687e+06	2.18885e+06	5.55849e+06	2.30263e+06	117648	142727	340281
0.673_197.078	NA	NA	197.078	0.673	NA	NA	NA	NA	NA	level5	NA	NA	NA	NA	NA	1.7851e+07	1.9465e+07	1.76231e+07	3.36873e+07	2.14632e+07	4.45738e+07	2.59713e+07	2.47828e+07	1.75767e+07	1.74618e+07	3.60697e+07	1.27907e+07	1.37547e+07	1.42163e+07	2.0136e+07	6.41939e+07	9.56318e+06	3.33276e+07	2.43621e+07	1.41595e+07	2.44298e+07	1.81045e+07	4.1732e+07	4.40336e+07	1.87934e+07	1.41572e+07	1.82545e+07	3.94284e+07	2.05415e+07	3.49026e+07	8.71069e+06	2.95284e+07	2.6837e+07	1.41722e+07
0.673_253.9542	NA	C2 H8 Cl N2 O6 P S	253.954	0.673	NA	NA	NA	NA	NA	level5	NA	NA	NA	NA	NA	4.65875e+06	145792	121029	167825	144296	152387	130058	134212	145118	143408	126747	128841	144113	173801	135168	136698	172518	124081	140295	118468	153516	134236	140746	142385	136844	134144	146475	147704	142150	130949	143489	143166	156465	141132
0.673_315.9755	NA	C8 H6 N4 O6 P2	315.976	0.673	NA	NA	NA	NA	NA	level5	NA	NA	NA	NA	NA	1.20277e+07	1.33523e+07	1.6945e+07	2.00284e+07	1.15264e+07	1.41815e+07	1.06335e+07	9.19822e+06	1.12442e+07	1.16725e+07	1.16112e+07	1.06421e+07	1.56717e+07	2.96319e+07	1.23114e+07	1.24839e+07	1.90567e+07	1.43156e+07	1.38417e+07	1.39338e+07	1.64967e+07	7.51375e+06	1.29843e+07	8.26663e+06	1.63544e+07	1.24112e+07	8.93657e+06	1.3913e+07	1.36348e+07	1.07977e+07	1.69215e+07	1.1132e+07	2.32814e+07	6.90623e+06
0.673_377.955	NA	C3 H12 N2 O13 P2 S	377.955	0.673	NA	NA	NA	NA	NA	level5	NA	NA	NA	NA	NA	1.0931e+06	2.14928e+06	2.99999e+06	2.81418e+06	882883	1.63904e+06	660711	1.02102e+06	1.30001e+06	1.88186e+06	1.82141e+06	2.04714e+06	1.97368e+06	4.8764e+06	2.19379e+06	1.29811e+06	3.88056e+06	2.10845e+06	2.21712e+06	1.25575e+06	2.18648e+06	1.70516e+06	1.6573e+06	944457	2.23403e+06	1.32263e+06	2.14201e+06	1.63815e+06	2.12753e+06	968306	2.87683e+06	1.03831e+06	2.80749e+06	710854
0.673_575.7924	NA	NA	575.792	0.673	NA	NA	NA	NA	NA	level5	NA	NA	NA	NA	NA	1.01264e+07	2.30516e+06	823446	920402	2.9004e+06	2.39354e+06	1.93592e+06	1.54515e+06	3.08374e+06	2.39445e+06	1.60471e+06	3.43575e+06	1.96721e+06	1.19789e+06	1.52988e+06	2.694e+06	2.88457e+06	1.09593e+06	1.89183e+06	2.11643e+06	2.84427e+06	2.27389e+06	1.77299e+06	2.25998e+06	1.81068e+06	1.58824e+06	2.78387e+06	2.64952e+06	1.9766e+06	2.6914e+06	2.29027e+06	2.22557e+06	376961	2.14311e+06
0.674_150.0527	D-lyxose	C5 H10 O5	150.053	0.674	C00476	BGI240	NA	87.7	86.9	level1	Carbohydrates	Monosaccharides	Aldoses [Fig]	Carbohydrates	map00040 Pentose and glucuronate interconversions	7.51137e+06	1.02254e+07	3.85584e+06	8.87553e+06	7.95738e+06	8.7466e+06	7.48519e+06	7.47543e+06	5.95622e+06	6.64272e+06	6.71073e+06	5.92073e+06	5.26746e+06	5.37087e+06	7.50623e+06	5.11506e+06	6.57729e+06	6.09101e+06	6.35855e+06	5.75015e+06	6.63215e+06	5.84433e+06	7.29676e+06	7.1729e+06	5.28487e+06	7.02095e+06	5.94681e+06	6.56407e+06	7.65884e+06	4.77868e+06	4.71796e+06	3.97614e+06	7.91425e+06	6.52023e+06
0.674_161.0819	[similar to: l(-)-carnitine; δmass: -0.0232 da]	NA	161.082	0.674	NA	NA	NA	NA	NA	level5	NA	NA	NA	NA	NA	1.90606e+06	3.85463e+06	1.02208e+06	1.27926e+07	2.74733e+06	3.31654e+06	1.69976e+06	2.13862e+06	1.4397e+06	1.97368e+06	1.82573e+06	2.07855e+06	744798	432647	1.28893e+06	2.99115e+06	3.08971e+06	5.23872e+06	7.31383e+06	851058	6.87601e+06	1.50226e+06	4.42277e+06	4.65462e+06	1.73826e+06	2.51593e+06	3.86637e+06	1.01799e+06	2.73889e+06	635648	2.9348e+06	2.0815e+06	3.89809e+06	2.07065e+06
0.674_234.1581	NA	C10 H22 N2 O4	234.158	0.674	NA	NA	NA	NA	NA	level5	NA	NA	NA	NA	NA	9.08849e+06	2.33924e+07	1.13335e+08	1.52211e+07	1.721e+07	3.01039e+07	4.52921e+07	3.27425e+07	1.38529e+07	2.22922e+07	2.35395e+07	1.06416e+07	6.50725e+06	5.02104e+07	3.38226e+07	2.59986e+07	3.60227e+07	1.58444e+07	3.39966e+07	2.50198e+07	2.17778e+07	4.48944e+07	5.46859e+07	4.39236e+07	1.58212e+07	2.43816e+07	2.15085e+07	4.55607e+07	2.29278e+07	5.71715e+07	1.9441e+07	5.32084e+07	1.25449e+07	3.76766e+07
0.674_240.0959	NA	C7 H16 N2 O7	240.096	0.674	NA	NA	NA	NA	NA	level5	NA	NA	NA	NA	NA	1.62483e+07	2.98898e+07	6.08325e+06	3.32983e+07	1.88384e+07	3.27474e+07	1.44417e+07	1.71001e+07	1.41925e+07	1.80354e+07	1.72685e+07	8.94738e+06	9.85561e+06	1.02625e+07	2.26155e+07	1.74242e+07	7.45357e+06	2.36842e+07	1.95254e+07	2.49627e+07	1.34129e+07	1.12618e+07	2.09166e+07	2.48135e+07	1.97146e+07	1.66675e+07	1.28159e+07	1.98577e+07	2.06474e+07	1.78625e+07	8.37166e+06	1.58067e+07	3.17203e+07	1.39367e+07
0.674_244.0672	NA	C5 H18 N4 O P2 S	244.067	0.674	NA	NA	NA	NA	NA	level5	NA	NA	NA	NA	NA	1.2741e+06	4.37869e+06	1.37323e+06	7.45971e+06	2.32611e+06	3.07032e+06	2.24913e+06	1.88167e+06	1.87682e+06	2.03905e+06	2.08665e+06	1.16909e+06	2.17886e+06	1.88326e+06	3.06451e+06	2.2271e+06	1.735e+06	4.26928e+06	3.94301e+06	5.17902e+06	2.61003e+06	3.48857e+06	2.38617e+06	2.96535e+06	2.92802e+06	1.90904e+06	2.43567e+06	2.19681e+06	3.92478e+06	1.85338e+06	1.06984e+06	2.65212e+06	3.56656e+06	1.84025e+06
0.674_307.9752	NA	C5 H15 N2 O3 P3 S2	307.975	0.674	NA	NA	NA	NA	NA	level5	NA	NA	NA	NA	NA	1.89987e+06	3.02688e+06	5.09973e+06	5.70477e+06	3.63402e+06	5.69457e+06	2.57687e+06	3.45752e+06	3.01365e+06	4.98721e+06	4.63575e+06	3.95557e+06	4.25239e+06	9.22548e+06	5.14397e+06	3.52793e+06	8.94525e+06	5.40434e+06	5.64169e+06	2.57791e+06	4.4158e+06	2.90623e+06	3.22092e+06	2.76356e+06	6.21087e+06	5.65618e+06	2.91795e+06	6.17134e+06	5.00027e+06	2.85705e+06	5.85328e+06	3.75751e+06	5.18144e+06	3.00356e+06
0.674_358.0364	2-hydroxy-2-(9-hydroxy-7-oxo-2,3-dihydro-7h-furo[3,2-g]chromen-2-yl)propyl hydrogen sulfate	C14 H14 O9 S	358.036	0.674	NA	S74853050	HMDB0132923	NA	NA	level4	Phenylpropanoids and polyketides	Coumarins and derivatives	Furanocoumarins	Coumarins and derivatives	NA	1.4453e+08	4.68987e+07	5.4318e+07	3.63952e+07	6.05825e+07	3.99645e+07	4.63334e+07	7.29864e+07	4.88323e+07	4.8457e+07	9.43113e+07	5.65127e+07	4.54112e+07	4.32378e+07	4.96252e+07	1.05472e+08	5.51634e+07	8.71101e+07	7.29145e+07	4.32806e+07	5.81116e+07	5.90459e+07	4.89283e+07	1.91326e+07	1.12619e+08	1.22338e+08	5.28191e+07	2.47799e+07	8.23604e+07	1.02812e+08	5.49332e+07	4.90683e+07	1.00589e+08	5.67592e+07
0.674_374.0104	NA	C9 H16 N2 O8 P2 S	374.01	0.674	NA	NA	NA	NA	NA	level5	NA	NA	NA	NA	NA	5.42759e+07	2.05498e+07	3.617e+07	2.22984e+07	2.24738e+07	1.49983e+07	1.38439e+07	2.06516e+07	2.0767e+07	1.83235e+07	4.55271e+07	3.92232e+07	2.39588e+07	2.2282e+07	2.7496e+07	3.66711e+07	4.10325e+07	3.4692e+07	4.26618e+07	1.72747e+07	4.45346e+07	2.71273e+07	1.81739e+07	1.12663e+07	5.45792e+07	4.33814e+07	2.8666e+07	1.16518e+07	3.72851e+07	3.10769e+07	2.71534e+07	1.74672e+07	4.4234e+07	1.98704e+07
0.674_451.8871	NA	C H2 Cl N6 O18 P	451.887	0.674	NA	NA	NA	NA	NA	level5	NA	NA	NA	NA	NA	212867	362182	297640	258919	134636	261620	277806	254670	263511	420522	184468	365764	640508	1.33612e+06	431037	159994	1.05302e+06	235601	248663	389795	300459	350468	133335	188056	172717	231239	406601	301312	187425	112093	385591	85364.3	345125	121175
0.674_555.9148	NA	C9 H12 Cl N6 O12 P3 S	555.915	0.674	NA	NA	NA	NA	NA	level5	NA	NA	NA	NA	NA	686891	339377	569272	754035	488034	485061	471169	299569	463742	649035	432307	522454	640468	1.08817e+06	552714	530201	654537	453200	595395	655349	678943	261428	490653	276234	594030	430306	445650	706986	631334	389673	486398	444383	697274	311495
0.674_559.819	NA	NA	559.819	0.674	NA	NA	NA	NA	NA	level5	NA	NA	NA	NA	NA	7.5234e+06	655815	475930	3.29803e+06	4.76745e+06	1.60489e+06	2.0458e+06	893169	1.78091e+06	1.7423e+06	1.40248e+06	1.58914e+06	393604	1.5696e+06	1.19464e+06	6.18814e+06	945913	1.63213e+06	2.18921e+06	757437	1.2599e+06	520143	1.49152e+06	1.26937e+06	870632	898214	813043	1.9859e+06	1.39e+06	3.01565e+06	2.05583e+06	4.10797e+06	525396	1.73806e+06
0.675_121.074	Tris(hydroxymethyl)aminomethane	C4 H11 N O3	121.074	0.675	C07182	S6257	HMDB0240288	14.4	NA	level4	Organic nitrogen compounds	Organonitrogen compounds	Amines	Amines	NULL	3.87276e+07	4.69783e+07	4.53215e+07	6.6415e+07	3.93891e+07	5.29036e+07	3.98116e+07	7.1214e+07	6.20662e+07	1.02922e+08	4.33624e+07	5.47731e+07	5.63353e+07	8.20288e+07	6.98092e+07	5.19154e+07	3.10636e+07	4.8297e+07	5.12285e+07	7.94845e+07	3.75908e+07	5.62808e+07	6.3539e+07	8.08781e+07	5.96336e+07	6.36915e+07	5.92288e+07	4.98169e+07	5.78897e+07	6.35696e+07	3.78656e+07	2.80701e+07	2.00403e+08	1.1642e+08
0.675_145.0742	2-morpholinoacetic acid	C6 H11 N O3	145.074	0.675	NA	S388152	HMDB0061156	NA	NA	level4	Organic acids and derivatives	Carboxylic acids and derivatives	Amino acids, peptides, and analogues	Amino acids, peptides, and analogues	NA	8.30438e+06	1.90136e+06	3.05642e+06	2.87146e+06	3.23269e+06	2.10571e+06	1.12818e+07	1.63072e+07	3.98806e+06	1.037e+06	871764	7.25581e+06	1.90358e+06	1.95069e+07	6.87446e+06	8.17846e+06	3.37924e+06	2.0444e+06	2.32568e+06	5.24461e+06	2.44523e+06	3.16873e+06	5.91506e+06	1.55425e+06	2.25566e+06	2.37187e+06	1.52229e+06	5.00638e+06	5.04959e+06	2.12931e+06	5.6399e+06	2.63826e+06	1.71745e+06	2.42735e+06
0.675_151.0306	3-(methylsulfinyl)alanin	C4 H9 N O3 S	151.031	0.675	NA	S74136	HMDB0029432	NA	NA	level4	Organic acids and derivatives	Carboxylic acids and derivatives	Amino acids, peptides, and analogues	Amino acids, peptides, and analogues	NA	5.09951e+06	4.66275e+06	3.43837e+06	1.20223e+06	8.31913e+06	2.0837e+06	2.22015e+06	5.12231e+06	8.77195e+06	3.35841e+06	6.76768e+06	2.78132e+06	2.77986e+06	4.96598e+06	3.16512e+06	2.92497e+06	2.74542e+06	4.42029e+06	3.17716e+06	3.27322e+06	5.38387e+06	5.31521e+06	3.72813e+06	4.29421e+06	2.17715e+06	2.06998e+06	4.63343e+06	5.86661e+06	2.78708e+06	4.69113e+06	1.2147e+06	3.72009e+06	4.37973e+06	1.0224e+06
0.675_278.1841	NA	C12 H26 N2 O5	278.184	0.675	NA	NA	NA	NA	NA	level5	NA	NA	NA	NA	NA	9.25777e+06	1.72818e+07	6.76109e+07	3.59545e+07	2.42587e+07	2.03443e+07	4.64351e+07	3.83043e+07	2.71957e+07	2.7556e+07	3.02816e+07	1.52449e+07	1.59637e+07	3.72405e+07	3.11988e+07	3.17208e+07	3.14793e+07	2.83746e+07	3.87479e+07	2.165e+07	3.31569e+07	4.38459e+07	3.77581e+07	3.66843e+07	2.52616e+07	2.53763e+07	2.12922e+07	2.88293e+07	3.15301e+07	3.29253e+07	2.40604e+07	3.44036e+07	3.5636e+07	3.01738e+07
0.675_321.9415	NA	C6 H9 Cl O9 P2	321.942	0.675	NA	NA	NA	NA	NA	level5	NA	NA	NA	NA	NA	6.85539e+06	130139	415629	995504	407720	498068	211356	343880	382300	378918	288298	154612	179840	300902	332784	459616	218470	329078	325908	265589	437932	270343	465850	402352	324354	248809	218191	334529	270328	701867	138150	433371	515080	430942
0.675_445.9422	NA	C9 H9 Cl N4 O11 P2	445.942	0.675	NA	NA	NA	NA	NA	level5	NA	NA	NA	NA	NA	520703	1.24585e+06	1.51808e+06	1.22979e+06	818750	1.18158e+06	717270	657856	882626	1.04655e+06	1.13367e+06	982059	1.67228e+06	3.94402e+06	1.46215e+06	921517	3.23714e+06	971054	1.32684e+06	1.36743e+06	1.15708e+06	1.09502e+06	749001	640446	1.60344e+06	724883	1.01341e+06	1.18118e+06	1.06075e+06	686755	1.59421e+06	522611	1.78235e+06	374232
0.675_497.9553	NA	C8 H11 N4 O17 P S	497.955	0.675	NA	NA	NA	NA	NA	level5	NA	NA	NA	NA	NA	1.18022e+06	1.67602e+06	917468	1.24773e+06	1.21153e+06	1.01449e+06	947294	1.36314e+06	1.14729e+06	1.77806e+06	1.14983e+06	1.55201e+06	2.23085e+06	2.85515e+06	850178	843418	2.28553e+06	1.15247e+06	1.53341e+06	2.03677e+06	1.35588e+06	2.25234e+06	1.52488e+06	1.29068e+06	1.38542e+06	1.09894e+06	1.51496e+06	1.21589e+06	1.22259e+06	737768	2.04966e+06	1.00021e+06	1.34928e+06	549608
0.675_513.9292	NA	C6 H9 N6 O16 P3	513.929	0.675	NA	NA	NA	NA	NA	level5	NA	NA	NA	NA	NA	415154	1.01637e+06	947556	978691	441607	723778	465957	426662	545988	631150	629370	973077	1.29174e+06	2.55686e+06	953637	410528	1.74767e+06	614848	833374	969714	863184	613270	451038	349851	922879	381449	946522	753990	641294	440753	898483	426263	1.01353e+06	418300
0.675_89.0479	Β-alanine	C3 H7 N O2	89.0479	0.675	C00099	MReference-599	HMDB0000056	46.3	95.7	level2	Organic acids and derivatives	Carboxylic acids and derivatives	Amino acids, peptides, and analogues	Amino acids, peptides, and analogues	map00240 Pyrimidine metabolism; map00410 beta-Alanine metabolism; map00640 Propanoate metabolism; map00770 Pantothenate and CoA biosynthesis; map01100 Metabolic pathways; map01110 Biosynthesis of secondary metabolites; map04080 Neuroactive ligand-receptor interaction; map04974 Protein digestion and absorption	5.99912e+07	1.2185e+08	8.31362e+07	4.20287e+08	1.3405e+08	9.02204e+07	5.53352e+07	8.1417e+07	1.48299e+08	1.28774e+08	1.34147e+08	9.35596e+07	8.78023e+07	1.59887e+08	1.11506e+08	1.1003e+08	8.46934e+07	9.16368e+07	1.37801e+08	1.00418e+08	1.38563e+08	6.56556e+07	8.83621e+07	6.79366e+07	1.59344e+08	6.69223e+07	8.40483e+07	1.17765e+08	1.21057e+08	6.93513e+07	1.10392e+08	6.92708e+07	3.83911e+08	7.56247e+07
0.676_144.0402	NA	C2 H4 N6 O2	144.04	0.676	NA	NA	NA	38.1	NA	level5	NA	NA	NA	NA	NA	1.72634e+06	887194	1.31479e+06	539970	1.77068e+06	913534	2.84158e+06	1.3354e+06	785765	1.21149e+06	1.41137e+06	1.46751e+06	1.09728e+06	570880	1.0918e+06	1.96024e+06	1.32782e+06	1.31341e+06	382112	837269	1.19761e+06	1.01921e+06	1.42699e+06	810629	1.49653e+06	1.49248e+06	1.04826e+06	884898	2.29693e+06	1.02309e+06	931782	315408	2.22572e+06	1.04083e+06
0.676_175.096	Dl-citrulline	C6 H13 N3 O3	175.096	0.676	NA	S810	NA	NA	NA	level4	NA	NA	NA	NA	NA	7.22899e+07	8.30705e+07	8.63243e+07	1.23282e+08	9.31844e+07	1.55131e+08	1.22197e+08	1.14348e+08	7.26646e+07	7.65703e+07	1.57914e+08	6.50914e+07	8.27468e+07	7.02186e+07	9.24441e+07	1.92998e+08	4.9215e+07	1.37152e+08	1.11416e+08	6.19537e+07	9.71002e+07	9.53856e+07	2.03249e+08	1.4342e+08	7.50858e+07	5.93789e+07	9.49371e+07	1.04796e+08	9.77352e+07	1.42235e+08	4.33267e+07	1.08951e+08	8.87847e+07	6.45738e+07
0.676_389.9289	NA	C3 H10 Cl N4 O10 P3	389.929	0.676	NA	NA	NA	NA	NA	level5	NA	NA	NA	NA	NA	3.44831e+06	143337	169584	570039	278271	125431	84495.8	125157	97705.8	411261	156103	52452.1	85431.3	192211	90059.4	164347	116555	187693	202939	75242.7	93189.7	553592	117611	514968	197467	380367	205451	382607	164127	488321	184383	1.01385e+06	101584	100408
0.676_516.119	NA	C12 H28 N4 O16 S	516.119	0.676	NA	NA	NA	NA	NA	level5	NA	NA	NA	NA	NA	1.0557e+07	6.32765e+06	3.06811e+06	9.00766e+06	7.95882e+06	9.67704e+06	5.34593e+06	5.96857e+06	5.79195e+06	6.86389e+06	9.04303e+06	5.16922e+06	4.4833e+06	4.67789e+06	6.65165e+06	8.30331e+06	4.05232e+06	8.99547e+06	5.99793e+06	5.86108e+06	5.36624e+06	4.8233e+06	5.85808e+06	2.21943e+06	6.312e+06	7.28682e+06	4.5443e+06	4.39918e+06	1.02628e+07	6.83171e+06	6.8695e+06	4.92584e+06	1.03717e+07	7.57347e+06
0.676_581.9174	NA	NA	581.917	0.676	NA	NA	NA	NA	NA	level5	NA	NA	NA	NA	NA	237355	373086	420587	367240	192218	303923	189420	165931	221912	311815	260729	432266	440252	1.11921e+06	274439	259467	833383	242434	439151	468899	376718	208464	229042	283663	249675	265606	86600.5	410661	324730	119213	309258	117876	661581	291425
0.676_643.7805	Ioxitalamic acid	C12 H11 I3 N2 O5	643.78	0.676	NA	S31782	NA	NA	NA	level4	NA	NA	NA	NA	NA	3.34099e+06	319222	264545	504901	722693	537955	526691	181295	658128	572991	571292	908609	342759	363173	515512	377356	200685	277835	498742	382037	434148	520275	405915	532905	278704	558572	905936	361352	552946	640217	601911	491625	268915	673366
0.676_83.0373	NA	C4 H5 N O	83.0373	0.676	NA	NA	NA	NA	NA	level5	NA	NA	NA	NA	NA	1.61734e+06	3.83086e+06	5.83502e+06	1.27864e+07	6.75251e+06	7.05712e+06	2.08288e+06	6.76113e+06	4.93857e+06	3.79176e+06	4.21334e+06	2.07909e+07	6.0548e+06	5.42029e+06	4.48073e+06	7.82115e+06	5.9043e+06	6.43757e+06	4.57725e+06	5.94015e+06	5.34983e+06	3.4579e+06	4.54185e+06	6.54216e+06	4.28305e+06	4.97626e+06	2.02315e+07	4.33058e+06	7.52505e+06	5.723e+06	6.18695e+06	4.43645e+06	8.07175e+06	6.61612e+06
0.677_119.0585	L-allo-threonine	C4 H9 N O3	119.058	0.677	C05519	BGI339	NA	89	85.1	level1	NA	NA	NA	NA	map00260 Glycine, serine and threonine metabolism; map01100 Metabolic pathways	4.30005e+07	5.51004e+07	9.50751e+07	9.95638e+07	8.6981e+07	1.00573e+08	6.09309e+07	7.48896e+07	1.37875e+08	8.03574e+07	9.39132e+07	1.0419e+08	1.3616e+08	7.97346e+07	6.54071e+07	9.63895e+07	5.7505e+07	6.68738e+07	9.50025e+07	8.10731e+07	9.20318e+07	8.16919e+07	9.8739e+07	8.5426e+07	7.04099e+07	9.0169e+07	1.19012e+08	7.39709e+07	8.31722e+07	1.23718e+08	8.67235e+07	7.97624e+07	1.15837e+08	9.36595e+07
0.677_132.0898	Dl-ornithine	C5 H12 N2 O2	132.09	0.677	C01602	S380	NA	NA	NA	level4	NA	NA	NA	NA	NULL	3.10425e+06	8.16291e+06	6.03487e+06	1.64826e+07	4.988e+06	4.77795e+06	5.87967e+06	3.55027e+06	3.75794e+06	6.07784e+06	9.28309e+06	6.14357e+06	5.60965e+06	6.81507e+06	6.43371e+06	9.27576e+06	4.30576e+06	5.60498e+06	5.02286e+06	2.23707e+06	6.50243e+06	8.9163e+06	1.17537e+07	6.70446e+06	5.09872e+06	2.80851e+06	6.81882e+06	5.57419e+06	1.27664e+07	7.27489e+06	1.7715e+06	3.64321e+06	7.66841e+06	2.39135e+06
0.677_171.9514	NA	C3 H6 Cl O2 P S	171.951	0.677	NA	NA	NA	NA	NA	level5	NA	NA	NA	NA	NA	9.39622e+07	5.4554e+07	4.18584e+07	4.60951e+07	5.48671e+07	4.74647e+07	4.8146e+07	5.19795e+07	5.27431e+07	5.21533e+07	5.21217e+07	5.41714e+07	4.41425e+07	4.5482e+07	4.47604e+07	5.29764e+07	6.21672e+07	3.6957e+07	5.20609e+07	4.59967e+07	5.80684e+07	5.1463e+07	5.4233e+07	5.67464e+07	5.1299e+07	5.5495e+07	5.06001e+07	5.19516e+07	4.94055e+07	5.07537e+07	5.52373e+07	5.26667e+07	3.97157e+07	5.52024e+07
0.677_187.9252	NA	C6 H2 Cl O P S	187.925	0.677	NA	NA	NA	NA	NA	level5	NA	NA	NA	NA	NA	4.11292e+06	4.37686e+06	2.88341e+06	3.41623e+06	3.51708e+06	3.43992e+06	2.49465e+06	2.8288e+06	3.64867e+06	3.13137e+06	3.92155e+06	5.41818e+06	3.34459e+06	3.84782e+06	2.57501e+06	3.55588e+06	5.83511e+06	2.68894e+06	3.57181e+06	2.49505e+06	3.33245e+06	4.65838e+06	2.85847e+06	3.77783e+06	3.50258e+06	3.05054e+06	4.85406e+06	3.27092e+06	3.69034e+06	2.7612e+06	3.68443e+06	2.33562e+06	3.00892e+06	2.80576e+06
0.677_433.8719	NA	C6 H12 Cl N2 O6 P S5	433.872	0.677	NA	NA	NA	NA	NA	level5	NA	NA	NA	NA	NA	2.93156e+07	5.66301e+06	6.26284e+06	5.6337e+06	1.06481e+07	7.94588e+06	8.58264e+06	8.40236e+06	9.17226e+06	8.335e+06	8.3374e+06	6.3727e+06	5.65452e+06	4.11641e+06	7.27419e+06	1.04281e+07	3.12868e+06	7.13511e+06	8.05352e+06	6.68759e+06	9.91669e+06	7.74865e+06	8.04991e+06	7.38963e+06	8.21642e+06	1.01342e+07	6.85617e+06	1.04029e+07	8.55824e+06	1.05252e+07	8.13739e+06	1.11722e+07	4.51006e+06	9.61578e+06
0.677_449.8456	NA	C9 H10 Cl N2 O3 P3 S4	449.846	0.677	NA	NA	NA	NA	NA	level5	NA	NA	NA	NA	NA	2.31575e+07	6.78818e+06	5.40148e+06	4.73465e+06	8.16122e+06	6.5928e+06	6.35748e+06	6.56775e+06	8.06541e+06	5.63876e+06	6.54888e+06	1.00951e+07	7.07431e+06	6.94992e+06	6.26031e+06	7.65897e+06	1.03169e+07	5.30918e+06	7.85013e+06	5.80033e+06	7.69967e+06	6.7053e+06	6.5168e+06	5.62573e+06	6.17889e+06	6.88763e+06	9.69597e+06	7.45833e+06	6.71328e+06	7.68263e+06	8.14645e+06	7.38265e+06	4.61976e+06	7.09074e+06
0.677_501.8593	NA	C6 H9 Cl N6 O7 P2 S4	501.859	0.677	NA	NA	NA	NA	NA	level5	NA	NA	NA	NA	NA	2.12866e+07	3.00204e+06	3.2711e+06	4.66127e+06	6.28283e+06	6.27859e+06	5.85303e+06	5.97713e+06	6.42306e+06	5.80865e+06	4.16431e+06	6.25024e+06	3.58351e+06	3.06258e+06	2.54559e+06	6.9098e+06	3.89349e+06	4.25386e+06	3.91428e+06	3.0327e+06	7.3866e+06	4.15657e+06	6.15922e+06	6.10884e+06	5.52149e+06	7.42643e+06	5.43842e+06	6.82316e+06	6.32612e+06	7.53702e+06	6.83332e+06	8.26875e+06	4.08813e+06	6.30847e+06
0.677_569.8477	NA	C7 H12 Cl N4 O12 P S5	569.848	0.677	NA	NA	NA	NA	NA	level5	NA	NA	NA	NA	NA	1.03507e+07	1.80599e+06	1.78355e+06	1.37975e+06	2.71451e+06	2.63558e+06	2.7326e+06	2.50911e+06	2.67805e+06	2.73817e+06	2.99888e+06	2.03346e+06	1.56194e+06	882250	1.90936e+06	2.97005e+06	1.05784e+06	2.19432e+06	2.05149e+06	2.67992e+06	2.65032e+06	2.21786e+06	2.37343e+06	2.36184e+06	2.17451e+06	2.61223e+06	2.48125e+06	2.86178e+06	2.44329e+06	2.88673e+06	2.73887e+06	3.47342e+06	1.28459e+06	3.23301e+06
0.677_87.0686	N,n-dimethylacetamide	C4 H9 N O	87.0686	0.677	C20339	S29107	NA	NA	NA	level4	NA	NA	NA	NA	NULL	1.56047e+06	1.40551e+06	1.77284e+06	1.95379e+06	1.52661e+06	2.51976e+06	1.61636e+06	2.33226e+06	1.76631e+06	1.66978e+06	1.7359e+06	2.14509e+06	3.21007e+06	2.40652e+06	1.49806e+06	1.3279e+06	2.33525e+06	1.16111e+06	1.92352e+06	2.23386e+06	1.79954e+06	1.66625e+06	3.75538e+06	3.36392e+06	1.59126e+06	2.56418e+06	2.64955e+06	1.71095e+06	1.7253e+06	1.57261e+06	2.16475e+06	1.55074e+06	1.57149e+06	1.97783e+06
0.678_120.0649	NA	C2 H8 N4 O2	120.065	0.678	NA	NA	NA	NA	NA	level5	NA	NA	NA	NA	NA	2.75613e+07	6.40054e+07	1.91942e+07	8.91168e+07	4.12087e+07	6.33739e+07	5.17562e+07	5.09607e+07	3.29174e+07	7.60445e+07	6.59759e+07	3.73473e+07	3.8522e+07	6.04982e+07	7.91791e+07	3.35413e+07	1.56997e+07	6.5445e+07	1.42018e+08	6.04701e+07	4.58795e+07	4.53269e+07	7.0108e+07	9.02607e+07	5.82438e+07	6.91316e+07	4.68266e+07	4.57255e+07	4.89722e+07	6.43327e+07	1.29451e+07	5.27933e+07	5.7155e+07	4.12307e+07
0.678_158.0694	Oxiracetam	C6 H10 N2 O3	158.069	0.678	NA	S4465	NA	NA	NA	level4	NA	NA	NA	NA	NA	5.34633e+07	5.88364e+07	6.6592e+07	8.33732e+07	6.73183e+07	1.03417e+08	8.5125e+07	8.53928e+07	5.06683e+07	5.60955e+07	1.10869e+08	4.87526e+07	5.82114e+07	5.43269e+07	6.12571e+07	1.01646e+08	3.7726e+07	8.94977e+07	8.13823e+07	4.2056e+07	6.75608e+07	7.13506e+07	1.45544e+08	1.01405e+08	5.40638e+07	4.67117e+07	6.61442e+07	6.11415e+07	7.05269e+07	9.53633e+07	3.73702e+07	7.76275e+07	5.03765e+07	4.89552e+07
0.678_222.0853	NA	C7 H14 N2 O6	222.085	0.678	NA	NA	NA	NA	NA	level5	NA	NA	NA	NA	NA	8.12711e+06	2.1437e+07	7.6319e+06	2.71227e+07	1.39803e+07	2.04566e+07	9.66244e+06	1.26319e+07	1.45286e+07	1.21833e+07	1.31391e+07	1.05446e+07	1.11552e+07	1.01209e+07	1.65522e+07	1.05119e+07	9.10032e+06	1.35115e+07	1.80789e+07	1.58224e+07	1.18825e+07	1.15573e+07	1.46032e+07	1.95751e+07	1.1262e+07	1.09956e+07	1.08618e+07	1.66229e+07	1.4831e+07	9.14863e+06	8.32675e+06	1.43834e+07	1.51219e+07	1.12607e+07
0.678_230.138	NA	C9 H18 N4 O3	230.138	0.678	NA	NA	NA	NA	NA	level5	NA	NA	NA	NA	NA	7.18652e+06	1.12498e+07	1.85681e+07	4.56317e+06	1.05934e+07	1.35143e+07	1.21212e+07	1.83391e+07	9.1883e+06	1.08106e+07	1.19634e+07	5.17835e+06	8.71339e+06	1.25691e+07	1.69387e+07	1.13314e+07	7.22802e+06	5.96488e+06	1.09589e+07	8.28765e+06	8.77734e+06	1.63236e+07	1.70681e+07	2.25042e+07	1.13751e+07	1.05008e+07	1.44289e+07	9.60079e+06	1.04162e+07	2.04709e+07	6.85894e+06	1.63112e+07	1.46629e+07	1.12976e+07
0.678_331.9704	NA	C8 H6 N4 O7 P2	331.97	0.678	NA	NA	NA	NA	NA	level5	NA	NA	NA	NA	NA	6.97925e+06	407738	253069	675227	150371	157300	396003	211233	149855	352503	185855	152141	173358	515690	143711	263310	203902	165356	611391	283232	238800	224609	235526	188153	282817	144122	186381	232056	198028	306741	148160	232923	233310	193850
0.678_336.0544	NA	C9 H12 N4 O10	336.054	0.678	NA	NA	NA	NA	NA	level5	NA	NA	NA	NA	NA	4.78579e+08	2.40473e+08	2.84546e+08	2.45862e+08	2.27857e+08	2.19036e+08	1.07026e+08	2.85617e+08	2.70614e+08	2.51878e+08	4.26831e+08	1.99592e+08	2.56537e+08	2.44097e+08	2.68109e+08	3.56292e+08	3.05262e+08	3.49886e+08	3.21293e+08	2.21616e+08	3.59358e+08	2.87419e+08	2.36379e+08	1.28244e+08	4.42686e+08	4.37768e+08	2.8873e+08	1.40873e+08	3.85146e+08	3.53461e+08	3.03837e+08	2.16299e+08	3.66597e+08	2.41269e+08
0.678_368.0024	NA	C7 H18 N2 O7 P2 S2	368.002	0.678	NA	NA	NA	NA	NA	level5	NA	NA	NA	NA	NA	7.9994e+06	7.4667e+06	7.66246e+06	2.11733e+06	5.26878e+06	3.92122e+06	2.02932e+06	4.73092e+06	5.03389e+06	5.1935e+06	1.21944e+07	1.53249e+07	6.4924e+06	9.38373e+06	8.56532e+06	7.51636e+06	1.47813e+07	5.1931e+06	8.98266e+06	3.14014e+06	7.73463e+06	9.14147e+06	3.1389e+06	1.1112e+06	8.6226e+06	7.69024e+06	1.54182e+07	1.35159e+06	8.23382e+06	5.23456e+06	8.03664e+06	2.27714e+06	5.7548e+06	2.82599e+06
0.678_465.8197	NA	C9 H5 Cl O10 P2 S3	465.82	0.678	NA	NA	NA	NA	NA	level5	NA	NA	NA	NA	NA	5.74048e+06	2.88564e+06	1.72339e+06	1.6484e+06	2.26452e+06	2.14844e+06	1.3737e+06	1.21018e+06	2.92727e+06	2.24723e+06	2.59871e+06	4.55221e+06	3.04349e+06	3.24351e+06	2.71927e+06	2.28458e+06	3.90326e+06	1.49191e+06	2.72965e+06	2.10806e+06	2.28267e+06	3.5904e+06	1.56307e+06	2.4391e+06	2.44947e+06	1.82256e+06	4.37322e+06	2.41828e+06	2.4047e+06	1.66e+06	2.59901e+06	1.51661e+06	1.52133e+06	1.86131e+06
0.678_482.1239	NA	C12 H33 N6 O4 P3 S2	482.124	0.678	NA	NA	NA	NA	NA	level5	NA	NA	NA	NA	NA	715498	1.45494e+06	1.95136e+06	4.50786e+06	2.40148e+06	1.93431e+06	1.99435e+06	1.76651e+06	2.05598e+06	2.70842e+06	2.15668e+06	935968	2.67223e+06	2.27912e+06	1.43261e+06	3.407e+06	1.17792e+06	1.86148e+06	3.46785e+06	1.97694e+06	1.70772e+06	2.69527e+06	3.70874e+06	1.65551e+06	1.93016e+06	1.51363e+06	2.24474e+06	1.34176e+06	1.23282e+06	1.99235e+06	721404	1.4127e+06	4.2945e+06	2.21302e+06
0.678_517.8328	NA	C4 H7 Cl N2 O17 S4	517.833	0.678	NA	NA	NA	NA	NA	level5	NA	NA	NA	NA	NA	1.86152e+07	5.67304e+06	4.03364e+06	3.88314e+06	6.44736e+06	6.29219e+06	4.87639e+06	4.62175e+06	7.26836e+06	6.23396e+06	6.59062e+06	7.85283e+06	4.94511e+06	5.54595e+06	5.43062e+06	6.08976e+06	8.02785e+06	4.45756e+06	5.92673e+06	4.86349e+06	5.64519e+06	6.33631e+06	5.46687e+06	6.25226e+06	5.54042e+06	5.47766e+06	9.37299e+06	6.75015e+06	6.30077e+06	6.18665e+06	9.70269e+06	6.65663e+06	3.66679e+06	6.85426e+06
0.678_533.8065	NA	C4 H7 Cl N2 O16 S5	533.807	0.678	NA	NA	NA	NA	NA	level5	NA	NA	NA	NA	NA	6.15129e+06	2.70968e+06	1.78447e+06	1.48004e+06	1.90257e+06	1.85355e+06	1.34334e+06	1.41202e+06	2.34795e+06	1.92112e+06	2.65955e+06	4.49543e+06	2.38326e+06	2.76784e+06	2.2155e+06	2.18189e+06	4.94431e+06	1.51103e+06	2.56668e+06	2.02454e+06	1.91163e+06	2.8454e+06	1.74608e+06	2.00949e+06	2.15106e+06	1.90361e+06	3.62755e+06	2.37228e+06	1.96813e+06	1.45681e+06	2.53306e+06	1.5275e+06	1.30434e+06	1.61226e+06
0.678_585.8211	NA	C10 H8 Cl N4 O11 P S5	585.821	0.678	NA	NA	NA	NA	NA	level5	NA	NA	NA	NA	NA	1.17278e+07	3.09636e+06	2.2901e+06	1.95916e+06	3.63379e+06	3.02022e+06	2.57581e+06	2.45156e+06	3.58926e+06	3.19709e+06	3.44705e+06	4.77344e+06	2.98769e+06	2.76325e+06	2.57085e+06	3.08439e+06	4.8091e+06	2.14032e+06	3.22972e+06	3.11088e+06	3.05746e+06	3.80476e+06	2.55146e+06	3.35234e+06	2.69671e+06	2.90542e+06	4.5693e+06	3.53349e+06	2.62682e+06	3.25537e+06	2.90955e+06	3.1936e+06	2.05426e+06	2.59063e+06
0.678_601.7947	NA	C8 H6 Cl N6 O10 P3 S4	601.795	0.678	NA	NA	NA	NA	NA	level5	NA	NA	NA	NA	NA	5.76098e+06	1.83299e+06	926092	841221	1.64242e+06	1.30265e+06	1.13593e+06	1.14366e+06	1.96051e+06	1.80179e+06	1.93185e+06	3.28738e+06	1.69518e+06	2.00349e+06	1.83487e+06	1.4475e+06	3.6603e+06	1.01921e+06	1.79761e+06	1.58579e+06	1.26675e+06	2.50559e+06	724040	1.45195e+06	1.56655e+06	1.38507e+06	3.1534e+06	1.69744e+06	1.4336e+06	1.27042e+06	1.90122e+06	1.17083e+06	722978	1.12167e+06
0.678_688.0824	NA	C16 H30 N6 O18 P2 S	688.082	0.678	NA	NA	NA	NA	NA	level5	NA	NA	NA	NA	NA	1.1404e+07	1.17713e+07	7.01781e+06	8.00513e+06	1.13624e+07	6.36238e+06	5.59985e+06	4.23864e+06	6.65404e+06	5.64723e+06	1.00703e+07	5.80535e+06	6.58403e+06	3.58829e+06	4.97699e+06	1.45202e+07	8.92118e+06	8.0126e+06	7.20584e+06	7.04298e+06	8.15899e+06	6.59533e+06	4.24533e+06	2.49538e+06	1.36582e+07	8.38103e+06	6.34502e+06	1.67858e+06	1.24413e+07	1.10825e+07	7.95496e+06	2.40397e+06	1.78337e+07	3.93848e+06
0.679_146.0694	L-glutamine	C5 H10 N2 O3	146.069	0.679	C00064	BGI357	HMDB0000641	93.4	88.7	level1	Peptides	Amino acids	Common amino acids [Fig]	Amino acids	map00220 Arginine biosynthesis; map00230 Purine metabolism; map00240 Pyrimidine metabolism; map00250 Alanine, aspartate and glutamate metabolism; map00471 D-Glutamine and D-glutamate metabolism; map00630 Glyoxylate and dicarboxylate metabolism; map00910 Nitrogen metabolism; map00970 Aminoacyl-tRNA biosynthesis; map01060 Biosynthesis of plant secondary metabolites; map01100 Metabolic pathways; map…	4.05463e+08	4.72191e+08	6.84217e+08	9.49571e+08	8.40266e+08	4.09582e+08	3.33391e+08	8.74221e+08	5.12384e+08	5.54649e+08	5.96367e+08	4.58214e+08	6.84548e+08	5.62651e+08	5.79863e+08	5.5764e+08	4.49226e+08	4.01316e+08	5.68433e+08	5.03216e+08	6.13041e+08	5.95637e+08	6.47825e+08	6.06299e+08	4.98512e+08	4.5509e+08	4.79696e+08	5.22495e+08	4.54892e+08	6.11904e+08	5.04915e+08	4.58046e+08	8.55326e+08	3.92322e+08
0.679_431.8797	NA	C5 H6 O17 P2 S	431.88	0.679	NA	NA	NA	NA	NA	level5	NA	NA	NA	NA	NA	2.73785e+07	9.18416e+06	6.91366e+06	9.2551e+06	1.18275e+07	1.06313e+07	1.16509e+07	9.056e+06	1.17766e+07	1.09768e+07	4.12199e+06	1.01771e+07	8.86854e+06	7.54243e+06	8.76208e+06	4.02548e+06	8.15769e+06	9.08819e+06	1.13936e+07	9.52452e+06	1.33368e+07	1.13623e+07	1.22798e+07	1.3609e+07	1.0986e+07	1.39339e+07	9.74612e+06	1.24103e+07	1.11665e+07	1.38604e+07	4.32245e+06	1.36583e+07	8.50946e+06	1.27983e+07
0.679_461.916	NA	C9 H8 N2 O14 P2 S	461.916	0.679	NA	NA	NA	NA	NA	level5	NA	NA	NA	NA	NA	80151.6	306355	209555	151615	57539.5	134786	229713	126029	221689	238759	104481	263431	508605	1.11233e+06	264454	101161	639414	55660.5	181325	245456	124411	199687	125361	99925.2	147361	66394.7	219136	264399	311575	79277.3	204318	102457	182117	91140.9
0.679_694.0901	NA	C25 H23 N6 O16 P	694.09	0.679	NA	NA	NA	NA	NA	level5	NA	NA	NA	NA	NA	2.03145e+07	6.9366e+06	6.94047e+06	6.18944e+06	1.0632e+07	9.53125e+06	8.95987e+06	9.57064e+06	6.94162e+06	9.74812e+06	1.29766e+07	7.4434e+06	9.50567e+06	7.67689e+06	9.16606e+06	1.61874e+07	2.78297e+06	1.29454e+07	9.86346e+06	8.07145e+06	8.74825e+06	8.06938e+06	1.28203e+07	913891	1.92091e+07	9.89207e+06	9.16007e+06	1.03595e+06	1.4145e+07	1.3434e+07	9.42323e+06	6.04311e+06	1.468e+07	9.9778e+06
0.68_114.0796	1-nitrosopiperidine (npip)	C5 H10 N2 O	114.08	0.68	C19284	MReference-3370	NA	NA	41.4	level3	NA	NA	NA	NA	NULL	1.71154e+06	1.22242e+07	3.87597e+06	6.48761e+06	2.55619e+06	5.01743e+06	2.2541e+06	1.94284e+06	3.63018e+06	1.44369e+06	7.11358e+06	4.51151e+06	2.20311e+06	2.68248e+06	2.42917e+06	3.17341e+06	1.65693e+06	2.12454e+06	4.03669e+06	796035	3.18696e+06	5.8515e+06	3.92997e+06	3.06463e+06	3.85467e+06	4.18849e+06	2.12747e+06	1.81802e+06	1.91975e+07	4.1009e+06	1.87307e+06	1.69896e+06	1.1323e+07	1.61372e+06
0.68_653.809	NA	C9 H9 Cl N4 O16 P2 S4	653.809	0.68	NA	NA	NA	NA	NA	level5	NA	NA	NA	NA	NA	7.30652e+06	1.58179e+06	806842	606103	1.51821e+06	1.46087e+06	1.37255e+06	1.23308e+06	1.82178e+06	1.95477e+06	1.58172e+06	2.29521e+06	1.31573e+06	1.26157e+06	1.36221e+06	1.35163e+06	2.11212e+06	950953	1.48724e+06	1.67794e+06	1.02009e+06	1.8893e+06	971404	1.29997e+06	1.48767e+06	1.17572e+06	1.96302e+06	1.37214e+06	1.23184e+06	1.24733e+06	1.51954e+06	1.53189e+06	787509	1.25552e+06
0.681_159.0899	N-acetylvaline	C7 H13 N O3	159.09	0.681	NA	S198159	HMDB0011757	NA	NA	level4	Organic acids and derivatives	Carboxylic acids and derivatives	Amino acids, peptides, and analogues	Amino acids, peptides, and analogues	NA	3.4927e+06	2.42365e+06	6.42215e+06	6.23394e+06	6.32435e+06	5.14138e+06	5.45383e+07	5.9013e+06	2.74208e+06	6.64898e+06	1.31006e+06	4.5749e+06	4.46532e+06	5.65085e+06	4.60559e+06	2.66162e+06	2.84902e+06	2.981e+06	1.60743e+06	5.7826e+06	2.50959e+06	9.29545e+06	8.49955e+06	4.11234e+06	1.00646e+07	4.25415e+06	7.54932e+06	1.23872e+07	2.15108e+06	1.68659e+06	7.01991e+07	1.71147e+06	1.04709e+06	2.72267e+06
0.681_239.9386	NA	C2 H2 Cl N6 O2 P S	239.939	0.681	NA	NA	NA	NA	NA	level5	NA	NA	NA	NA	NA	2.20801e+08	9.48576e+07	8.64876e+07	9.19702e+07	1.10319e+08	9.96082e+07	1.07423e+08	1.14194e+08	1.16884e+08	1.08074e+08	1.10982e+08	1.19776e+08	9.88049e+07	9.69823e+07	9.70926e+07	1.12955e+08	1.27133e+08	1.0419e+08	1.07629e+08	9.72737e+07	1.1939e+08	1.18535e+08	1.13694e+08	1.14227e+08	1.0097e+08	1.15269e+08	1.19646e+08	1.15028e+08	1.05995e+08	1.15406e+08	1.14905e+08	1.1256e+08	8.44633e+07	1.15491e+08
0.681_282.0434	Etoprine	C12 H12 Cl2 N4	282.043	0.681	NA	S27110	NA	NA	NA	level4	NA	NA	NA	NA	NA	2.01902e+06	1.20497e+06	4.11405e+06	7.86211e+06	3.95547e+06	2.02758e+06	2.10936e+06	3.52743e+06	2.61347e+06	3.08727e+06	2.36469e+06	1.9332e+06	2.44643e+06	3.69751e+06	3.48658e+06	3.68815e+06	3.14305e+06	3.18619e+06	4.12123e+06	1.33984e+06	3.95946e+06	3.81384e+06	3.69947e+06	2.79624e+06	2.21197e+06	2.95635e+06	2.98774e+06	2.87988e+06	2.20553e+06	4.34479e+06	1.5435e+06	2.69294e+06	4.27848e+06	2.51231e+06
0.681_285.0931	NA	C6 H15 N5 O8	285.093	0.681	NA	NA	NA	NA	NA	level5	NA	NA	NA	NA	NA	320309	473274	1.42083e+06	3.155e+06	566410	615139	394096	408578	537011	757168	551193	518572	696598	1.6266e+06	569840	962997	559308	585670	569026	515007	693673	426866	631546	322822	798920	407097	593700	465479	540258	743227	622405	531245	1.66357e+06	309370
0.681_352.0284	Mfcd00060109	C17 H14 Cl2 O4	352.028	0.681	C14346	S67408	NA	NA	NA	level4	NA	NA	NA	NA	NULL	8.78753e+07	6.92584e+07	7.67913e+07	5.70277e+07	4.89997e+07	5.59155e+07	5.27718e+07	6.35715e+07	7.28751e+07	6.65207e+07	8.89087e+07	1.09013e+08	7.74327e+07	7.50061e+07	8.10264e+07	7.04763e+07	1.64909e+08	6.32238e+07	8.26994e+07	5.35756e+07	7.57047e+07	5.32083e+07	5.31359e+07	4.27433e+07	8.48634e+07	7.35159e+07	1.18849e+08	3.17952e+07	1.0063e+08	5.72976e+07	8.19057e+07	4.06101e+07	7.60589e+07	6.36614e+07
0.682_163.0848	Bicine	C6 H13 N O4	163.085	0.682	NA	S8431	HMDB0011727	NA	NA	level4	Organic acids and derivatives	Carboxylic acids and derivatives	Amino acids, peptides, and analogues	Amino acids, peptides, and analogues	NA	7.40452e+06	1.82931e+06	3.0815e+06	2.83606e+06	3.31235e+06	2.01084e+06	1.09042e+07	1.53037e+07	3.34147e+06	717566	937402	7.05002e+06	1.92681e+06	1.82166e+07	6.99687e+06	7.5101e+06	3.29733e+06	2.06348e+06	2.13326e+06	5.07299e+06	2.30836e+06	3.12677e+06	5.83804e+06	1.16173e+06	1.92861e+06	2.07172e+06	1.48843e+06	4.36548e+06	4.32797e+06	2.15893e+06	5.32093e+06	2.28846e+06	1.52849e+06	1.99429e+06
0.682_255.9124	NA	C3 H Cl N4 O4 S2	255.912	0.682	NA	NA	NA	NA	NA	level5	NA	NA	NA	NA	NA	2.45526e+07	2.16565e+07	1.35905e+07	1.43187e+07	1.65263e+07	1.66305e+07	1.30194e+07	1.49307e+07	1.95673e+07	1.75487e+07	1.839e+07	2.51042e+07	1.88079e+07	2.4443e+07	1.85361e+07	1.81102e+07	3.075e+07	1.17788e+07	1.80978e+07	1.44326e+07	1.66821e+07	2.51876e+07	1.63388e+07	1.89561e+07	1.71507e+07	1.25804e+07	2.47154e+07	1.79575e+07	1.57728e+07	1.43868e+07	1.92282e+07	1.39045e+07	1.34836e+07	1.58341e+07
0.682_307.9259	NA	C5 H7 Cl O9 P2	307.926	0.682	NA	NA	NA	NA	NA	level5	NA	NA	NA	NA	NA	1.70442e+08	6.43309e+07	5.43786e+07	6.13005e+07	8.48683e+07	7.17328e+07	7.99201e+07	8.05815e+07	7.98502e+07	7.81489e+07	8.11758e+07	8.67232e+07	6.69192e+07	6.48719e+07	6.47022e+07	8.02242e+07	8.02433e+07	5.99806e+07	7.68474e+07	7.34175e+07	8.02845e+07	8.22329e+07	7.7144e+07	8.31655e+07	7.29481e+07	8.01906e+07	7.68288e+07	8.66547e+07	7.46071e+07	8.48079e+07	8.36266e+07	8.8154e+07	5.67005e+07	8.45967e+07
0.682_672.1088	NA	C23 H25 N6 O16 P	672.109	0.682	NA	NA	NA	NA	NA	level5	NA	NA	NA	NA	NA	2.77678e+07	1.05222e+07	1.64773e+07	1.55788e+07	1.73856e+07	1.1629e+07	1.15697e+07	1.6387e+07	1.33944e+07	1.16904e+07	2.83284e+07	1.82669e+07	1.05234e+07	6.57614e+06	1.39236e+07	2.95471e+07	1.11422e+07	2.5248e+07	1.45408e+07	1.17664e+07	1.92223e+07	1.06603e+07	1.20973e+07	3.27662e+06	3.48955e+07	2.89901e+07	1.37095e+07	5.16868e+06	2.85298e+07	2.52395e+07	1.7441e+07	1.04881e+07	3.09226e+07	1.148e+07
0.683_158.0194	NA	C2 H2 N6 O3	158.019	0.683	NA	NA	NA	NA	NA	level5	NA	NA	NA	NA	NA	5.90388e+06	769866	1.92026e+06	1.76221e+06	3.89959e+06	1.90855e+06	6.779e+06	1.72305e+06	2.23171e+06	2.76778e+06	4.59485e+06	1.39659e+06	5.24359e+06	1.35085e+06	2.40185e+06	6.36492e+06	1.57589e+06	4.96742e+06	3.41358e+06	5.76882e+06	2.82246e+06	4.55675e+06	5.56086e+06	8.57186e+06	3.00546e+06	2.78645e+06	1.7918e+06	4.45758e+06	2.71882e+06	5.50223e+06	1.96005e+06	2.36138e+06	2.38143e+06	1.58961e+06
0.683_226.118	NA	C8 H14 N6 O2	226.118	0.683	NA	NA	NA	NA	NA	level5	NA	NA	NA	NA	NA	5.6687e+07	1.35968e+07	7.04951e+06	4.54649e+06	3.53377e+07	2.08166e+07	9.48207e+06	1.27871e+07	1.40858e+07	1.59405e+07	2.89754e+07	1.80793e+07	3.88221e+07	8.77307e+06	1.49346e+07	1.38257e+07	7.63904e+06	1.7873e+07	1.29905e+07	9.18702e+06	2.11188e+07	9.22409e+06	1.19744e+07	2.06007e+07	3.58224e+07	3.10041e+07	2.22252e+07	7.37597e+06	6.41625e+06	1.78644e+07	8.62494e+06	5.82492e+06	3.28652e+07	7.72026e+06
0.683_248.1486	NA	C9 H20 N4 O4	248.149	0.683	NA	NA	NA	NA	NA	level5	NA	NA	NA	NA	NA	1.04429e+07	1.64936e+07	4.22431e+07	3.29871e+07	1.69019e+07	2.54234e+07	1.33262e+07	3.49691e+07	3.09983e+07	1.88744e+07	2.77152e+07	1.32843e+07	1.79857e+07	2.78268e+07	3.06516e+07	2.84749e+07	2.01017e+07	1.92323e+07	3.04497e+07	1.87258e+07	2.37849e+07	2.26661e+07	3.34377e+07	3.02347e+07	2.8523e+07	3.80323e+07	3.41043e+07	2.82148e+07	1.67898e+07	3.40374e+07	1.13239e+07	3.89429e+07	4.28071e+07	3.97771e+07
0.683_251.1006	Muramic acid	C9 H17 N O7	251.101	0.683	C06470	S389857	HMDB0003254	NA	NA	level4	Carbohydrates	Monosaccharides	Amino sugars [Fig]	Carbohydrates	NULL	3.16534e+06	2.50036e+07	1.20837e+07	6.5542e+07	1.86606e+07	1.22502e+07	4.22716e+06	8.21502e+06	1.21897e+07	7.67315e+06	1.32745e+07	4.08081e+06	8.35032e+06	6.97098e+06	1.2187e+07	7.96349e+06	2.76022e+06	1.99224e+07	1.1838e+07	1.03094e+07	1.52786e+07	3.77279e+06	9.22928e+06	1.69811e+07	2.38736e+07	8.17425e+06	4.12179e+06	1.4949e+07	2.34381e+07	6.83737e+06	1.11844e+07	7.68929e+06	4.56521e+07	1.53599e+07
0.683_323.8999	NA	C5 H5 Cl O10 S2	323.9	0.683	NA	NA	NA	NA	NA	level5	NA	NA	NA	NA	NA	4.32652e+07	2.6095e+07	1.80769e+07	1.87988e+07	2.43115e+07	2.16357e+07	1.90072e+07	2.13731e+07	2.59861e+07	2.4985e+07	2.65785e+07	3.50192e+07	2.53165e+07	2.98852e+07	2.48029e+07	2.33726e+07	3.94885e+07	1.72852e+07	2.55142e+07	2.06546e+07	2.39011e+07	3.13465e+07	2.13866e+07	2.48908e+07	2.50117e+07	2.1638e+07	3.33357e+07	2.41696e+07	2.19863e+07	1.93823e+07	2.71139e+07	2.09768e+07	1.92872e+07	2.13174e+07
0.683_337.8893	NA	C2 H4 Cl N6 O4 P S3	337.889	0.683	NA	NA	NA	NA	NA	level5	NA	NA	NA	NA	NA	672848	1.59457e+06	3.34428e+06	2.74791e+06	3.39402e+06	2.4543e+06	4.03148e+06	5.26753e+06	3.3061e+06	3.03974e+06	4.22527e+06	1.83475e+06	2.45832e+06	1.16788e+06	2.27029e+06	4.69049e+06	1.38736e+06	3.12718e+06	3.44468e+06	1.58126e+06	4.33864e+06	2.76575e+06	4.30864e+06	4.43461e+06	3.50153e+06	5.82869e+06	1.85286e+06	3.69816e+06	4.02544e+06	4.36859e+06	4.01071e+06	4.18862e+06	1.74989e+06	3.36973e+06
0.683_375.9133	NA	C6 H8 Cl N4 O5 P3 S	375.913	0.683	NA	NA	NA	NA	NA	level5	NA	NA	NA	NA	NA	6.60899e+07	2.32571e+07	2.32501e+07	1.94084e+07	2.87764e+07	2.48972e+07	2.14785e+07	2.79761e+07	2.80589e+07	2.76954e+07	2.95648e+07	2.91668e+07	2.25722e+07	2.10444e+07	2.0659e+07	2.91219e+07	2.55545e+07	2.23127e+07	2.58852e+07	2.54795e+07	2.96539e+07	2.51654e+07	2.75766e+07	2.91921e+07	2.61055e+07	2.27983e+07	2.60549e+07	3.07874e+07	2.5604e+07	2.97874e+07	2.20504e+07	3.05481e+07	1.92704e+07	3.02557e+07
0.683_391.8872	NA	C7 H7 Cl N2 O7 P2 S2	391.887	0.683	NA	NA	NA	NA	NA	level5	NA	NA	NA	NA	NA	2.79781e+07	1.35979e+07	1.19237e+07	1.01492e+07	1.41363e+07	1.1929e+07	1.20272e+07	1.21069e+07	1.49336e+07	1.27083e+07	1.59302e+07	2.00041e+07	1.4155e+07	1.46684e+07	1.33196e+07	1.40996e+07	2.1675e+07	1.00416e+07	1.45801e+07	1.23404e+07	1.45811e+07	1.75535e+07	1.1315e+07	1.38731e+07	1.41416e+07	1.28596e+07	1.67757e+07	1.42673e+07	1.26735e+07	1.18964e+07	1.46016e+07	1.26369e+07	1.06309e+07	1.35469e+07
0.683_499.8666	NA	C5 H3 N4 O18 P3	499.867	0.683	NA	NA	NA	NA	NA	level5	NA	NA	NA	NA	NA	1.0262e+07	3.77991e+06	3.85718e+06	3.41322e+06	5.52642e+06	4.59214e+06	4.98731e+06	5.83648e+06	4.96924e+06	4.73485e+06	5.35174e+06	4.22576e+06	3.87126e+06	2.83455e+06	3.72213e+06	5.74059e+06	3.41318e+06	4.09847e+06	4.05512e+06	4.19931e+06	5.58207e+06	4.84698e+06	5.35852e+06	6.18094e+06	4.50002e+06	6.4807e+06	4.4376e+06	5.37322e+06	5.16768e+06	5.74935e+06	5.67232e+06	5.92814e+06	2.60024e+06	5.55515e+06
0.684_339.8739	NA	C3 H3 Cl N2 O9 P2 S	339.874	0.684	NA	NA	NA	NA	NA	level5	NA	NA	NA	NA	NA	5.33114e+06	4.46426e+06	2.97742e+06	2.66548e+06	3.56119e+06	2.73542e+06	2.45196e+06	2.19953e+06	3.84669e+06	3.19829e+06	3.63686e+06	7.4045e+06	4.69549e+06	5.9016e+06	4.30651e+06	3.28077e+06	9.125e+06	1.96094e+06	4.26573e+06	3.13904e+06	3.33724e+06	5.66336e+06	2.30397e+06	3.70711e+06	3.60025e+06	2.78847e+06	6.75491e+06	3.33016e+06	3.51955e+06	2.56162e+06	4.53759e+06	2.20251e+06	3.08011e+06	2.44015e+06
0.684_407.8613	NA	C4 H6 Cl O14 P S2	407.861	0.684	NA	NA	NA	NA	NA	level5	NA	NA	NA	NA	NA	5.365e+06	3.86648e+06	2.32299e+06	2.13568e+06	2.85964e+06	2.45677e+06	2.03223e+06	2.35058e+06	3.50514e+06	2.79993e+06	3.50156e+06	5.47966e+06	3.7081e+06	4.9969e+06	3.53159e+06	2.76794e+06	7.36766e+06	1.90767e+06	3.57897e+06	2.57596e+06	2.63107e+06	4.81031e+06	2.39526e+06	2.9094e+06	2.75531e+06	2.15227e+06	5.84083e+06	2.93121e+06	2.67186e+06	2.02811e+06	3.39688e+06	1.76066e+06	2.32153e+06	2.90045e+06
0.684_443.9005	NA	C6 H7 Cl N2 O15 P2	443.901	0.684	NA	NA	NA	NA	NA	level5	NA	NA	NA	NA	NA	3.73934e+07	1.05716e+07	8.59739e+06	1.11968e+07	1.43377e+07	1.28954e+07	1.43749e+07	1.05913e+07	1.6118e+07	1.43831e+07	1.48927e+07	1.51124e+07	1.0625e+07	9.87693e+06	1.05621e+07	1.43477e+07	1.39046e+07	1.15609e+07	1.26477e+07	1.25499e+07	1.45971e+07	1.26237e+07	1.28671e+07	1.11744e+07	1.32602e+07	1.54132e+07	1.26527e+07	1.42675e+07	1.29398e+07	1.45552e+07	1.15081e+07	1.55203e+07	1.03277e+07	1.27154e+07
0.684_459.8744	NA	C3 H4 Cl N6 O13 P3	459.874	0.684	NA	NA	NA	NA	NA	level5	NA	NA	NA	NA	NA	2.57753e+07	1.1818e+07	9.43275e+06	8.64578e+06	1.14142e+07	1.04596e+07	8.43947e+06	9.91057e+06	1.26305e+07	1.08262e+07	1.27258e+07	1.60368e+07	1.17593e+07	1.20691e+07	1.02571e+07	1.1127e+07	1.66413e+07	8.15734e+06	1.17194e+07	1.0855e+07	1.17534e+07	1.38964e+07	9.58194e+06	1.09942e+07	1.07706e+07	1.08366e+07	1.519e+07	1.1248e+07	1.01654e+07	1.00399e+07	1.19182e+07	1.03607e+07	7.96135e+06	1.09351e+07
0.684_511.8876	NA	C6 H12 Cl N2 O15 P3 S	511.888	0.684	NA	NA	NA	NA	NA	level5	NA	NA	NA	NA	NA	2.18845e+07	6.1403e+06	5.30135e+06	5.3324e+06	7.50808e+06	6.58021e+06	7.2256e+06	7.192e+06	7.98477e+06	7.82482e+06	8.11436e+06	7.55238e+06	5.38347e+06	5.23712e+06	5.48973e+06	7.54589e+06	6.98414e+06	5.67582e+06	7.10549e+06	7.44758e+06	7.39272e+06	7.28e+06	7.03501e+06	7.64121e+06	6.81918e+06	7.79594e+06	6.83069e+06	8.08406e+06	6.98207e+06	7.82023e+06	7.20694e+06	8.68042e+06	4.80893e+06	8.45922e+06
0.684_527.8614	NA	C6 H4 Cl N6 O15 P3	527.861	0.684	NA	NA	NA	NA	NA	level5	NA	NA	NA	NA	NA	1.813e+07	6.94848e+06	6.09797e+06	4.8804e+06	7.44373e+06	6.65535e+06	5.85673e+06	6.52766e+06	8.01638e+06	6.88923e+06	8.43699e+06	1.0653e+07	6.60647e+06	6.95346e+06	6.00856e+06	7.14087e+06	1.0732e+07	5.65244e+06	7.74505e+06	7.43775e+06	7.17561e+06	9.44347e+06	5.89616e+06	8.11051e+06	7.31634e+06	7.22868e+06	1.00601e+07	7.5566e+06	6.76043e+06	6.43076e+06	8.08276e+06	6.22525e+06	4.70617e+06	6.86307e+06
0.684_543.8349	NA	C7 H3 Cl N4 O17 P2 S	543.835	0.684	NA	NA	NA	NA	NA	level5	NA	NA	NA	NA	NA	5.68314e+06	3.04951e+06	2.00945e+06	1.60988e+06	2.37632e+06	2.13249e+06	1.46137e+06	1.44798e+06	2.87917e+06	2.34693e+06	2.81099e+06	5.24179e+06	2.9993e+06	4.01934e+06	2.90711e+06	2.43692e+06	6.17942e+06	1.64042e+06	3.20423e+06	2.97063e+06	2.34378e+06	3.78353e+06	1.63107e+06	2.17751e+06	2.55394e+06	1.60938e+06	4.65102e+06	2.54507e+06	2.40202e+06	1.78878e+06	3.16373e+06	1.66395e+06	1.81471e+06	2.07745e+06
0.684_579.8759	NA	C9 H12 Cl N2 O17 P3 S	579.876	0.684	NA	NA	NA	NA	NA	level5	NA	NA	NA	NA	NA	9.51813e+06	2.68916e+06	1.76012e+06	1.82316e+06	3.03264e+06	3.13617e+06	3.12865e+06	3.19331e+06	2.94803e+06	3.31743e+06	3.47968e+06	3.38886e+06	1.96804e+06	2.19405e+06	1.80976e+06	2.64454e+06	2.26223e+06	2.33486e+06	2.8629e+06	4.01557e+06	3.38657e+06	3.06105e+06	2.7711e+06	3.2416e+06	2.86088e+06	3.11095e+06	2.91586e+06	3.84681e+06	2.75754e+06	3.23037e+06	2.93527e+06	3.87304e+06	1.64316e+06	3.24672e+06
0.684_589.9044	NA	C11 H9 N6 O15 P3 S	589.904	0.684	NA	NA	NA	NA	NA	level5	NA	NA	NA	NA	NA	4.78811e+06	1.53211e+06	1.53453e+06	1.50963e+06	1.82347e+06	1.68588e+06	1.81028e+06	1.51291e+06	1.97612e+06	1.99867e+06	2.34004e+06	2.18844e+06	1.62303e+06	1.6377e+06	1.39669e+06	1.78548e+06	1.72867e+06	1.65441e+06	2.18423e+06	3.02788e+06	1.91925e+06	1.82746e+06	1.64039e+06	2.02372e+06	2.01358e+06	2.37477e+06	1.82435e+06	2.044e+06	1.84218e+06	1.857e+06	1.84986e+06	2.11759e+06	1.22338e+06	1.85069e+06
0.684_595.8496	NA	C9 H10 Cl N2 O18 P S3	595.85	0.684	NA	NA	NA	NA	NA	level5	NA	NA	NA	NA	NA	1.12158e+07	4.01955e+06	2.83285e+06	2.49337e+06	3.92465e+06	3.2951e+06	2.78802e+06	2.77262e+06	3.84901e+06	3.69704e+06	3.90529e+06	6.31115e+06	3.32339e+06	4.3115e+06	3.09619e+06	3.75602e+06	5.7048e+06	2.98072e+06	3.95346e+06	4.67671e+06	3.65964e+06	5.11932e+06	2.78054e+06	3.57694e+06	3.37835e+06	3.56509e+06	4.78292e+06	3.98109e+06	3.29425e+06	3.35935e+06	4.05402e+06	3.63192e+06	2.6116e+06	2.98899e+06
0.685_308.122	NA	C11 H20 N2 O8	308.122	0.685	NA	NA	NA	NA	NA	level5	NA	NA	NA	NA	NA	1.30913e+07	7.26421e+07	6.02607e+07	1.60767e+08	8.1666e+07	5.23025e+07	2.92596e+07	5.17445e+07	4.19574e+07	2.38963e+07	5.63895e+07	1.45037e+07	5.28223e+07	2.04768e+07	4.09564e+07	3.6574e+07	2.43117e+07	7.96978e+07	6.20106e+07	6.81641e+07	4.95144e+07	3.23755e+07	4.6966e+07	5.46379e+07	6.86339e+07	3.01995e+07	2.89528e+07	3.57069e+07	9.96302e+07	3.97678e+07	1.74507e+07	4.1459e+07	8.51155e+07	5.5426e+07
0.685_363.8924	NA	NA	363.892	0.685	NA	NA	NA	NA	NA	level5	NA	NA	NA	NA	NA	1.45196e+06	2.58995e+06	3.58364e+06	2.76712e+06	3.17437e+06	2.82285e+06	3.41401e+06	5.33317e+06	3.55386e+06	3.02474e+06	3.90055e+06	3.21717e+06	3.14499e+06	3.09782e+06	3.23114e+06	3.52675e+06	3.04975e+06	2.56732e+06	3.55094e+06	2.38212e+06	4.61995e+06	3.86948e+06	3.81297e+06	4.93257e+06	3.6374e+06	4.68063e+06	3.05156e+06	3.86816e+06	4.05901e+06	3.21528e+06	4.71505e+06	3.21656e+06	2.22945e+06	3.81116e+06
0.685_475.848	NA	C6 H8 Cl N2 O11 P3 S2	475.848	0.685	NA	NA	NA	NA	NA	level5	NA	NA	NA	NA	NA	5.9829e+06	4.48102e+06	2.78762e+06	2.34601e+06	3.32528e+06	2.81967e+06	1.81692e+06	2.50944e+06	3.92448e+06	3.668e+06	4.09977e+06	7.25219e+06	3.71124e+06	5.06166e+06	3.82487e+06	2.89237e+06	8.92212e+06	2.43414e+06	3.74344e+06	3.02531e+06	3.26648e+06	5.58365e+06	2.15404e+06	3.22855e+06	3.45084e+06	2.63247e+06	6.32006e+06	3.03925e+06	2.94806e+06	2.20683e+06	3.93926e+06	2.05262e+06	2.35046e+06	2.44159e+06
0.685_611.8249	NA	C4 H12 Cl N4 O17 P3 S3	611.825	0.685	NA	NA	NA	NA	NA	level5	NA	NA	NA	NA	NA	3.7078e+06	2.25297e+06	1.63563e+06	560060	1.38729e+06	1.52188e+06	880822	1.21747e+06	1.93786e+06	1.74544e+06	2.16922e+06	3.53694e+06	2.09199e+06	2.65102e+06	1.88437e+06	1.28961e+06	3.9982e+06	1.07103e+06	1.99471e+06	2.5106e+06	1.39078e+06	3.13487e+06	1.14201e+06	1.67915e+06	1.72436e+06	1.37197e+06	3.24389e+06	1.74192e+06	1.57908e+06	942591	1.7508e+06	1.22355e+06	952260	1.26131e+06
0.685_650.1269	NA	C19 H32 N4 O17 P2	650.127	0.685	NA	NA	NA	NA	NA	level5	NA	NA	NA	NA	NA	4.1591e+07	2.8902e+07	3.29933e+07	3.82289e+07	3.0034e+07	3.09923e+07	2.98311e+07	3.32825e+07	3.65847e+07	3.63017e+07	5.72503e+07	4.48141e+07	2.3149e+07	2.19086e+07	3.55176e+07	3.80914e+07	3.21509e+07	3.76972e+07	3.67244e+07	2.94172e+07	4.10961e+07	2.76399e+07	2.75498e+07	1.42974e+07	5.04367e+07	4.85651e+07	3.59572e+07	1.22107e+07	4.98093e+07	4.11789e+07	4.22787e+07	2.70526e+07	4.22485e+07	3.03017e+07
0.686_100.0638	1-nitrosopyrrolidine (npyr)	C4 H8 N2 O	100.064	0.686	C19285	MReference-3369	HMDB0031642	NA	34.7	level3	Organoheterocyclic compounds	Pyrrolidines	null	Pyrrolidines	NULL	8.93448e+06	6.68734e+06	3.02705e+07	1.77767e+07	4.79216e+07	1.03104e+07	3.33907e+06	1.81568e+07	5.44223e+06	1.03217e+07	1.32717e+07	3.7244e+07	1.19224e+07	1.04366e+07	1.3422e+07	2.38038e+07	1.40568e+07	2.56974e+07	2.96754e+07	6.40249e+06	1.36913e+07	7.49893e+06	8.28909e+06	9.87347e+06	1.99642e+07	2.31671e+07	2.07818e+07	5.5758e+06	3.41971e+07	3.43775e+07	7.67012e+06	6.94467e+06	3.89838e+07	8.83395e+06
0.686_174.0243	Brassilexin	C9 H6 N2 S	174.024	0.686	NA	S19992709	HMDB0039638	NA	NA	level4	Organoheterocyclic compounds	Indoles and derivatives	Indoles	Indoles	NA	5.54471e+06	3.17481e+06	4.76875e+06	5.41355e+06	3.9496e+06	2.77244e+06	2.85727e+06	4.77296e+06	5.65464e+06	2.11241e+06	5.7357e+06	9.5858e+06	7.3528e+06	5.63016e+06	6.64262e+06	3.60918e+06	1.45173e+07	1.56515e+06	4.01584e+06	4.11132e+06	5.79847e+06	8.6809e+06	2.90832e+06	4.80844e+06	4.65581e+06	6.08324e+06	1.06577e+07	1.08764e+06	3.59501e+06	2.96243e+06	7.21263e+06	2.41249e+06	1.26083e+06	5.06864e+06
0.686_549.864	NA	C12 H2 Cl N6 O12 P3	549.864	0.686	NA	NA	NA	NA	NA	level5	NA	NA	NA	NA	NA	219198	697143	1.382e+06	1.19484e+06	1.60097e+06	1.38105e+06	1.94799e+06	2.81172e+06	1.65325e+06	1.5582e+06	1.91077e+06	905091	965515	782160	1.04232e+06	2.03947e+06	798068	1.36831e+06	2.03447e+06	1.30726e+06	2.26022e+06	1.25637e+06	2.21095e+06	2.41064e+06	1.70999e+06	2.5714e+06	937123	2.42502e+06	1.78256e+06	1.85656e+06	2.11661e+06	2.33629e+06	888570	2.26548e+06
0.686_663.8379	NA	NA	663.838	0.686	NA	NA	NA	NA	NA	level5	NA	NA	NA	NA	NA	4.70738e+06	1.39513e+06	1.21234e+06	629359	1.17955e+06	1.08106e+06	1.03733e+06	1.16831e+06	1.07673e+06	1.46325e+06	1.59258e+06	2.17635e+06	1.02538e+06	1.15377e+06	1.04008e+06	1.3123e+06	2.17131e+06	926267	1.52652e+06	1.93757e+06	1.29094e+06	1.87991e+06	1.03254e+06	1.50142e+06	1.23218e+06	1.28632e+06	2.10901e+06	1.14968e+06	1.18852e+06	1.06203e+06	1.37982e+06	1.18905e+06	969722	920780
0.686_679.8134	NA	C9 H7 Cl N6 O18 P2 S3	679.813	0.686	NA	NA	NA	NA	NA	level5	NA	NA	NA	NA	NA	2.11455e+06	744656	471789	186600	481279	757709	279982	584534	828477	581248	1.27311e+06	1.71958e+06	589382	1.22834e+06	761148	445633	1.75291e+06	666585	1.12516e+06	1.06881e+06	486750	1.46691e+06	956303	789502	1.21763e+06	499508	1.91491e+06	565334	828357	490978	1.06285e+06	546049	239029	899497
0.687_168.0631	NA	C5 H12 O6	168.063	0.687	NA	NA	NA	NA	NA	level5	NA	NA	NA	NA	NA	157427	161287	133181	172789	317130	127118	105922	108703	122908	125880	300410	303010	238030	152261	98836.5	150012	177799	114276	143761	188269	147261	114832	110759	281206	151576	141153	133215	139634	136421	118429	125962	122284	166146	110621
0.687_218.1632	NA	C10 H22 N2 O3	218.163	0.687	NA	NA	NA	NA	NA	level5	NA	NA	NA	NA	NA	250958	1.37823e+06	891715	293123	233327	1.43991e+06	304513	1.62725e+06	2.03437e+06	5.24488e+06	268849	1.97344e+06	1.73388e+06	1.58717e+06	2.59373e+06	1.94512e+06	1.73398e+06	1.27936e+06	2.06687e+06	1.12098e+06	941829	2.00546e+06	1.80484e+06	679871	1.97311e+06	1.08348e+06	1.67188e+06	3.15734e+06	2.16258e+06	872684	2.55373e+06	200516	300030	510729
0.687_271.8863	NA	C5 H3 Cl O5 P2 S	271.886	0.687	NA	NA	NA	NA	NA	level5	NA	NA	NA	NA	NA	1.76015e+06	1.94955e+06	1.13563e+06	1.19624e+06	1.45048e+06	1.04104e+06	884666	851875	1.51748e+06	1.34755e+06	1.42076e+06	2.89499e+06	1.71892e+06	2.3493e+06	2.04126e+06	1.24907e+06	4.28251e+06	786840	1.70957e+06	1.13082e+06	1.24835e+06	2.55817e+06	1.00989e+06	1.64876e+06	1.2676e+06	917148	3.34939e+06	1.25606e+06	1.38666e+06	861000	1.84058e+06	612061	1.27766e+06	1.056e+06
[truncated: 7,897 more rows]
[truncated: 98 more columns]
