# Supplementary material for: Integrated microbiome and metabolome analysis reveals the interaction between intestinal flora and serum metabolites as potential biomarkers in hepatocellular carcinoma patients
Source: Front Cell Infect Microbiol. 2023 May 16;13:1170748. doi: 10.3389/fcimb.2023.1170748 (PMC10227431; doi:10.3389/fcimb.2023.1170748)
Supplement: Supplementary file 2 [file DataSheet_2.zip › supplementary tables/Supplementary table S14-Correlation coefficient matrix of differential species and differential metabolites.xlsx]

## Sheet: HCC-VS-LC_spearman_correlation_
Supplementary table S14A Correlation coefficient matrix of differential species and differential metabolites in HCC vs. LC
X1	7.286_276.0998	7.283_274.1568	7.941_152.1204	5.237_197.1055	9.963_310.2507	7.985_338.2453	8.3_314.2453	8.247_470.3035	8.637_308.1963	7.241_346.0562	1.261_194.0252	7.284_332.1622	8.643_590.3459	7.286_584.1194	7.614_512.2975	8.604_488.312	7.619_510.3181	8.33_610.371	8.235_608.3555	7.344_558.2444	6.624_296.214	6.467_315.1106	6.747_208.0739	7.286_190.0483	9.261_500.2782	7.85_952.6043	9.605_531.331	9.71_451.3065	9.555_622.3127	8.482_582.2808	8.185_642.3725	8.004_776.3985	9.275_538.3258	9.732_495.37	9.725_493.3542	9.388_563.3223	11.61_771.5202	9.108_504.4034	8.361_936.5807	1.222_311.1041	7.237_518.1475	7.802_651.2672	8.766_516.3109	8.586_422.2668	9.885_562.4213	8.102_658.3393	8.04_614.3667	8.782_528.3107	8.979_596.392
Bacteroides_sp.A1C1	0.0307174	-0.0410925	-0.208329	-0.255089	0.133902	0.0080081	0.0763202	0.273354	-0.284991	0.0846702	-0.101857	-0.137295	-0.328148	-0.0335841	0.335236	-0.205633	-0.247344	-0.321034	-0.220479	0.206659	0.333053	-0.217784	0.0678782	-0.0337681	0.322047	-0.24716	0.272552	-0.0499684	0.24424	0.232695	-0.31655	-0.314775	-0.14316	-0.052125	0.0239717	0.360325	0.191655	-0.0340837	-0.244201	-0.0675231	0.0439459	-0.256286	-0.249737	-0.299298	-0.216048	-0.335722	-0.342455	-0.131246	-0.28244
Bacteroides_sp.CACC_737	0.0296655	-0.0292184	-0.246502	-0.279639	0.103514	0.01002	0.0667473	0.279928	-0.294077	0.0889307	-0.0849595	-0.153377	-0.263912	-0.0146486	0.300429	-0.15932	-0.245713	-0.283939	-0.182266	0.166053	0.306583	-0.200268	0.0508232	0.00820534	0.291513	-0.22879	0.243872	-0.102935	0.2495	0.208513	-0.302598	-0.283466	-0.146749	-0.102133	-0.0333868	0.339233	0.142752	-0.0391069	-0.215811	-0.054939	0.0485746	-0.241111	-0.218152	-0.286937	-0.241597	-0.297707	-0.310988	-0.111377	-0.260112
Bacteroides_uniformis	0.0203556	-0.0765964	-0.265385	-0.232774	0.0675231	-0.0281007	0.0695087	0.277404	-0.284478	0.0723096	-0.0965048	-0.100765	-0.246436	-0.0263649	0.300613	-0.181438	-0.286674	-0.25167	-0.155362	0.0929019	0.314486	-0.210854	0.0451557	-0.0291526	0.281204	-0.236416	0.227554	-0.111942	0.200229	0.167184	-0.316077	-0.255418	-0.166789	-0.138202	-0.0402114	0.295208	0.155796	-0.0681675	-0.202188	-0.100963	0.0227093	-0.240598	-0.202609	-0.310041	-0.242899	-0.284965	-0.32611	-0.132877	-0.264228
Roseburia_intestinalis	0.083776	0.143488	-0.13406	-0.108011	0.167026	0.162016	0.141227	0.302178	-0.14124	0.128471	0.0103356	0.0845782	-0.0999763	0.106222	0.228461	-0.266634	-0.0422628	-0.246344	-0.063815	0.233063	0.157953	-0.218822	0.0654587	0.0893383	0.16341	-0.130523	0.144133	0.0454581	0.104342	0.217757	-0.135244	-0.17151	0.142568	0.154376	0.148682	0.183147	0.273525	-0.0696271	-0.0730328	-0.149392	0.0758994	-0.147197	-0.200203	-0.0892594	-0.157479	-0.173798	-0.191682	-0.0963602	-0.269935
Roseburia_hominis	0.10567	-0.0238139	-0.0696271	-0.0281007	0.171865	0.00911267	0.249895	0.293578	-0.0316116	0.0408163	-0.00558858	0.151102	-0.0526247	-0.0521118	0.125408	-0.159149	-0.128419	-0.157309	-0.00278771	0.0864454	0.0719809	-0.245766	-0.0383442	-0.0387255	0.150931	-0.0730328	0.206698	-0.00213023	0.101857	0.0294814	-0.0883652	-0.0784768	-0.0218678	0.0970045	0.0632627	0.23543	0.04246	-0.0783847	-0.0384231	-0.0566484	-0.011953	0.00368189	-0.094322	-0.0486929	-0.139346	-0.106577	-0.191511	0.0123606	-0.144146
Lachnospira_eligens	0.0796076	-0.0841705	-0.161451	-0.00861298	0.136006	0.00259047	0.281625	0.127104	0.0171076	-0.120674	-0.0136624	0.054939	-0.0449716	-0.139662	0.0230907	-0.0521381	0.0112823	-0.198322	-0.171918	-0.0643278	-0.0947954	-0.160662	-0.131509	-0.0464575	0.149235	0.0492058	0.14124	-0.0106117	0.225213	-0.0252209	-0.0877604	-0.0721255	0.151957	0.150865	0.10546	0.205107	0.107932	0.041487	0.114533	0.00286661	-0.191945	0.118701	-0.00198559	-0.0809094	-0.120555	-0.122673	-0.258639	-0.0489559	-0.15314
Blautia_sp.SC05B48	0.122317	0.0241558	-0.114967	-0.0974253	0.145763	0.0179623	0.231801	0.276128	-0.123922	-0.0113481	-0.0784899	0.105973	-0.10404	-0.00178834	0.151694	-0.222741	-0.149945	-0.220242	-0.027338	0.125118	0.117044	-0.137084	-0.0464575	0.0474963	0.195285	-0.181925	0.187855	0.017489	0.172036	0.069443	-0.201886	-0.114191	0.0256811	0.10663	0.139649	0.0927835	0.0841574	0.0682332	-0.148604	-0.0787792	-0.0533873	-0.0865506	-0.167513	-0.0471676	-0.149524	-0.137466	-0.215259	-0.0504418	-0.134639
Blautia_hansenii	0.232458	0.086761	-0.126433	-0.0643804	0.161359	0.0224201	0.157558	0.264872	-0.223214	0.192891	0.0368846	0.298377	-0.242584	0.118938	0.26411	-0.289922	-0.135454	-0.288331	-0.161543	0.31342	0.245214	-0.282401	0.127959	0.126841	0.242242	-0.247317	0.227001	-0.0175416	0.114572	0.254997	-0.232235	-0.223188	0.0337287	0.131641	0.226857	0.172759	0.196087	-0.0585946	-0.224148	-0.233839	0.133074	-0.190906	-0.324887	-0.183858	-0.0529928	-0.242544	-0.30131	-0.252051	-0.289515
Anaerobutyricum_hallii	0.146881	0.149642	-0.086235	-0.142476	0.233261	0.0125447	0.134007	0.324321	-0.210683	0.0572928	-0.0135704	0.18082	-0.225989	0.0927441	0.207737	-0.256075	-0.145395	-0.296615	-0.0624869	0.179926	0.168302	-0.10972	0.017489	0.136848	0.176704	-0.123212	0.16124	-0.0403561	0.30799	0.174968	-0.209644	-0.187829	0.0668131	0.0409215	0.0685225	0.229381	0.11047	0.0290606	-0.111509	-0.0374632	0.0482195	-0.0904429	-0.17965	-0.0773196	-0.192418	-0.233405	-0.229579	-0.0655244	-0.183292
Anaerostipes_hadrus	0.177256	0.0121765	-0.111377	-0.0658137	0.330791	0.125394	0.331935	0.221518	-0.106683	-0.106275	-0.142844	0.143396	-0.147749	-0.00915211	0.118399	-0.294143	-0.0980696	-0.170037	-0.0911793	0.0992268	0.0558989	-0.0292447	-0.130102	-0.00929676	0.252788	-0.0941905	0.256062	0.114007	0.250026	0.0117426	-0.243767	-0.125013	0.0641568	0.0378971	0.176323	0.276483	0.166369	0.0533742	0.00604881	0.00657479	-0.126539	0.0296918	-0.0993189	-0.04914	-0.0634862	-0.16842	-0.31225	0.00598306	-0.138399
Clostridium_scindens	0.176783	0.143909	-0.0841048	-0.091771	0.0983195	-0.0031822	0.104579	0.274432	-0.18775	0.0393436	-0.0606854	0.139136	-0.127393	0.0706396	0.0980565	-0.161832	-0.0938881	-0.244451	-0.0976094	0.155402	0.133363	-0.194285	-0.0398827	0.0888649	0.179439	-0.151089	0.18491	-0.0703503	0.121555	0.104303	-0.167999	-0.177506	-0.049666	0.0516647	0.183568	0.0996213	0.118162	-0.0375684	-0.130654	-0.120871	0.0349253	-0.116045	-0.164449	-0.04246	-0.0479303	-0.161819	-0.155402	-0.128629	-0.203214
Lachnoclostridium_phocaeense	0.18992	0.178361	-0.0927572	-0.139215	0.160543	0.00778456	0.141582	0.312474	-0.205081	0.0752157	0.0777009	0.190998	-0.173325	0.114809	0.206435	-0.265793	-0.103961	-0.218046	-0.0183305	0.214838	0.177138	-0.207514	0.0405665	0.105867	0.182345	-0.195285	0.209078	-0.0280349	0.144619	0.174771	-0.175955	-0.173127	0.00865243	0.0253919	0.162884	0.199453	0.176205	-0.0287976	-0.203345	-0.0820008	0.0680886	-0.139386	-0.224227	-0.162726	-0.0585551	-0.218888	-0.232629	-0.0793578	-0.223109
Butyrivibrio_fibrisolvens	0.0709028	0.0243794	-0.0847034	-0.0191459	0.208139	0.102843	0.244005	0.299871	-0.0310134	-0.040251	0.0136427	0.130642	-0.0523816	-0.00583186	0.0575231	-0.121976	-0.0314145	-0.138374	-0.0656298	0.0895096	0.0036293	-0.210743	-0.0861564	0.0134258	0.111634	-0.0690882	0.0998846	0.0219665	0.151457	0.0419605	-0.0916727	-0.131641	0.147532	0.149505	0.140267	0.200913	0.147112	-0.0468193	-0.0733684	-0.0316051	-0.0928364	-0.0111706	-0.0798709	-0.00808045	-0.0571943	-0.131963	-0.210217	0.019067	-0.147006
Butyrivibrio_proteoclasticus	0.0552548	0.0915346	-0.0706859	-0.130195	0.244813	0.152549	0.222742	0.351378	-0.129557	0.0348465	0.000387914	0.172918	-0.023242	0.0407441	0.0956307	-0.16274	-0.0257733	-0.150116	0.0554915	0.128919	0.0310463	-0.149939	-0.0191722	0.0532429	0.0772081	0.00458922	0.0936122	0.0202044	0.06037	0.110181	-0.0635719	-0.108129	0.0710409	0.136868	0.0802259	0.267214	0.121812	-0.0773001	-0.00270225	0.000913899	-0.00735064	-0.00539792	-0.0626054	-0.00750187	-0.00892203	-0.162746	-0.224326	0.0513493	-0.086689
Butyrivibrio_hungatei	0.089136	0.037878	-0.0612189	-0.0873673	0.197431	0.123174	0.192487	0.354137	-0.112714	-0.0280091	0.00810686	0.108703	-0.0531121	-0.0249255	0.0701411	-0.154346	-0.00506268	-0.169376	0.0426514	0.0847045	0.0224467	-0.166431	-0.0764135	0.00282721	0.0921801	-0.0030902	0.0806806	0.00223547	0.0999057	0.0756443	-0.0779126	-0.113936	0.129716	0.112372	0.0727184	0.231042	0.103344	-0.125508	-0.00913912	-0.0471421	-0.0777548	0.0115916	-0.057938	0.0282852	-0.0437889	-0.134634	-0.20471	0.0286337	-0.109834
Pseudobutyrivibrio_xylanivorans	0.0756496	0.0370029	-0.0434857	-0.109576	0.144475	0.0641437	0.166973	0.346702	-0.0542289	-0.0571087	-0.0164896	0.0630391	-0.0605144	-0.0466153	0.0526773	-0.119859	-0.019514	-0.140267	-0.0124658	0.0781349	-0.00280086	-0.204818	-0.0911398	-0.0242478	0.0896145	-0.0314407	0.0989638	-0.0031822	0.108313	0.0426047	-0.0970045	-0.132456	0.10162	0.115848	0.0846702	0.195258	0.113442	-0.106801	-0.0131233	-0.0246949	-0.0858011	0.0175679	-0.0564249	0.01002	-0.087287	-0.133784	-0.215561	0.0483116	-0.118346
Flavonifractor_plautii	0.301336	0.265188	-0.100805	-0.19326	0.191432	-0.0615138	0.0519014	0.0679965	-0.30891	0.245029	-0.133218	0.279521	-0.38619	0.234142	0.357406	-0.405744	-0.309173	-0.264057	-0.295747	0.379839	0.378761	-0.150602	0.195456	0.208815	0.324966	-0.292236	0.349069	0.110785	0.223648	0.309607	-0.329936	-0.252998	-0.0565564	0.0614875	0.259494	0.268804	0.285267	-0.0342678	-0.299245	-0.167657	0.223648	-0.281954	-0.427217	-0.309042	-0.0272197	-0.30465	-0.247949	-0.205581	-0.315656
Ruminococcus_bicirculans	0.159794	0.169367	-0.13978	-0.258034	0.108734	0.06584	0.114086	0.272617	-0.213129	0.112639	0.0484168	0.0958342	-0.133981	0.0676941	0.1665	-0.234234	-0.119056	-0.272091	0.0499553	0.114309	0.095637	-0.306201	0.00837629	0.0691011	0.219585	-0.133771	0.241045	0.0464838	0.154481	0.136348	-0.159478	-0.103408	-0.0504024	0.0805412	0.14099	0.174719	0.201767	-0.0526247	-0.171826	-0.122778	0.0691931	-0.0864849	-0.175179	-0.0754523	-0.108392	-0.170471	-0.238915	0.0180018	-0.220716
Oscillibacter_sp.PEA192	0.184094	0.267489	-0.157835	-0.291684	0.0249974	-0.110733	0.0480223	0.314749	-0.331488	0.236364	0.077096	0.145868	-0.295037	0.222031	0.378143	-0.377867	-0.305399	-0.384257	-0.145053	0.298456	0.318246	-0.34398	0.174285	0.204226	0.343507	-0.352317	0.299968	-0.0336235	0.208552	0.26432	-0.327885	-0.360825	-0.151851	-0.0452872	0.171076	0.214667	0.265793	0.058279	-0.347254	-0.129024	0.209959	-0.338037	-0.38744	-0.30607	-0.253511	-0.370924	-0.284465	-0.238547	-0.417342
Dysosmobacter_welbionis	0.170392	0.254589	-0.170787	-0.326833	0.0160688	-0.148301	0.08993	0.325505	-0.355092	0.243359	0.0479829	0.140122	-0.312092	0.200295	0.364783	-0.37191	-0.325742	-0.417644	-0.136769	0.30102	0.299653	-0.369503	0.192983	0.189367	0.37592	-0.354894	0.352698	0.00731117	0.239941	0.25146	-0.352185	-0.34068	-0.116321	0.000249842	0.197257	0.243175	0.269606	0.0185015	-0.368175	-0.154389	0.212234	-0.322283	-0.393068	-0.305149	-0.283597	-0.38957	-0.294603	-0.259494	-0.434857
Flintibacter_sp.KGMB00164	0.24023	0.261374	-0.160438	-0.284478	0.0878919	-0.0514017	0.115112	0.275878	-0.300994	0.149721	0.0503498	0.147985	-0.30131	0.190656	0.363297	-0.314512	-0.291737	-0.303111	-0.0785293	0.254353	0.305149	-0.264162	0.0757285	0.198085	0.274892	-0.276759	0.240861	-0.0782006	0.259586	0.258337	-0.235299	-0.231985	-0.0397512	-0.0501131	0.162371	0.252025	0.266634	0.00898117	-0.310291	-0.0675757	0.131075	-0.235417	-0.328424	-0.237863	-0.218533	-0.302822	-0.264083	-0.150168	-0.34899
Massilistercora_timonensis	0.174719	0.224675	-0.0409808	-0.143765	0.190952	-0.0155034	0.144764	0.171202	-0.199907	0.0969522	0.0417567	0.154035	-0.175449	0.167349	0.221841	-0.187461	-0.114652	-0.209434	-0.156533	0.233314	0.289831	-0.176882	0.0331765	0.223688	0.250073	-0.153351	0.254209	-0.0179032	0.246253	0.199007	-0.194069	-0.216956	-0.0106052	0.0412044	0.13794	0.272855	0.133226	0.110187	-0.155133	0.0682663	0.108866	-0.0993915	-0.240323	-0.180643	-0.092935	-0.241158	-0.2114	-0.0955847	-0.244471
Intestinimonas_butyriciproducens	0.190611	0.244432	-0.14767	-0.257016	0.0382063	-0.126269	0.0838092	0.329747	-0.296242	0.168618	0.0649986	0.159972	-0.2687	0.166527	0.281816	-0.324796	-0.245602	-0.341259	-0.0385547	0.241993	0.202978	-0.281803	0.110062	0.147118	0.323678	-0.27753	0.289049	-0.00326111	0.183128	0.182497	-0.221723	-0.229731	-0.0236891	-0.00243926	0.194707	0.239659	0.25653	-0.000506261	-0.282579	-0.0918107	0.146908	-0.252946	-0.291685	-0.143489	-0.21931	-0.310377	-0.330292	-0.0988458	-0.339977
Monoglobus_pectinilyticus	0.205366	0.251746	-0.135489	-0.226399	0.088327	-0.0648415	0.213736	0.277723	-0.316028	0.158119	0.0285087	0.170539	-0.276822	0.140255	0.270675	-0.313937	-0.194242	-0.402587	-0.189179	0.227221	0.211547	-0.316081	0.0963023	0.136909	0.312254	-0.285087	0.293266	0.0542428	0.177897	0.116882	-0.300281	-0.265165	0.0559917	0.0842308	0.202408	0.181927	0.218286	0.041356	-0.247985	-0.112378	0.152064	-0.180421	-0.286777	-0.208687	-0.203927	-0.342466	-0.333176	-0.190356	-0.328941
Eubacterium_sp.NSJ-61	0.251972	0.137282	-0.130115	-0.167434	0.0391595	-0.0870897	0.105618	0.265122	-0.308397	0.157874	0.0711787	0.236443	-0.255602	0.106091	0.26482	-0.329976	-0.259455	-0.282887	-0.138847	0.268935	0.26787	-0.248527	0.110904	0.0853277	0.229237	-0.335827	0.290527	-0.0625263	0.12575	0.188907	-0.238481	-0.203161	-0.0436566	0.022065	0.222596	0.103777	0.184265	-0.0755049	-0.32561	-0.191853	0.136493	-0.227264	-0.315446	-0.153074	-0.1083	-0.243452	-0.224411	-0.162818	-0.276194
Clostridium_sp.SY8519	0.15727	0.22762	-0.116959	-0.203333	0.18301	0.0405666	0.189302	0.306104	-0.139958	0.0727701	0.0379038	0.0725465	-0.212939	0.122706	0.192491	-0.17869	-0.163279	-0.210631	-0.0734276	0.209119	0.15201	-0.262802	0.0110062	0.0948089	0.197685	-0.191459	0.237877	0.0601267	0.233735	0.105815	-0.131477	-0.139452	0.00474044	0.0443471	0.206975	0.248134	0.173069	0.00842234	-0.16798	-0.0242676	0.0790161	-0.10544	-0.223478	-0.0915543	-0.116907	-0.199618	-0.272691	-0.0172523	-0.193806
Christensenella_minuta	0.254275	0.178033	-0.179874	-0.291265	0.101174	-0.0952957	0.0863934	0.209264	-0.360176	0.185693	0.0652618	0.149755	-0.310332	0.106762	0.270555	-0.320504	-0.1838	-0.310286	-0.12817	0.269812	0.252421	-0.28592	0.0889839	0.0811467	0.309721	-0.312732	0.310418	-0.0279825	0.155949	0.21077	-0.346803	-0.278984	0.0126829	0.0684112	0.216463	0.246478	0.176699	-0.0354252	-0.269871	-0.144436	0.146211	-0.219402	-0.318242	-0.206141	-0.159637	-0.322706	-0.338216	-0.22315	-0.310168
Streptococcus_sp.HSISM1	-0.176665	-0.194298	0.200045	0.202504	-0.122475	0.0267068	-0.0434988	-0.00882337	0.316287	-0.253353	0.133863	-0.0369372	0.236653	-0.104329	-0.245292	0.206107	0.216718	0.228132	0.192641	-0.201044	-0.243465	0.20921	-0.287003	-0.119543	-0.201557	0.235667	-0.109142	0.0667736	-0.0653666	-0.244951	0.340864	0.311461	0.230144	0.186553	-0.0744004	-0.143436	-0.0176205	-0.104789	0.244201	0.218967	-0.241229	0.256115	0.332553	0.282401	0.0947428	0.289501	0.149406	0.210985	0.263557
Streptococcus_parasanguinis	-0.13932	-0.190841	0.199671	0.17892	-0.116795	0.0345638	-0.00369505	0.0108484	0.295722	-0.271067	0.175206	-0.0404548	0.231946	-0.106676	-0.239494	0.229343	0.20689	0.200019	0.199585	-0.214753	-0.237995	0.210499	-0.327314	-0.111036	-0.184687	0.245425	-0.0980239	0.037917	-0.0296524	-0.240757	0.343251	0.312475	0.174699	0.173371	-0.0803508	-0.11692	-0.0197836	-0.114704	0.252368	0.223642	-0.257923	0.259863	0.334349	0.284696	0.109701	0.272454	0.153699	0.210953	0.261204
Streptococcus_mitis	-0.104527	-0.0626385	-0.0207568	0.110799	-0.0223282	-0.0365298	-0.0568198	0.000881028	0.104349	-0.214327	0.175883	-0.0440448	0.112344	-0.0446892	-0.121983	0.0504816	0.0959598	0.0167132	0.0776225	-0.110135	-0.110858	0.0581018	-0.258168	-0.039403	-0.0556297	0.0161675	-0.115763	-0.0423025	-0.104566	-0.0904566	0.244946	0.174542	0.229048	0.0214537	-0.0362602	-0.068089	0.0561228	-0.0220783	0.029784	0.0991946	-0.198277	0.0262796	0.1313	0.183306	0.0821132	0.197949	0.114882	0.0500214	0.0564318
Streptococcus_australis	-0.0883595	-0.105691	0.0869328	0.142155	-0.0942703	-0.0339986	-0.052257	-0.0100595	0.188883	-0.177488	0.153161	0.0127289	0.161899	-0.0534668	-0.125554	0.123167	0.0546831	0.100359	0.137914	-0.104882	-0.124482	0.113929	-0.209008	-0.0887606	-0.0745063	0.0933762	-0.103482	0.0224137	-0.0274698	-0.114094	0.221908	0.185812	0.238898	0.0487855	-0.0237484	-0.0554392	0.0789312	-0.0536048	0.0999379	0.112851	-0.153359	0.0831588	0.153602	0.208226	0.0956511	0.219567	0.107164	0.089063	0.110458
Longibaculum_sp.KGMB06250	0.131246	0.0644593	-0.101725	-0.0550705	0.221965	0.141095	0.186645	0.195219	-0.146447	-0.0273511	-0.0607774	0.0508232	-0.256456	0.0266542	0.22641	-0.240861	-0.128077	-0.262229	-0.0997659	0.0566221	0.131259	-0.0362797	-0.0684699	0.0462603	0.22712	-0.183621	0.23117	0.0455239	0.313723	0.0303098	-0.136716	-0.174272	-0.0259047	0.107984	0.13481	0.181399	0.130773	-0.00955975	-0.0964654	-0.0573191	-0.0422365	-0.065485	-0.116374	-0.0745187	-0.10183	-0.160898	-0.130168	-0.0881943	-0.173233
[truncated: 341 more columns]

## Sheet: HCC-VS-NC_spearman_correlation_
Supplementary table S14B Correlation coefficient matrix of differential species and differential metabolites in HCC vs. NC
X1	7.286_276.0998	7.283_274.1568	7.329_299.1351	7.703_263.1886	7.941_152.1204	8.117_154.136	5.237_197.1055	8.956_320.2347	8.199_314.2453	7.985_338.2453	6.631_364.1634	8.781_451.3664	8.637_308.1963	10.571_637.3835	7.191_412.2456	6.829_418.2197	2.514_208.004	1.261_194.0252	7.284_332.1622	9.136_480.2901	5.83_532.2331	9.707_444.3239	8.936_470.3012	9.718_402.3135	9.628_434.3011	9.552_442.3078	2.675_198.1371	8.643_590.3459	7.286_584.1194	7.614_512.2975	8.604_488.312	7.619_510.3181	8.33_610.371	8.235_608.3555	7.344_558.2444	8.644_506.2862	6.624_296.214	6.153_311.2096	6.093_228.0453	6.747_208.0739	8.903_566.283	7.286_190.0483	10.18_619.4866	7.85_952.6043	9.458_467.3379	9.71_451.3065	8.482_582.2808	8.185_642.3725	9.086_614.3428
Phocaeicola_salanitronis	-0.1271	0.0432035	-0.187471	-0.00592455	0.196364	-0.159295	-0.217984	0.149511	-0.0307483	0.0597897	-0.106889	-0.281979	-0.236314	-0.107965	0.164317	0.0785776	0.114397	0.121126	-0.0770563	-0.0572171	-0.0709957	-0.109054	-0.236079	-0.0545455	-0.106395	-0.195387	-0.138516	-0.231144	0.0139394	0.288707	-0.265751	-0.253049	-0.163278	-0.208547	0.173271	0.20475	0.158615	0.203871	0.19013	0.0821769	-0.256599	-0.0155473	0.0236982	-0.296092	0.132282	0.224613	0.161249	-0.260779	-0.358726
Bacteroides_sp.HF-5287	-0.127953	-0.0604576	-0.124453	0.101892	0.115955	-0.0049227	-0.111416	0.151688	-0.0245269	0.102498	-0.0323067	-0.289709	-0.0807545	-0.0906246	0.088658	0.0569697	0.163302	0.0465306	-0.132096	-0.123092	-0.0199505	-0.0233766	-0.25034	-0.0408658	-0.0175139	-0.124539	-0.0596537	-0.155461	-0.0426098	0.124737	-0.107409	-0.14021	-0.0285343	-0.0988126	0.0986024	0.196648	0.0714038	0.035572	0.0749536	-0.0094867	-0.165504	-0.112665	0.0193321	-0.20538	0.0293135	0.0238219	0.0290291	-0.128287	-0.159802
Bacteroides_sp.A1C1	-0.101361	-0.0494372	-0.0567471	0.0186147	0.0422387	-0.0868398	-0.267359	0.207681	-0.041509	0.036611	-0.0922573	-0.224552	-0.094261	-0.122449	0.170761	0.182944	0.238961	0.091243	-0.163735	-0.192369	-0.0485838	-0.174422	-0.315584	-0.188299	-0.17483	-0.271948	-0.203921	-0.120532	-0.0552628	0.214397	-0.11979	-0.194978	-0.123203	-0.102993	0.105331	0.172245	0.230105	0.0143105	0.0724923	0.0866419	-0.219926	-0.111948	-0.084564	-0.163179	0.0382931	-0.00387137	0.0500804	-0.242919	-0.224861
Bacteroides_sp.CACC_737	-0.126617	-0.0984045	-0.0471985	-0.0135189	0.0344218	-0.100421	-0.267965	0.206926	-0.101497	0.0201732	-0.0763142	-0.252641	-0.133939	-0.158281	0.183018	0.212233	0.217588	0.109734	-0.173506	-0.195597	-0.0449227	-0.181064	-0.28611	-0.169635	-0.185479	-0.271565	-0.221472	-0.0995176	-0.0508225	0.226778	-0.0974397	-0.176141	-0.114978	-0.0907854	0.0916017	0.153074	0.2435	0.0152876	0.0508844	0.0539023	-0.247001	-0.110686	-0.0683364	-0.163562	0.0319357	-0.0159555	0.0466914	-0.237502	-0.22068
Bacteroides_sp.PHL_2737	0.00282623	0.104478	0.0367286	0.163699	0.127514	-0.0552568	-0.0853188	0.215084	-0.0819545	0.0381448	0.00449599	-0.171448	-0.182116	0.00481139	0.210403	0.116599	0.0477552	0.153928	0.00795302	-0.150316	0.0818308	-0.164175	-0.416099	-0.135078	-0.206272	-0.302611	-0.13906	-0.189091	0.0492147	0.230811	-0.155801	-0.31394	-0.100643	-0.11402	0.138436	0.140551	0.221528	-0.0169883	0.118924	0.153507	-0.194132	0.0518122	-0.122839	-0.245066	0.0476625	0.0679532	0.0768524	-0.216717	-0.216587
Bacteroides_intestinalis	-0.0233519	0.161299	-0.26611	0.166456	0.229487	-0.223661	-0.259295	0.237625	-0.162907	0.10423	-0.182214	-0.425628	-0.356982	-0.0989363	0.274014	0.0860482	0.301905	0.302239	0.0528386	-0.178874	-0.152084	-0.172777	-0.405479	-0.194583	-0.213544	-0.254038	-0.290427	-0.23572	0.0685343	0.35478	-0.328584	-0.272628	-0.348942	-0.105801	0.298639	0.112863	0.284106	0.21415	0.226098	0.218776	-0.451787	-0.0270872	0.0336178	-0.381633	0.226345	0.260074	0.293729	-0.372282	-0.414521
Bacteroides_uniformis	-0.166172	-0.139951	-0.0212987	0.0592455	-0.00730983	-0.0787755	-0.198318	0.180952	-0.0568213	-0.0152752	-0.053692	-0.211589	-0.119171	-0.179258	0.148831	0.260198	0.187743	0.123191	-0.161051	-0.189549	-0.0312925	-0.159307	-0.280767	-0.142857	-0.168299	-0.260977	-0.245962	-0.0186766	-0.0657761	0.226444	-0.0967842	-0.235288	-0.10115	-0.0106988	0.0474954	0.174385	0.228225	0.0375758	0.108831	0.0450216	-0.278701	-0.125776	-0.0571429	-0.139035	-0.0219419	-0.0408658	0.0281756	-0.224378	-0.200903
Bacteroides_helcogenes	-0.0543352	0.210785	-0.181732	-0.0624242	0.186011	-0.245863	-0.265529	0.230476	-0.0355226	0.0607297	-0.204824	-0.340581	-0.211948	-0.100878	0.247297	0.160284	0.142993	0.0591342	0.0220161	-0.0930489	-0.176228	-0.304317	-0.315733	-0.31483	-0.338021	-0.356079	-0.286988	-0.233643	0.183513	0.29107	-0.251701	-0.332678	-0.149882	-0.216401	0.210835	0.178664	0.289314	0.175968	0.113531	0.214447	-0.351293	0.148139	-0.0589981	-0.226543	0.109128	0.141224	0.129734	-0.343179	-0.37692
Bacteroides_heparinolyticus	-0.099295	0.12475	-0.237737	-0.077081	0.199814	-0.282585	-0.255424	0.214657	-0.0399258	0.0201237	-0.214558	-0.347891	-0.246568	-0.138751	0.276957	0.201373	0.0983673	0.127743	0.00586271	-0.104168	-0.200891	-0.317093	-0.298652	-0.290402	-0.275387	-0.355053	-0.253779	-0.182585	0.13953	0.312554	-0.241707	-0.335745	-0.164156	-0.192975	0.224366	0.222424	0.3012	0.202078	0.109326	0.245071	-0.40026	0.0963265	-0.0576994	-0.253779	0.109746	0.171763	0.140779	-0.334558	-0.365826
Bacteroides_cellulosilyticus	0.0192208	0.148905	-0.076846	0.123649	0.176871	-0.100532	-0.103711	0.142152	0.0782808	0.140581	-0.0932344	-0.319852	-0.182956	-0.168064	0.228571	0.0712307	0.252641	0.200322	-0.0209276	-0.268176	-0.0763513	-0.272839	-0.450983	-0.153309	-0.262511	-0.354583	-0.268139	-0.145974	0.122226	0.199518	-0.268534	-0.169981	-0.277712	0.058491	0.190835	0.126024	0.193271	0.0699072	0.18825	0.176834	-0.280025	0.0338404	0.0194805	-0.286667	0.179542	0.22141	0.145999	-0.322746	-0.249388
Bacteroides_zoogleoformans	-0.138318	0.165133	-0.216945	-0.0811132	0.282795	-0.17791	-0.227409	0.197415	0.0302536	0.00221398	-0.165615	-0.289363	-0.183451	-0.101732	0.26141	0.171923	0.130476	0.0922944	0.0263946	-0.139221	-0.193395	-0.280989	-0.248101	-0.243463	-0.203438	-0.303513	-0.175003	-0.153531	0.142968	0.240495	-0.176994	-0.246011	-0.14992	-0.201497	0.249066	0.174756	0.221039	0.171577	0.138083	0.237613	-0.302486	0.115015	0.0151639	-0.201163	0.152096	0.246654	0.12334	-0.326568	-0.336314
Bacteroides_coprosuis	-0.046339	0.202332	-0.132369	-0.00713669	0.192017	-0.173841	-0.175041	-0.0206556	-0.0340632	0.0571925	-0.124051	-0.294027	-0.172518	-0.083649	0.161293	0.0266667	0.0852507	0.0328634	-0.00995056	-0.0713793	-0.0945334	-0.150124	-0.197106	-0.127168	-0.198807	-0.232493	-0.216636	-0.271491	0.155047	0.246068	-0.169326	-0.360304	-0.186408	-0.0681202	0.168924	0.183173	0.167273	0.179617	0.108071	0.145399	-0.32394	0.153779	-0.12697	-0.227057	0.11313	0.181361	0.111701	-0.334318	-0.280329
Parabacteroides_sp.CT06	-0.0615955	-0.00629561	0.0150773	0.0138157	0.070538	0.0248361	-0.158924	0.0560421	-0.0987137	0.0579839	-0.233939	-0.0640198	-0.114941	-0.0184045	0.040804	0.146926	0.183797	0.0469511	-0.104378	-0.192789	-0.11572	-0.110031	-0.0964255	-0.0215955	-0.130105	-0.114842	-0.144477	-0.194842	0.0337662	0.140792	-0.0837106	-0.11697	-0.300816	-0.017316	0.148151	0.237638	0.046679	0.162461	0.236364	-0.00479901	-0.148732	0.0187384	-0.00357452	-0.124589	0.0677056	0.118293	0.128633	-0.180247	-0.29295
Tannerella_forsythia	0.021033	0.25281	-0.221468	-0.0535812	0.211573	-0.196217	-0.221752	0.00341995	-0.0573227	0.0153928	-0.187602	-0.302644	-0.183267	-0.106216	0.227937	0.141523	0.07548	0.066624	0.134244	-0.0633216	-0.187429	-0.186217	-0.191195	-0.156705	-0.119933	-0.179934	-0.121609	-0.248846	0.236459	0.306206	-0.1772	-0.295562	-0.158833	-0.141504	0.329001	0.185388	0.192166	0.188796	0.0330863	0.301332	-0.413102	0.227986	-0.0680155	-0.241678	0.23456	0.327937	0.217887	-0.250633	-0.273892
Paraprevotella_xylaniphila	-0.0433271	0.181991	-0.234694	0.0594929	0.147928	-0.225009	-0.175176	0.118578	-0.107322	0.0625108	-0.207161	-0.371824	-0.222956	-0.109932	0.189598	0.0449103	0.0797897	0.125368	0.121905	-0.0727025	-0.205405	-0.197415	-0.23556	-0.188745	-0.196463	-0.25953	-0.285652	-0.254298	0.163315	0.314471	-0.261163	-0.344267	-0.230996	-0.135894	0.261373	0.272938	0.217192	0.145838	0.11713	0.272505	-0.416475	0.126679	-0.0720223	-0.32423	0.146654	0.272529	0.193506	-0.408114	-0.348571
Alistipes_megaguti	-0.0227397	0.141992	-0.0709712	0.0467658	0.164101	-0.134787	-0.103525	0.0334138	-0.0953188	-0.0748549	-0.164577	-0.258288	-0.122041	-0.107378	0.0579655	0.0678914	0.14561	0.108702	0.0553001	-0.106049	-0.142332	-0.160557	-0.164571	-0.16684	-0.205764	-0.197966	-0.212029	-0.21274	0.107972	0.251491	-0.162239	-0.388171	-0.247737	-0.018287	0.0873039	0.13671	0.163847	0.0895117	0.0796601	0.0582995	-0.376742	0.0947808	-0.078819	-0.220131	0.0834511	0.220427	-0.0257267	-0.265573	-0.200229
Alistipes_dispar	-0.0632158	0.0448361	-0.170748	0.0808287	0.0817069	-0.130377	-0.259196	0.0170686	-0.104304	-0.0609524	-0.324218	-0.291528	-0.153271	-0.161224	0.102474	0.141002	0.181175	0.121942	0.0397774	-0.154694	-0.259493	-0.312826	-0.276611	-0.287285	-0.284193	-0.334818	-0.291577	-0.158268	0.0810513	0.24329	-0.202301	-0.335646	-0.234682	-0.0377984	0.12663	0.197069	0.151861	0.134545	0.0533952	0.151614	-0.412826	0.0399258	-0.191082	-0.231194	0.0661843	0.155015	0.0188126	-0.299023	-0.335584
Alistipes_shahii	0.0916512	0.220656	-0.149957	0.0680519	0.0275572	-0.240643	-0.307718	0.0613853	-0.234348	-0.159382	-0.320383	-0.393173	-0.228534	-0.203661	0.105009	0.154249	0.20705	0.158145	0.169412	-0.171812	-0.252344	-0.337205	-0.339567	-0.241274	-0.346432	-0.364255	-0.382449	-0.269808	0.228448	0.286778	-0.295795	-0.403525	-0.36423	-0.0168584	0.205244	0.0877798	0.182523	0.128336	0.0217687	0.273853	-0.477984	0.176413	-0.202362	-0.297291	0.147718	0.152876	0.109944	-0.346296	-0.318182
Alistipes_communis	-0.00359926	0.228831	-0.155572	0.0315523	0.10804	-0.116042	-0.329821	0.0893506	-0.143649	-0.015572	-0.287978	-0.344403	-0.145999	-0.139604	0.102635	0.194434	0.211453	0.121868	0.133593	-0.176141	-0.227421	-0.34444	-0.278454	-0.250204	-0.332801	-0.382746	-0.351268	-0.273494	0.165986	0.274805	-0.241497	-0.349375	-0.330538	-0.109499	0.235943	0.145553	0.13086	0.18517	0.0143228	0.234991	-0.446951	0.10209	-0.193766	-0.207149	0.175325	0.155028	0.079196	-0.324007	-0.35953
Alistipes_sp.dk3624	-0.0398639	0.251441	-0.233259	0.0768955	0.208806	-0.15008	-0.250439	0.118256	-0.0799629	-0.0610637	-0.276648	-0.493915	-0.22538	-0.166778	0.210179	0.06282	0.150934	0.149524	0.165665	-0.158281	-0.25885	-0.173927	-0.307842	-0.151923	-0.27321	-0.29342	-0.486234	-0.276895	0.19368	0.273222	-0.259246	-0.350884	-0.324985	0.00404453	0.27055	0.147025	0.247273	0.178528	0.0404824	0.25974	-0.526172	0.131837	-0.12663	-0.269858	0.182251	0.212146	0.181002	-0.365714	-0.366122
Barnesiella_viscericola	-0.0775634	0.0126654	-0.21671	-0.103834	0.216314	-0.163636	-0.266432	0.089932	-0.0788745	-0.0418553	-0.174941	-0.237069	-0.178021	-0.100049	0.115758	0.201806	0.16517	0.0525294	-0.00860853	-0.0409524	-0.159147	-0.159085	-0.194236	-0.136957	-0.148324	-0.174595	-0.208584	-0.27525	-0.00316636	0.310513	-0.164985	-0.354644	-0.25274	-0.162548	0.18945	0.0915399	0.161138	0.20188	0.0722696	0.183389	-0.346555	-0.00721088	-0.0391466	-0.290451	0.155485	0.237811	0.124972	-0.26402	-0.299654
Duncaniella_dubosii	-0.117737	0.0368831	-0.138874	-0.0212121	0.197724	-0.111156	-0.138899	0.116722	-0.00316636	0.14444	-0.145244	-0.250662	-0.134298	-0.195213	0.134459	0.0589734	0.0469388	0.119629	0.0452566	-0.0435498	-0.147285	-0.0617069	-0.179246	-0.0184416	-0.12256	-0.163735	-0.213259	-0.202078	0.073927	0.2259	-0.223661	-0.230674	-0.241076	-0.11572	0.169821	0.195312	0.0744218	0.141843	0.0908225	0.194743	-0.343389	0.0518615	-0.0405566	-0.276079	0.143315	0.224094	0.165727	-0.317477	-0.272468
Blautia_sp.YL58	0.046918	0.0671709	-0.0440285	0.0770664	0.14268	0.147602	-0.108798	0.14334	0.0776074	-0.0220077	-0.102848	-0.152827	0.0262693	0.0108455	0.144633	0.209693	0.0895612	0.14714	0.00474986	-0.195061	-0.0575392	-0.115171	-0.0984408	-0.120251	0.00374711	-0.0974116	0.0322462	-0.00922264	0.123984	0.0449653	-0.0867113	-0.00831225	-0.0584364	0.0138274	0.0124552	0.0312963	0.163725	0.107017	0.153631	0.0082067	-0.0527762	0.107162	0.139844	0.0380648	-0.0261374	0.170929	-0.110236	-0.104114	-0.223494
Blautia_hansenii	0.13483	0.209276	-0.235102	-0.0210019	0.0266543	-0.188844	-0.153779	0.188683	-0.0393816	-0.0673469	-0.349314	-0.157304	-0.160458	0.0533457	0.132715	0.22804	0.0718862	0.299864	0.260396	-0.0803463	-0.364453	-0.141855	-0.231453	-0.238986	-0.112146	-0.113234	-0.290439	-0.134212	0.269103	0.177885	-0.223105	-0.225974	-0.262536	-0.0699567	0.269227	0.0952876	0.235411	0.121521	-0.119147	0.328695	-0.35974	0.205615	0.0211255	-0.205962	0.12658	0.203871	0.215646	-0.219109	-0.23175
Anaerobutyricum_hallii	0.0601608	0.130798	-0.1365	0.112146	0.0675448	-0.01906	-0.195819	0.0667656	1.23686e-05	-0.149412	-0.265566	-0.159357	-0.0813605	-0.0578602	0.0268275	0.0285838	0.0207916	0.233704	0.0647124	-0.115807	-0.228361	-0.14569	-0.194743	-0.141756	-0.174286	-0.138986	-0.289499	-0.142214	0.145492	0.0927891	-0.20355	-0.199617	-0.25013	0.143463	0.0599505	0.0707359	0.0925665	0.198132	0.0119975	0.0911812	-0.402808	0.144923	-0.0142362	-0.0618182	0.162362	0.0574026	0.0094496	-0.194026	-0.154397
Enterocloster_clostridioformis	0.254459	0.392925	-0.193457	0.174694	0.014026	-0.0324675	-0.28919	0.215819	-0.114818	-0.123154	-0.380346	-0.225108	-0.0513296	0.066914	0.0141373	0.190142	0.264985	0.238145	0.176846	-0.148386	-0.37008	-0.248275	-0.304898	-0.268534	-0.262239	-0.247161	-0.203871	-0.293135	0.283129	0.239641	-0.364861	-0.348101	-0.393494	-0.0834014	0.221126	0.0449474	0.138466	0.0366976	0.0520594	0.207248	-0.410192	0.228064	0.0439703	-0.237143	0.167706	0.210649	0.0591713	-0.402288	-0.301521
Anaerostipes_hadrus	0.161868	0.0391095	-0.0963884	0.110278	0.123785	0.239505	-0.145195	0.228893	0.037316	0.0179716	-0.200742	-0.0555349	-0.00701299	-0.00812616	-0.0288188	-0.0317378	0.2306	0.109388	0.0514409	-0.115152	-0.154768	-0.206926	-0.23974	-0.119394	-0.194793	-0.165887	-0.00382189	-0.116215	0.0678788	0.0482622	-0.312356	-0.134162	-0.19055	0.0348176	0.0341249	-0.0349165	0.0132715	0.0946691	0.158528	0.00973408	-0.138602	0.0594558	0.179097	-0.0173902	0.130414	0.182511	-0.054632	-0.211973	-0.169079
Clostridium_scindens	0.113878	0.240099	-0.261027	0.00101422	0.0315894	-0.10162	-0.226122	0.150266	-0.126122	-0.0975881	-0.372777	-0.18428	-0.1718	0.0316883	0.120754	0.209697	0.0801608	0.232171	0.151899	-0.0707978	-0.386679	-0.276463	-0.149437	-0.249066	-0.230798	-0.190476	-0.263463	-0.132752	0.240878	0.153234	-0.225999	-0.210216	-0.303575	0.0435003	0.217229	0.109647	0.182709	0.185244	-0.0369202	0.239975	-0.435659	0.206073	-0.018491	-0.112443	0.202808	0.252938	0.143537	-0.229388	-0.289907
Lachnoclostridium_phocaeense	0.158158	0.28668	-0.284243	0.0919422	0.0227397	-0.10018	-0.225734	0.147898	-0.0728574	-0.0993448	-0.364547	-0.242808	-0.14154	0.0487447	0.0755908	0.195362	0.137217	0.270625	0.223482	-0.126308	-0.357818	-0.247168	-0.272938	-0.276692	-0.213179	-0.237193	-0.286538	-0.210656	0.259889	0.202833	-0.301423	-0.276766	-0.308733	0.0259803	0.192988	0.0934511	0.16462	0.0858815	-0.0614411	0.219191	-0.451931	0.187279	-0.0159988	-0.169438	0.151503	0.215251	0.0962835	-0.317571	-0.312394
Lacrimispora_saccharolytica	0.100143	0.163618	-0.157632	-0.0354423	0.07402	-0.0219048	-0.13864	0.213365	-0.000179345	-0.0177861	-0.337144	-0.225839	-0.112777	-0.00406309	0.160155	0.221899	0.179357	0.217768	0.0780398	-0.211312	-0.30702	-0.207249	-0.267144	-0.174527	-0.164868	-0.180675	-0.197836	-0.149462	0.215721	0.144806	-0.251782	-0.166321	-0.316779	-0.0447188	0.213915	0.110773	0.211386	0.215053	-0.0108349	0.178844	-0.344577	0.198572	0.00567101	-0.202728	0.131584	0.244107	0.129116	-0.240087	-0.275053
Lacrimispora_sphenoides	0.188319	0.242543	-0.307343	0.0149908	0.120044	-0.0422142	-0.155233	0.20968	-0.0192951	-0.139469	-0.277429	-0.248115	-0.148684	0.0253867	0.249006	0.212988	0.0699571	0.214479	0.276712	-0.154794	-0.305432	-0.227577	-0.259977	-0.265741	-0.193879	-0.172141	-0.127805	-0.237856	0.278586	0.199834	-0.313354	-0.210873	-0.203366	-0.0611816	0.283885	0.0909715	0.302828	0.169624	-0.137861	0.230076	-0.380979	0.220181	0.0175264	-0.246124	0.105888	0.206884	0.177905	-0.26169	-0.277627
Butyrivibrio_fibrisolvens	0.0997526	0.0707359	-0.101942	0.0221521	0.0361781	-0.0663451	-0.0506988	0.0707236	0.0582437	-0.0794805	-0.196129	-0.101373	0.0219419	0.047718	-0.0964997	0.130823	0.0596166	0.236228	0.0406803	-0.073321	-0.2188	-0.0831787	-0.0986766	-0.065034	-0.0210884	-0.0979221	-0.15812	-0.0643785	0.0755349	0.0460111	-0.125937	-0.0841187	-0.189103	0.0710451	-0.0287693	-0.0207792	0.0133704	-0.00238714	-0.0478417	0.0444527	-0.210031	0.0745331	0.048287	-0.0326531	0.0847001	0.17107	-0.0947681	-0.115213	-0.0617811
Butyrivibrio_hungatei	0.073556	0.0607792	-0.132356	0.0155968	0.0704143	-0.022115	-0.106419	0.0560792	0.0655906	-0.063389	-0.172876	-0.0845887	0.0177489	0.020569	-0.0642548	0.132913	0.128299	0.203772	0.0296599	-0.0463822	-0.21457	-0.0742981	-0.0464564	-0.0229437	-0.0333828	-0.0668522	-0.0956834	-0.0887322	-0.00145949	0.0677798	-0.13086	-0.0427087	-0.216908	0.13368	-0.0488188	0.012752	-0.00651824	-0.0255411	-0.0169697	0.0346691	-0.227817	0.00168213	0.0348052	0.0448485	0.102498	0.134607	-0.0888312	-0.123191	-0.0687446
Pseudobutyrivibrio_xylanivorans	0.0799382	0.0785281	-0.122214	0.0278169	0.0822263	-0.0430303	-0.158602	0.0712925	0.0491033	-0.0513915	-0.21509	-0.0940878	0.00597403	0.00471243	-0.0212369	0.186914	0.14214	0.227817	0.0116636	-0.0941497	-0.219839	-0.130056	-0.114731	-0.0627582	-0.0573531	-0.101101	-0.0973408	-0.106865	0.0419419	0.112727	-0.147297	-0.0816327	-0.203636	0.107087	-0.0151763	0.0378231	0.0455288	-0.00462585	-0.0141126	0.0554484	-0.247953	0.0290909	0.0544094	0.000717378	0.152826	0.181497	-0.052851	-0.124873	-0.0892393
Faecalibacterium_prausnitzii	0.0779716	0.00150897	-0.0527149	0.0774768	-0.0625356	0.0190476	-0.0963884	0.02	-0.193346	-0.00314162	-0.241905	-0.0537786	-0.155102	0.0842177	-0.0325912	0.101187	0.267743	0.267174	-0.0438219	-0.165949	-0.221224	-0.188683	-0.0363018	-0.0944836	-0.112084	-0.143723	-0.175881	-0.0417316	0.0159926	0.114323	-0.13055	-0.150625	-0.342338	0.0230674	0.00681509	0.0905504	0.0343847	0.133939	0.12444	-0.0570563	-0.227186	0.014261	-0.0253309	-0.0514038	-0.0334447	0.0764997	-0.144069	-0.189932	-0.229586
Flavonifractor_plautii	0.243426	0.205813	-0.231243	0.0172542	0.17953	-0.128658	-0.19838	0.119876	-0.166889	0.00764378	-0.217477	-0.383488	-0.258689	-0.0267161	0.266122	0.0640816	0.135238	0.0868893	0.241459	-0.135213	-0.152418	-0.143401	-0.257242	-0.227409	-0.131008	-0.0681385	0.00227582	-0.275795	0.213469	0.268485	-0.30381	-0.231614	-0.140866	-0.236636	0.386172	-0.0598639	0.282437	0.204515	-0.00206555	0.205479	-0.27551	0.155312	0.00761905	-0.27927	0.135857	0.160829	0.320915	-0.206259	-0.232542
Ruminococcus_champanellensis	0.0952511	0.278969	-0.25694	0.0637852	-0.0246013	-0.202122	-0.332711	0.0646943	-0.183712	-0.153835	-0.358833	-0.324405	-0.175895	-0.0654426	0.0773165	0.163062	0.246959	0.293205	0.103724	-0.203489	-0.337763	-0.277145	-0.267157	-0.251541	-0.211176	-0.260169	-0.338623	-0.275104	0.226965	0.257664	-0.277151	-0.324628	-0.402563	0.0962838	0.16749	0.0775577	0.162128	0.0599447	-0.0124676	0.256872	-0.47761	0.172691	-0.115764	-0.211504	0.175808	0.236779	0.0767599	-0.387263	-0.306941
Ruthenibacterium_lactatiformans	0.149425	0.356673	-0.2424	-0.0112307	0.0528633	-0.160025	-0.313074	0.149425	-0.226221	-0.0753123	-0.446073	-0.350328	-0.226852	-0.106197	0.216957	0.265949	0.247396	0.260161	0.250699	-0.247891	-0.402894	-0.393247	-0.335448	-0.340223	-0.338986	-0.352641	-0.389808	-0.273692	0.320705	0.323921	-0.345912	-0.378306	-0.440322	-0.0635993	0.341002	0.24731	0.268571	0.163834	-0.0102165	0.335894	-0.57086	0.239085	-0.121546	-0.251639	0.206122	0.265405	0.220878	-0.437774	-0.401051
Acutalibacter_muris	0.164966	0.3313	-0.217014	0.0440694	-0.000723564	-0.102276	-0.268646	0.173	-0.138819	-0.137428	-0.379358	-0.251374	-0.100241	0.042882	0.0458629	0.197867	0.282648	0.274559	0.133977	-0.207564	-0.343013	-0.311763	-0.309488	-0.295678	-0.268226	-0.293421	-0.347985	-0.248312	0.254484	0.228114	-0.28929	-0.315641	-0.370941	-0.00862093	0.212493	0.0760547	0.205362	0.0847003	0.001812	0.260545	-0.429401	0.210953	-0.0291467	-0.19428	0.206698	0.279444	0.0995612	-0.353885	-0.309166
Oscillibacter_sp.PEA192	0.0423624	0.312616	-0.27274	0.0500928	0.0898825	-0.198083	-0.314756	0.17739	-0.191861	-0.0417811	-0.423735	-0.426605	-0.262288	-0.167062	0.209116	0.12867	0.300334	0.334892	0.148139	-0.253605	-0.404923	-0.379864	-0.362449	-0.322239	-0.335238	-0.433123	-0.347706	-0.276141	0.308596	0.379876	-0.359555	-0.391206	-0.40423	-0.0674088	0.373593	0.265269	0.26094	0.147594	0.100309	0.337205	-0.553234	0.214818	-0.16423	-0.310204	0.193531	0.238268	0.228448	-0.445417	-0.454026
Oscillibacter_sp.NSJ-62	0.152703	0.241497	-0.292826	0.0620779	-0.055671	-0.241855	-0.294706	0.0928633	-0.275993	-0.159814	-0.39906	-0.284564	-0.250711	-0.0317502	0.0974273	0.212171	0.2753	0.341546	0.16731	-0.211181	-0.39692	-0.331218	-0.32585	-0.300829	-0.28329	-0.305034	-0.346221	-0.272035	0.228287	0.276524	-0.297502	-0.380569	-0.353544	-0.041979	0.262696	0.0505257	0.22308	0.0984663	0.010167	0.291218	-0.463958	0.154051	-0.0982313	-0.257811	0.205083	0.237835	0.128856	-0.320519	-0.288769
Oscillibacter_valericigenes	0.110527	0.304721	-0.271116	0.0318741	0.0350158	-0.223601	-0.339496	0.101695	-0.259118	-0.0917263	-0.432039	-0.385093	-0.283194	-0.0887949	0.169556	0.170942	0.273546	0.300151	0.168548	-0.211072	-0.403028	-0.386837	-0.374815	-0.323002	-0.344351	-0.394339	-0.401278	-0.324425	0.291586	0.350745	-0.369546	-0.432725	-0.442503	0.0133396	0.301815	0.175438	0.261518	0.161653	0.0447438	0.36787	-0.567705	0.216421	-0.139785	-0.309137	0.211598	0.263317	0.172302	-0.447252	-0.394036
Dysosmobacter_welbionis	0.0128386	0.271515	-0.267607	0.0870377	0.104898	-0.174174	-0.323154	0.18731	-0.195461	-0.0766481	-0.409944	-0.404391	-0.239913	-0.16684	0.177699	0.172233	0.314187	0.343414	0.126444	-0.274694	-0.403451	-0.357217	-0.368967	-0.302968	-0.335745	-0.411033	-0.336265	-0.2824	0.25645	0.355659	-0.348423	-0.375634	-0.434409	-0.046778	0.352727	0.24449	0.236092	0.113346	0.099431	0.340841	-0.55979	0.171181	-0.133271	-0.297897	0.212913	0.251379	0.178998	-0.456475	-0.422214
Flintibacter_sp.KGMB00164	0.12094	0.320693	-0.229079	0.171132	0.0633024	-0.228658	-0.314917	0.149969	-0.151144	-0.0450959	-0.391404	-0.410142	-0.224317	-0.0623748	0.186221	0.132925	0.233531	0.339369	0.139963	-0.216846	-0.358318	-0.314261	-0.34867	-0.307805	-0.328955	-0.31149	-0.361954	-0.302338	0.304836	0.361991	-0.377873	-0.422375	-0.355634	0.00267161	0.280656	0.236524	0.312084	0.176166	0.0356957	0.249623	-0.538021	0.238404	-0.0933828	-0.293383	0.216846	0.223377	0.184143	-0.400322	-0.370588
Massilistercora_timonensis	0.227817	0.309845	-0.220297	0.0749412	0.0582189	-0.0617069	-0.163673	0.133766	-0.104527	-0.081744	-0.277489	-0.179678	-0.140136	0.0653432	0.120408	0.13979	0.175325	0.240371	0.144292	-0.20966	-0.253754	-0.321868	-0.290142	-0.315955	-0.20423	-0.23953	-0.188052	-0.191367	0.273915	0.149326	-0.22444	-0.179617	-0.272183	-0.0472604	0.163203	-0.0400866	0.212183	0.179011	0.0536673	0.193494	-0.29243	0.256339	-0.0531478	-0.10543	0.0562523	0.162622	0.0754484	-0.314113	-0.302771
Intestinimonas_butyriciproducens	0.104416	0.289833	-0.207866	0.0975881	-0.00747062	-0.17525	-0.259579	0.0963142	-0.238108	-0.102981	-0.326865	-0.319889	-0.222956	-0.085603	0.0879654	0.149079	0.287854	0.277873	0.141262	-0.226642	-0.329549	-0.351948	-0.354026	-0.302461	-0.317984	-0.348139	-0.327434	-0.282721	0.258491	0.282709	-0.36898	-0.365257	-0.376809	0.078355	0.239889	0.161336	0.18611	0.054261	-0.0191218	0.295127	-0.446506	0.191206	-0.185009	-0.248522	0.152529	0.163241	0.113358	-0.383166	-0.311626
Eubacterium_maltosivorans	0.0949972	0.250285	-0.155418	-0.0407175	-0.0155474	-0.154156	-0.241584	0.141392	-0.122474	-0.100062	-0.344602	-0.241559	-0.125727	-0.0498208	0.110143	0.131256	0.117966	0.176098	0.108974	-0.0721833	-0.353149	-0.31117	-0.273013	-0.284664	-0.314095	-0.285023	-0.363044	-0.177712	0.281646	0.1695	-0.331547	-0.294478	-0.310731	0.0112987	0.188442	0.107823	0.185548	0.141046	-0.0484046	0.225999	-0.423112	0.2524	-0.147465	-0.173649	0.111095	0.238968	0.115554	-0.332357	-0.31253
Eubacterium_cellulosolvens	0.146667	0.166278	-0.222307	0.0310329	0.0365555	-0.0488004	-0.0976503	0.142165	0.00532469	-0.116277	-0.241912	-0.150254	-0.0231541	0.0303897	-0.0118306	0.191516	0.0882934	0.215647	0.140736	-0.0980461	-0.252091	-0.147224	-0.228523	-0.171095	-0.0839891	-0.124051	-0.151658	-0.196271	0.154373	0.128083	-0.257682	-0.182128	-0.180452	0.0450651	0.0423811	-0.00400125	0.106673	-0.0121027	-0.111318	0.11133	-0.311491	0.116952	0.0515277	-0.118621	0.0771616	0.205233	-0.0258381	-0.191101	-0.12159
Clostridium_sp.SY8519	0.121274	0.221014	-0.192628	0.0860606	0.0498578	-0.0953123	-0.275337	0.131861	-0.092517	-0.148732	-0.314743	-0.188695	-0.0932468	0.0873222	0.0293506	0.18679	0.201002	0.250315	0.0444032	-0.126234	-0.288435	-0.237415	-0.261299	-0.184502	-0.174991	-0.192542	-0.263129	-0.260928	0.134694	0.193469	-0.218776	-0.247916	-0.262548	-0.0525912	0.168448	0.00509586	0.143834	0.0960421	0.0380334	0.194818	-0.36919	0.0852814	0.0394805	-0.161113	0.177229	0.25812	0.0687941	-0.258751	-0.261002
Phascolarctobacterium_faecium	-0.193655	0.0623995	-0.135894	0.209091	0.100334	-0.15577	-0.127335	0.279876	0.0781571	-0.127001	-0.0447743	-0.223711	-0.135622	-0.0814966	0.189314	0.142585	0.0378479	0.161051	-0.233556	-0.114323	0.013927	-0.183599	-0.141113	-0.0336797	-0.155337	-0.195102	-0.166407	-0.140853	0.0581447	0.231787	-0.1953	-0.148782	-0.0980087	0.0380829	0.127137	0.154917	0.205009	0.162202	0.169524	0.12616	-0.240309	0.0291651	-0.0143723	-0.212257	0.12919	0.103587	0.229907	-0.179097	-0.222696
Veillonella_parvula	0.0980955	-0.182876	0.133884	-0.101911	-0.16979	0.0653434	0.333811	-0.217051	0.13736	-0.210786	0.259809	0.410255	0.246123	0.105078	-0.303149	-0.0748425	-0.19018	-0.194169	-0.0191714	0.195696	0.2254	0.161887	0.316123	0.181015	0.270285	0.303452	0.364386	0.224206	-0.141336	-0.362908	0.298393	0.223204	0.371343	0.0538035	-0.264905	-0.148986	-0.31741	-0.250186	-0.284188	-0.210965	0.399525	-0.0497342	-0.038689	0.308461	-0.104923	-0.152072	-0.259475	0.403601	0.512005
Veillonella_sp.T1-7	0.0572172	-0.206587	0.121577	-0.120433	-0.099184	0.201776	0.328906	-0.217787	0.164002	-0.0572853	0.248968	0.283186	0.279883	0.103878	-0.303019	-0.0400125	-0.0401053	-0.117131	-0.0899446	0.0708289	0.204849	0.200291	0.295907	0.216012	0.307156	0.2848	0.385425	0.225653	-0.171782	-0.296909	0.315858	0.232462	0.291516	-0.0722575	-0.16488	-0.101169	-0.331881	-0.222988	-0.204923	-0.180996	0.346006	-0.100507	0.0665061	0.254744	-0.00708722	-0.109765	-0.222963	0.353662	0.430323
Veillonella_atypica	0.020532	-0.259049	0.214262	-0.11488	-0.127669	0.212574	0.386397	-0.181238	0.109487	-0.107465	0.259853	0.261337	0.250107	0.0488686	-0.383515	-0.102246	-0.040427	-0.172716	-0.152611	0.111596	0.243595	0.171992	0.250836	0.21062	0.309093	0.26425	0.405828	0.251436	-0.165035	-0.372074	0.344814	0.262209	0.364368	-0.0326842	-0.244751	-0.135072	-0.384276	-0.269093	-0.223056	-0.255407	0.417071	-0.0972053	0.00179346	0.295871	-0.102122	-0.175301	-0.296619	0.457449	0.493745
Veillonella_dispar	0.0668341	-0.240039	0.158071	-0.100514	-0.125369	0.215011	0.362148	-0.198004	0.143439	-0.0817383	0.283174	0.314733	0.270014	0.11556	-0.357522	-0.0858632	-0.0421462	-0.158325	-0.113501	0.0999202	0.232333	0.220175	0.316829	0.226705	0.328122	0.293193	0.409038	0.250929	-0.187336	-0.369792	0.339656	0.262321	0.347745	-0.0221461	-0.221906	-0.0853623	-0.389829	-0.250533	-0.200181	-0.215487	0.413286	-0.113006	0.0485903	0.306236	-0.0478915	-0.14099	-0.263966	0.397739	0.475117
Streptococcus_pasteurianus	0.137996	0.150946	-0.217749	-0.0535189	0.0426592	-0.0174026	-0.131763	0.122894	-0.0621645	-0.10287	-0.316957	-0.121299	-0.0993939	-0.00025974	0.0600495	0.137996	0.209981	0.13645	0.24491	-0.0892641	-0.305232	-0.206073	-0.258738	-0.216722	-0.223018	-0.167854	-0.247384	-0.190934	0.194657	0.187842	-0.301435	-0.206407	-0.270019	-0.00274583	0.250414	-0.0142362	0.165578	0.0424985	0.0148547	0.264317	-0.292319	0.128806	0.0571058	-0.181793	0.058825	0.205071	0.171119	-0.218417	-0.211391
Enterococcus_saigonensis	0.0622016	0.268139	-0.184886	-0.0234261	0.0247866	-0.11838	-0.223624	0.145207	-0.139777	-0.027483	-0.312975	-0.123723	-0.161583	-0.0301175	0.0357205	0.165751	0.228275	0.24585	0.123983	-0.166333	-0.292764	-0.313766	-0.250847	-0.219617	-0.306098	-0.330736	-0.35133	-0.233803	0.245442	0.252777	-0.288237	-0.288609	-0.347434	0.0117254	0.136871	0.118714	0.169029	0.0925665	0.00378479	0.189215	-0.352999	0.1882	-0.0627458	-0.157811	0.0499938	0.160903	0.0250835	-0.264366	-0.247755
Schaalia_odontolytica	-0.0869579	0.142957	-0.157812	0.142938	0.1548	-0.0529069	-0.0212432	0.194398	-0.00723567	0.0452446	-0.172302	-0.037712	-0.0508476	0.0952943	0.0914415	0.0156092	0.0964137	0.239296	0.0768898	-0.0740945	-0.186018	-0.0873722	-0.0286582	-0.184448	-0.0942616	-0.12569	-0.0276934	-0.177694	0.157082	0.219816	-0.224231	-0.107125	-0.121602	0.0470504	0.0967044	0.260063	0.16018	0.10791	0.122369	0.14023	-0.0777247	0.144318	0.0484171	-0.148164	0.0874897	0.105511	0.0663888	-0.0750097	-0.132456
Adlercreutzia_equolifaciens	0.0368912	0.150899	-0.188626	0.0976754	0.132178	-0.087987	-0.213082	0.138811	-0.0985786	0.0318181	-0.328853	-0.256153	-0.158398	-0.0649478	0.112016	0.184815	0.213929	0.254471	0.076288	-0.106442	-0.315991	-0.184357	-0.247808	-0.141223	-0.186553	-0.237853	-0.335547	-0.191905	0.175213	0.280059	-0.282237	-0.347803	-0.330963	0.083545	0.173642	0.327641	0.166682	0.114243	0.0970134	0.186652	-0.52752	0.0833965	-0.042187	-0.209951	0.142411	0.245945	0.0708004	-0.345712	-0.34273
[truncated: 732 more columns]
