# Supplementary material for: Integrated microbiome and metabolome analysis reveals the interaction between intestinal flora and serum metabolites as potential biomarkers in hepatocellular carcinoma patients
Source: Front Cell Infect Microbiol. 2023 May 16;13:1170748. doi: 10.3389/fcimb.2023.1170748 (PMC10227431; doi:10.3389/fcimb.2023.1170748)
Supplement: Supplementary file 2 [file DataSheet_2.zip › supplementary tables/supplementary table S2-Stool morphology and color in all samples.xlsx]

## Sheet: Sheet1
Supplementary table S2. Stool morphology and color in all samples
Sample	Metagenome’s name	Group	Stool character	Stool colour
HCC_1_WANG	A1pwI	HCC	Soft	yellow
HCC_2_ZHANG	A2pmT	HCC	Soft	yellow
HCC_3_CHEN	A3pmI	HCC	Soft	yellow
HCC_4_LI	A4pwT	HCC	Soft	yellow
HCC_5_TANG	A5nmI	HCC	Soft	yellow
HCC_6_DUAN	A6pmI	HCC	Soft	yellow
HCC_7_ZHOU	A7nmT	HCC	Soft	yellow
HCC_8_WANG	A8pmI	HCC	Soft	yellow
HCC_9_SU	A9pmI	HCC	Soft	yellow
HCC_10_ZHENG	A10pmT	HCC	Soft	yellow
HCC_11_WANG	A11pmT	HCC	Soft	yellow
HCC_12_QI	A12pmI	HCC	Soft	yellow
HCC_13_SHEN	A13pmI	HCC	Soft	yellow
HCC_14_LIU	A14pmI	HCC	Soft	yellow
HCC_15_ZHANG	A15pmT	HCC	Soft	yellow
HCC_16_HU	A16nmT	HCC	Soft	yellow
HCC_17_XIA	A17pmT	HCC	Soft	yellow
HCC_18_ZHANG	A18pwT	HCC	Soft	yellow
HCC_19_ZHAO	A19pmT	HCC	Soft	yellow
HCC_20_LIU	A20nmI	HCC	Soft	yellow
HCC_21_YANG	A21pmI	HCC	Soft	yellow
HCC_22_CAO	A22nwT	HCC	Soft	yellow
HCC_23_JI	A23pmT	HCC	Soft	yellow
HCC_24_WANG	A24pmT	HCC	Soft	yellow
HCC_25_ZHANG	A25pmT	HCC	Soft	yellow
HCC_26_XU	A26pmT	HCC	Soft	yellow
HCC_27_ZHANG	A27xmT	HCC	Soft	yellow
HCC_28_ZHAO	A28pmI	HCC	Soft	yellow
HCC_29_MA	A29pmI	HCC	Soft	yellow
HCC_30_JIAO	A30pwT	HCC	Soft	yellow
HCC_31_ZHANG	A31pwT	HCC	Soft	yellow
HCC_32_LI	A32pmT	HCC	Soft	yellow
HCC_33_SHEN	A33pmT	HCC	Soft	yellow
HCC_34_LV	A34pmT	HCC	Soft	yellow
HCC_35_HAN	A35pmT	HCC	Soft	yellow
HCC_36_ZHANG	A36pmI	HCC	Soft	yellow
HCC_37_QIAN	A37pwT	HCC	Soft	yellow
HCC_38_WANG	A38nwT	HCC	Soft	yellow
HCC_39_WU	A39pwT	HCC	Soft	yellow
HCC_40_LI	A40pmI	HCC	Soft	yellow
HCC_41_YUAN	A41pmT	HCC	Soft	yellow
HCC_42_LI	A42nmT	HCC	Soft	yellow
HCC_43_WANG	A43pmI	HCC	Soft	yellow
HCC_44_ZHANG	A44nmI	HCC	Soft	yellow
HCC_45_YANG	A45pmT	HCC	Soft	yellow
HCC_46_YU	A46pmT	HCC	Soft	yellow
HCC_47_LI	/	HCC	Soft	abnormal
HCC_48_ZHANG	A47pmT	HCC	Soft	yellow
HCC_49_XU	A48pmT	HCC	Soft	yellow
HCC_50_ZHOU	A49pmT	HCC	Soft	yellow
HCC_51_TANG	A50nwI	HCC	Soft	yellow
HCC_52_GONG	A51pmT	HCC	Soft	yellow
HCC_53_WANG	A52nwI	HCC	Soft	yellow
HCC_54_WEI	A53pmT	HCC	Soft	yellow
HCC_55_DENG	A67pmI	HCC	Soft	yellow
HCC_56_XIN	A54pwT	HCC	Soft	yellow
HCC_57_DUAN	A55pmT	HCC	Soft	yellow
HCC_58_GONG	A56pwT	HCC	Soft	yellow
HCC_59_HAN	A57pmT	HCC	Soft	yellow
HCC_60_CHEN	A58pmT	HCC	Soft	yellow
HCC_61_GU	A59pwT	HCC	Soft	yellow
HCC_62_SU	A60pmT	HCC	Soft	yellow
HCC_63_CAO	A61nmI	HCC	Soft	yellow
HCC_64_WU	A62pmT	HCC	Soft	yellow
HCC_65_QIAN	A63pwI	HCC	Soft	yellow
HCC_66_LV	A64pmT	HCC	Soft	yellow
HCC_67_HAN	A65pmT	HCC	Soft	yellow
HCC_68_ZHANG	A66pmT	HCC	Soft	yellow
LC_1_LIU	B1pm	LC	Soft	yellow
LC_2_SU	B2pm	LC	Soft	yellow
LC_3_TIAN	B3nw	LC	Soft	yellow
LC_4_LIU	B4pm	LC	Soft	yellow
LC_5_WANG	B5pm	LC	Soft	yellow
LC_6_WANG	B6pm	LC	Soft	yellow
LC_7_ZHENG	B7pw	LC	Soft	yellow
LC_8_XU	B33pm	LC	Soft	yellow
LC_9_DAI	B8pm	LC	Soft	yellow
LC_10_ZENG	B9pm	LC	Soft	yellow
LC_11_WANG	B10nm	LC	Soft	yellow
LC_12_YANG	B11pm	LC	Soft	yellow
LC_13_LU	B12pm	LC	Soft	yellow
LC_14_LIU	B13pm	LC	Soft	yellow
LC_15_ZHOU	B14xm	LC	Soft	yellow
LC_16_ZHANG	B15pm	LC	Soft	yellow
LC_17_PI	B16pw	LC	Soft	yellow
LC_18_LU	B17pm	LC	Soft	yellow
LC_19_HUANG	B18pm	LC	Soft	yellow
LC_20_JIN	B19pw	LC	Soft	yellow
LC_21_ZHANG	B20pm	LC	Soft	yellow
LC_22_CHEN	B21nm	LC	Soft	yellow
LC_23_LI	B22pm	LC	Soft	yellow
LC_24_SUN	B23pm	LC	Soft	yellow
LC_25_LEI	B24nw	LC	Soft	yellow
LC_26_LI	B25pm	LC	Soft	yellow
LC_27_GE	B26nw	LC	Soft	yellow
LC_28_YIN	B27pm	LC	Soft	yellow
LC_29_JIN	B28nw	LC	Soft	yellow
LC_30_GU	B29pm	LC	Soft	yellow
LC_31_LIU	B30nm	LC	Soft	yellow
LC_32_WANG	B31pw	LC	Soft	yellow
LC_33_JI	B32pm	LC	Soft	yellow
Control_1_HAN	C1m	NC	Soft	yellow
Control_2_SHI	C2m	NC	Soft	yellow
Control_3_CHENG	C3m	NC	Soft	yellow
Control_4_SHAN	C4m	NC	Soft	yellow
Control_5_LIU	C5m	NC	Soft	yellow
Control_6_ZHANG	C6w	NC	Soft	yellow
Control_7_SONG	C7m	NC	Soft	yellow
Control_8_NI	C8m	NC	Soft	yellow
Control_9_DUAN	C9m	NC	Soft	yellow
Control_10_CHEN	C10m	NC	Soft	yellow
Control_11_HUANG	C11w	NC	Soft	yellow
Control_12_CHEN	C12m	NC	Soft	yellow
Control_13_FENG	C13w	NC	Soft	yellow
Control_14_ZHAO	C14m	NC	Soft	yellow
Control_15_YAN	C15m	NC	Soft	yellow
Control_16_ZENG	C16w	NC	Soft	yellow
Control_17_SHU	C17m	NC	Soft	yellow
Control_18_LIU	C18m	NC	Soft	yellow
Control_19_WANG	C19w	NC	Soft	yellow
Control_20_AN	C20w	NC	Soft	yellow
Control_21_GU	C21w	NC	Soft	yellow
Control_22_ZHANG	C22w	NC	Soft	yellow
Control_23_LENG	C23w	NC	Soft	yellow
Control_24_CHEN	C24w	NC	Soft	yellow
Control_25_CAO	C25w	NC	Soft	yellow
Control_26_DONG	C26w	NC	Soft	yellow
Control_27_ZHANG	C27m	NC	Soft	yellow
Control_28_LIANG	C28m	NC	Soft	yellow
Control_29_SHEN	C29m	NC	Soft	yellow
Control_30_GU	C30w	NC	Soft	yellow
Control_31_WANG	C31m	NC	Soft	yellow
Control_32_YU	C32m	NC	Soft	yellow
Control_33_DENG	C33m	NC	Soft	yellow
Control_34_SI	C34m	NC	Soft	yellow
