# Supplementary material for: Integrated microbiome and metabolome analysis reveals the interaction between intestinal flora and serum metabolites as potential biomarkers in hepatocellular carcinoma patients
Source: Front Cell Infect Microbiol. 2023 May 16;13:1170748. doi: 10.3389/fcimb.2023.1170748 (PMC10227431; doi:10.3389/fcimb.2023.1170748)
Supplement: Supplementary file 2 [file DataSheet_2.zip › supplementary tables/supplementary table S5-The structure of flora communities.xlsx]

## Sheet: phylum
Supplementary table S5A The structure of flora communities at phylum level
	HCC	LC	NC
Bacteroidetes	0.647139	0.594393	0.650674
Firmicutes	0.243189	0.301781	0.285525
Proteobacteria	0.0806149	0.0779962	0.047199
Actinobacteria	0.0106934	0.0127152	0.00948205
Fusobacteria	0.00805979	0.00993598	0.00231381
Verrucomicrobia	0.00658087	0.000489546	0.00146916
Uroviricota	0.00119863	0.00141156	0.00120699
Cyanobacteria	0.000219643	0.000220048	0.000296744
Euryarchaeota	0.00105201	0.00011392	0.000259975
Spirochaetes	0.000243683	0.000137141	0.00024331
Synergistetes	7.32927e-05	5.23159e-05	0.000238795
Planctomycetes	0.000118994	0.000105751	0.000185025
Tenericutes	0.000143861	8.94396e-05	0.000169081
Ascomycota	0.000248454	0.000243116	0.000155695
Chlorobi	7.55141e-05	6.82969e-05	0.00011665
Deinococcus-Thermus	5.2279e-05	3.48617e-05	7.59464e-05
Chloroflexi	5.39625e-05	3.08834e-05	7.34082e-05
Acidobacteria	4.78869e-05	3.69702e-05	6.64061e-05
Deferribacteres	1.8429e-05	1.47774e-05	2.77439e-05
Thermotogae	2.62928e-05	1.63876e-05	2.77244e-05
Aquificae	1.72307e-05	1.33906e-05	2.51718e-05
Nitrospirae	1.19029e-05	5.6586e-06	1.92576e-05
Gemmatimonadetes	1.00601e-05	5.42759e-06	1.75185e-05
Candidatus_Saccharibacteria	1.25245e-05	1.20002e-05	1.53842e-05
Ignavibacteriae	8.42265e-06	5.22391e-06	1.46088e-05
Fibrobacteres	9.23688e-06	5.77822e-06	1.15091e-05
Basidiomycota	1.16363e-05	8.62934e-06	1.00611e-05
Chlamydiae	1.03038e-05	1.06173e-05	8.60562e-06
Crenarchaeota	6.38872e-06	6.50068e-06	7.15687e-06
Thermodesulfobacteria	7.17593e-06	5.00424e-06	6.91282e-06
Balneolaeota	3.33145e-06	2.63555e-06	6.5012e-06
Thaumarchaeota	3.68268e-06	3.47985e-06	5.72721e-06
Phixviricota	3.82693e-06	3.34966e-06	4.95051e-06
Candidatus_Omnitrophica	2.62737e-06	1.23329e-06	4.86679e-06
Elusimicrobia	4.58486e-06	4.219e-06	4.54774e-06
Armatimonadetes	3.39498e-06	2.28614e-06	4.10023e-06
Peploviricota	2.44869e-06	2.69062e-06	3.83206e-06
Kiritimatiellaeota	3.45194e-06	1.73497e-06	3.63062e-06
Chrysiogenetes	1.8427e-06	1.24504e-06	3.16389e-06
Nucleocytoviricota	3.21131e-06	3.34975e-06	3.02802e-06
Calditrichaeota	1.50154e-06	1.70501e-06	2.54707e-06
Dictyoglomi	2.95033e-06	1.56798e-06	2.46342e-06
Candidatus_Cloacimonetes	1.47662e-06	6.98788e-07	1.91529e-06
Candidatus_Bipolaricaulota	9.3736e-07	6.2541e-07	1.58753e-06
Candidatus_Lokiarchaeota	1.55882e-06	9.85108e-07	1.42701e-06
Caldiserica	1.08332e-06	8.04279e-07	1.29124e-06
Coprothermobacterota	1.99774e-07	3.57346e-07	9.57095e-07
Microsporidia	5.11513e-07	2.95493e-07	4.49325e-07
Negarnaviricota	2.3128e-07	8.2441e-07	2.83203e-07
Pisuviricota	1.67375e-08	0	1.2814e-07
Kitrinoviricota	2.09227e-06	2.63992e-07	1.24535e-07
Preplasmiviricota	8.22694e-08	1.39732e-07	7.94011e-08
Candidatus_Micrarchaeota	8.02e-08	2.49444e-08	4.90335e-08
Duplornaviricota	0	1.40898e-08	4.04454e-08
Cressdnaviricota	0	3.78447e-08	3.92037e-08
Candidatus_Geothermarchaeota	2.80379e-08	0	1.98615e-08
Artverviricota	4.80253e-08	2.83855e-07	0
Hofneiviricota	3.40239e-07	5.39368e-08	0
Candidatus_Korarchaeota	5.5627e-08	8.91972e-09	0

## Sheet: genus
Supplementary table S5B The structure of flora communities at genus level
	HCC	LC	NC
Bacteroides	0.319941	0.329919	0.296995
Phocaeicola	0.229442	0.17666	0.236729
Faecalibacterium	0.0649041	0.0541775	0.0899852
Alistipes	0.0314748	0.021674	0.0424849
Lachnospira	0.0277272	0.0325387	0.040173
Parabacteroides	0.0340428	0.0328167	0.0311937
Megamonas	0.0117052	0.0304663	0.0209158
Roseburia	0.0145989	0.00812076	0.0200998
Prevotella	0.0140602	0.0163181	0.0183224
Klebsiella	0.0165957	0.0310679	0.0164573
Phascolarctobacterium	0.00933187	0.00822035	0.0134306
Escherichia	0.040695	0.0209499	0.0127646
Dialister	0.00414233	0.00268221	0.0125619
Blautia	0.00747007	0.00394983	0.00776999
Oscillibacter	0.0039111	0.00193224	0.00753129
Odoribacter	0.00813846	0.00542527	0.00702681
Anaerostipes	0.003927	0.00195789	0.00698672
Dysosmobacter	0.00324971	0.00133408	0.00647281
Enterocloster	0.0087463	0.00869573	0.00647014
Paraprevotella	0.00207615	0.00282932	0.00624887
Flavonifractor	0.00444614	0.00265203	0.00614971
Ruminococcus	0.00587864	0.00174697	0.00532863
Bifidobacterium	0.00567748	0.0087666	0.00490214
Butyricimonas	0.00348429	0.00348355	0.00395836
Longibaculum	0.00296385	0.00128081	0.00382952
Mediterraneibacter	0.010552	0.00881371	0.00371897
Streptococcus	0.00834273	0.0297757	0.00356742
Ruthenibacterium	0.00226385	0.0013052	0.00330586
Clostridioides	0.00244139	0.0110275	0.00326716
Anaerobutyricum	0.00239373	0.00145455	0.0028836
Enterobacter	0.00821811	0.000359394	0.00246756
Fusobacterium	0.00796566	0.00966424	0.00222287
Lachnoclostridium	0.00181657	0.00120302	0.00214069
Haemophilus	0.00503189	0.0114266	0.00202371
Intestinimonas	0.00126149	0.000516823	0.00170163
Collinsella	0.00216814	0.00175394	0.0016479
Citrobacter	0.000360051	0.00244281	0.00153659
Eubacterium	0.00122471	0.00084383	0.00151846
Desulfovibrio	0.00083282	0.000520563	0.00143787
Akkermansia	0.00654181	0.000463318	0.00142475
Clostridium	0.00280814	0.00827808	0.00133668
Massilistercora	0.000836456	0.000542637	0.00126056
Flintibacter	0.000522426	0.000301349	0.00115432
Veillonella	0.0180604	0.0517312	0.00104678
Pseudomonas	0.000579185	0.000437056	0.000811698
Barnesiella	0.00050826	0.000610515	0.000781466
Romboutsia	0.000377787	0.000642757	0.000719939
Erysipelatoclostridium	0.00296969	0.00335529	0.000715383
Paenibacillus	0.000409023	0.000309995	0.000623062
Porphyromonas	0.000349305	0.000431006	0.000597371
Enterococcus	0.00466249	0.00280768	0.000593612
Sutterella	0.000976321	0.000771434	0.000581033
Faecalitalea	0.000457271	0.000271677	0.000568102
Butyrivibrio	0.000401547	0.000273325	0.000564043
Campylobacter	0.000489863	0.000910335	0.000537397
Shigella	0.000994107	0.00237352	0.000520453
Lacrimispora	0.000327334	0.000465795	0.0005163
Bacillus	0.000382839	0.00036092	0.000492153
Christensenella	0.000368962	0.000261535	0.000466313
Muribaculum	0.000354097	0.000278133	0.000444176
Salmonella	0.000547021	0.000455171	0.000417896
Adlercreutzia	0.000114002	3.72792e-05	0.000380359
Chryseobacterium	0.000273047	0.00029664	0.000370944
Flavobacterium	0.000238111	0.000243862	0.000365278
Hymenobacter	0.000205978	0.000246854	0.000364031
Monoglobus	0.000319904	9.52106e-05	0.000336555
Oxalobacter	4.15709e-05	3.1865e-06	0.000327348
Anaerocolumna	0.000244385	0.000174721	0.000325064
Streptomyces	0.000230122	0.000146183	0.000315652
Pseudobutyrivibrio	0.000199004	0.000126807	0.000315054
Raoultella	6.02333e-05	0.0016205	0.000301241
Duncaniella	0.000193999	0.000155522	0.000289324
Amedibacterium	0.000381763	0.000203855	0.000286864
Tannerella	0.00021046	0.00020972	0.000278752
Alloprevotella	0.000150484	0.000183484	0.000262024
Megasphaera	0.00116016	0.00127413	0.000255941
Mucilaginibacter	0.000131828	0.00012823	0.000223556
Sphingobacterium	0.000133732	0.000130486	0.000220004
Pedobacter	0.000113366	0.000120429	0.000215321
Elizabethkingia	9.96908e-05	0.000116701	0.000213249
Petrimonas	0.000119002	0.00020511	0.000212504
Hungatella	0.000246382	0.000296655	0.000209369
Capnocytophaga	0.000135088	0.000156885	0.000209329
Cloacibacillus	5.33087e-05	4.24397e-05	0.000207529
Acutalibacter	0.000126244	7.22057e-05	0.000200227
Staphylococcus	0.000133599	0.000182002	0.000195218
Corynebacterium	0.000125719	0.000179659	0.000192337
Webervirus	0	0	0.000180228
Acinetobacter	0.000108835	9.96273e-05	0.000177926
Burkholderia	0.000106964	7.65123e-05	0.000169359
Glaciecola	9.60414e-05	0.000102593	0.000160625
Vibrio	0.00013879	9.85029e-05	0.000157187
Ornithobacterium	0.000113622	0.000203866	0.000155108
Ligilactobacillus	0.00029626	0.00945165	0.000151227
Schaalia	0.000127202	0.000211441	0.000146625
Methanobrevibacter	0.000910455	5.61551e-05	0.000145356
Acidaminococcus	0.0010394	0.000330541	0.00014463
Toutatisvirus	3.7359e-05	4.54355e-05	0.000144469
Chitinophaga	7.89795e-05	8.46197e-05	0.000141677
Eggerthella	0.000635916	0.000220433	0.000140172
Lachnoanaerobaculum	0.000108764	7.26356e-05	0.000131044
Treponema	9.87024e-05	6.87747e-05	0.000128393
Olsenella	9.75374e-05	7.87441e-05	0.00012778
Spirosoma	7.05564e-05	7.3207e-05	0.000126802
Brigitvirus	4.35918e-05	4.01319e-05	0.00011844
Dysgonomonas	6.67599e-05	8.2212e-05	0.000115114
Caproiciproducens	7.48348e-05	3.56514e-05	0.000114738
Selenomonas	0.000202359	0.000113778	0.000106416
Pontibacter	6.23333e-05	5.89922e-05	0.000105235
Lactobacillus	0.000162273	0.000525482	0.000105023
Neisseria	0.000112423	0.000172088	0.000101147
Shewanella	5.81141e-05	5.20313e-05	9.84541e-05
Paludibacter	4.99538e-05	5.63305e-05	9.69497e-05
Proteiniphilum	5.19201e-05	5.54922e-05	9.66553e-05
Echinicola	5.08928e-05	6.11506e-05	9.48737e-05
Aeromonas	5.68864e-05	4.8115e-05	9.44796e-05
Herbinix	5.94811e-05	3.96441e-05	9.37978e-05
Anaerotignum	6.20028e-05	5.19899e-05	9.21169e-05
Sphingomonas	5.45938e-05	4.40163e-05	9.17397e-05
Rhizobium	6.8026e-05	4.12142e-05	9.10617e-05
Taranisvirus	6.13722e-05	5.12903e-05	9.06861e-05
Halomonas	5.89033e-05	4.60446e-05	8.98212e-05
Gramella	5.44033e-05	5.31787e-05	8.84731e-05
Mycoplasma	7.36174e-05	4.95956e-05	8.83589e-05
Maribacter	4.53249e-05	5.12853e-05	8.79426e-05
Synechococcus	6.16963e-05	4.82332e-05	8.49896e-05
Rothia	0.000376068	0.000378333	8.32338e-05
Geobacter	6.2525e-05	4.06477e-05	8.13929e-05
Bradyrhizobium	5.35734e-05	3.6947e-05	7.97565e-05
Actinomyces	7.92442e-05	8.02207e-05	7.61065e-05
Leclercia	6.81583e-05	2.34188e-05	7.5708e-05
Mesorhizobium	4.61077e-05	3.26211e-05	7.54215e-05
Serratia	5.5315e-05	3.6842e-05	7.51142e-05
Paraburkholderia	5.18876e-05	3.28363e-05	7.44614e-05
Cellulosilyticum	5.66389e-05	0.00020973	7.42594e-05
Ethanoligenens	4.58592e-05	1.96859e-05	7.33027e-05
Agrobacterium	4.11594e-05	3.1061e-05	7.27994e-05
Cupriavidus	4.76282e-05	3.11353e-05	7.12433e-05
Turicibacter	0.000145692	0.000213715	7.09225e-05
Rufibacter	3.63289e-05	3.76615e-05	7.06356e-05
Microbacterium	4.74915e-05	2.98792e-05	6.92942e-05
Mycolicibacterium	4.18531e-05	2.71634e-05	6.87153e-05
Desulfobulbus	3.78958e-05	3.32021e-05	6.82469e-05
Comamonas	4.61359e-05	2.28023e-05	6.69442e-05
Myroides	3.35446e-05	3.36691e-05	6.48942e-05
Gemella	8.13441e-05	8.39319e-05	6.4419e-05
Nonlabens	4.68942e-05	4.34847e-05	6.36827e-05
Acidovorax	4.31224e-05	3.50175e-05	6.30314e-05
Mycobacterium	4.41175e-05	3.49932e-05	6.28958e-05
Limosilactobacillus	0.000225705	0.000801061	6.18607e-05
Bordetella	4.17026e-05	2.41129e-05	6.15065e-05
Pseudoalteromonas	4.06368e-05	3.9945e-05	5.9022e-05
Hungateiclostridium	4.62695e-05	2.46294e-05	5.8563e-05
Pantoea	4.14001e-05	2.12226e-05	5.83736e-05
Achromobacter	5.3766e-05	4.95379e-05	5.80342e-05
Stenotrophomonas	3.57498e-05	2.58497e-05	5.70827e-05
Massilia	4.28042e-05	3.05113e-05	5.44438e-05
Blattabacterium	3.7985e-05	3.10779e-05	5.41401e-05
Gordonibacter	5.91411e-05	1.53516e-05	5.31145e-05
Azoarcus	3.24398e-05	1.85336e-05	5.26044e-05
Aggregatibacter	0.000117344	0.000162683	5.25931e-05
Leptotrichia	7.53131e-05	0.000251825	5.24753e-05
Variovorax	3.9292e-05	2.46256e-05	5.24083e-05
Rhodococcus	3.25417e-05	2.5319e-05	5.18393e-05
Lactiplantibacillus	4.2206e-05	0.000326265	5.18121e-05
Dokdonia	3.51426e-05	4.15685e-05	5.17244e-05
Aminipila	4.15704e-05	2.4201e-05	5.15122e-05
Sphingobium	3.35786e-05	2.42482e-05	5.12567e-05
Lactococcus	4.34233e-05	0.000104506	5.10147e-05
Yersinia	4.57824e-05	5.65273e-05	5.01318e-05
Ralstonia	2.48485e-05	2.49108e-05	4.99196e-05
Arthrobacter	3.7533e-05	2.18172e-05	4.92899e-05
Polaribacter	3.21538e-05	3.1298e-05	4.91096e-05
Brevibacillus	3.83131e-05	2.69587e-05	4.9011e-05
Paracoccus	3.07467e-05	1.63161e-05	4.83392e-05
Draconibacterium	2.92127e-05	3.04581e-05	4.82031e-05
Deinococcus	3.25439e-05	2.04027e-05	4.81246e-05
Intestinibaculum	3.11607e-05	2.3985e-05	4.79287e-05
Mageeibacillus	3.16034e-05	2.06211e-05	4.75767e-05
Magnetospirillum	4.26407e-05	1.89626e-05	4.63791e-05
Xanthomonas	3.30608e-05	2.40979e-05	4.63367e-05
Prosthecochloris	2.90019e-05	2.72897e-05	4.56133e-05
Mogibacterium	6.17239e-05	0.000102708	4.52788e-05
Pandoraea	2.61959e-05	2.26842e-05	4.50421e-05
Algoriphagus	2.78799e-05	2.7339e-05	4.46284e-05
Legionella	3.07935e-05	2.82404e-05	4.41877e-05
Listeria	3.55015e-05	4.18794e-05	4.40484e-05
Cellulophaga	2.05735e-05	2.17943e-05	4.4003e-05
Lughvirus	1.07471e-05	4.88935e-06	4.39121e-05
Halobacteriovorax	2.12221e-05	3.23494e-05	4.33406e-05
Micromonospora	2.91028e-05	1.73686e-05	4.30811e-05
Pseudodesulfovibrio	2.98981e-05	1.87603e-05	4.222e-05
Dickeya	2.49167e-05	2.0329e-05	4.13225e-05
Geobacillus	2.89433e-05	1.97344e-05	4.11731e-05
Lacticaseibacillus	3.38138e-05	4.53827e-05	4.0641e-05
Desulfitobacterium	2.64134e-05	2.04681e-05	4.01403e-05
Nocardia	2.59058e-05	1.5516e-05	4.01155e-05
Flammeovirga	1.91562e-05	2.27156e-05	3.94437e-05
Marinobacter	3.00633e-05	2.76847e-05	3.94221e-05
Ruminiclostridium	3.17795e-05	2.2775e-05	3.87187e-05
Peptoniphilus	2.62076e-05	0.000223771	3.85124e-05
Mucinivorans	2.3575e-05	3.53039e-05	3.80287e-05
Murdochiella	2.41123e-05	1.67423e-05	3.80195e-05
Janthinobacterium	2.15825e-05	1.48627e-05	3.76426e-05
Erysipelothrix	2.61284e-05	2.40276e-05	3.73372e-05
Sulfurimonas	2.62314e-05	1.8084e-05	3.59637e-05
Kosakonia	3.43564e-05	1.51503e-05	3.59083e-05
Arachidicoccus	2.44509e-05	2.01012e-05	3.56532e-05
Providencia	2.29501e-05	3.54134e-05	3.55391e-05
Thermoanaerobacterium	3.3276e-05	2.10854e-05	3.55142e-05
Nocardioides	2.74976e-05	1.59046e-05	3.5513e-05
Runella	2.1468e-05	2.14836e-05	3.52825e-05
Olivibacter	2.82568e-05	2.56189e-05	3.508e-05
Flavisolibacter	1.83659e-05	2.22933e-05	3.44848e-05
Planobacterium	2.83772e-05	3.10781e-05	3.43931e-05
Francisella	2.36545e-05	2.0996e-05	3.43911e-05
Fibrella	1.59753e-05	1.7877e-05	3.41648e-05
Faecalibaculum	2.67258e-05	1.60678e-05	3.40614e-05
Arcobacter	3.07197e-05	2.48921e-05	3.35607e-05
Empedobacter	1.66043e-05	1.47261e-05	3.33074e-05
Gordonia	1.8167e-05	1.20567e-05	3.32659e-05
Oceanisphaera	1.88509e-05	2.7999e-05	3.30796e-05
Pannonibacter	1.7438e-05	1.265e-05	3.29237e-05
Amniculibacterium	1.57495e-05	1.48624e-05	3.28713e-05
Exiguobacterium	2.43726e-05	2.14483e-05	3.28301e-05
Kocuria	2.18608e-05	1.7081e-05	3.25727e-05
Kaistella	1.59022e-05	1.77196e-05	3.25554e-05
Buchnera	3.14114e-05	2.34554e-05	3.24167e-05
Thermogutta	1.88992e-05	2.19325e-05	3.23145e-05
Spiroplasma	2.74319e-05	1.783e-05	3.22045e-05
Malaciobacter	2.4039e-05	2.43483e-05	3.1996e-05
Nitrosococcus	2.15622e-05	1.63845e-05	3.18657e-05
Herbaspirillum	2.12452e-05	1.71678e-05	3.16479e-05
Desulfotomaculum	2.16988e-05	1.63679e-05	3.1401e-05
Tenacibaculum	2.17738e-05	2.1519e-05	3.08819e-05
Antarcticibacterium	1.77853e-05	1.5406e-05	3.08786e-05
Apibacter	1.36114e-05	1.28173e-05	3.08172e-05
Proteus	9.7037e-05	0.000282687	3.07963e-05
Nostoc	2.15997e-05	2.46719e-05	3.0591e-05
Pseudobacter	2.12162e-05	2.37505e-05	3.03653e-05
Azospirillum	1.92188e-05	1.32837e-05	2.99471e-05
Brachyspira	8.363e-05	2.11843e-05	2.9944e-05
Acetobacter	1.99319e-05	1.5307e-05	2.85993e-05
Winogradskyella	1.74875e-05	1.66241e-05	2.80846e-05
Hafnia	2.2276e-05	1.79791e-05	2.78525e-05
Thioalkalivibrio	1.82084e-05	1.77754e-05	2.77497e-05
Bartonella	1.87201e-05	1.30204e-05	2.76022e-05
Lysobacter	1.77449e-05	1.36613e-05	2.74334e-05
Formosa	1.48838e-05	1.62478e-05	2.73068e-05
Peribacillus	1.65672e-05	1.27096e-05	2.7259e-05
Finegoldia	2.06102e-05	0.000660809	2.72295e-05
Cronobacter	3.70221e-05	1.82014e-05	2.70202e-05
Microbulbifer	1.58603e-05	1.30621e-05	2.69683e-05
Desulfosporosinus	1.92521e-05	1.33044e-05	2.67601e-05
Labrenzia	1.1227e-05	1.00678e-05	2.65158e-05
Virgibacillus	2.59943e-05	2.53485e-05	2.6415e-05
Caldicellulosiruptor	2.36649e-05	1.66136e-05	2.63656e-05
Adhaeribacter	1.54983e-05	1.50107e-05	2.62342e-05
Hydrogenophaga	1.64817e-05	1.36131e-05	2.61794e-05
Chryseolinea	1.09197e-05	1.31202e-05	2.61512e-05
Desulfosarcina	1.71304e-05	1.23674e-05	2.59126e-05
Planococcus	2.26797e-05	1.88821e-05	2.57273e-05
Helicobacter	2.15292e-05	1.6041e-05	2.55499e-05
Sinorhizobium	1.62727e-05	9.40537e-06	2.51396e-05
Thauera	1.82322e-05	1.37084e-05	2.51096e-05
Gemmata	1.32499e-05	1.64291e-05	2.50952e-05
Novosphingobium	1.64405e-05	1.03157e-05	2.45873e-05
Dehalobacterium	1.35503e-05	8.11442e-06	2.45585e-05
Paraflavitalea	1.08404e-05	1.50318e-05	2.45461e-05
Leptospira	1.22818e-05	1.31473e-05	2.45132e-05
Tenuifilum	1.11873e-05	1.45172e-05	2.443e-05
Photobacterium	1.87561e-05	1.90163e-05	2.43552e-05
Dehalobacter	1.46035e-05	7.84131e-06	2.43307e-05
Brevundimonas	1.81581e-05	1.01723e-05	2.4291e-05
Agrococcus	4.9407e-06	4.44637e-06	2.41512e-05
Pseudoclostridium	1.61476e-05	9.51072e-06	2.40685e-05
Pelodictyon	1.44743e-05	9.9243e-06	2.4049e-05
Leeuwenhoekiella	1.37292e-05	1.39316e-05	2.39975e-05
Methylobacterium	1.74972e-05	1.36699e-05	2.39891e-05
Aerococcus	1.66674e-05	2.6406e-05	2.38345e-05
Polynucleobacter	1.41078e-05	1.11988e-05	2.3568e-05
Candidatus_Cardinium	1.54365e-05	1.54409e-05	2.35583e-05
Acidihalobacter	1.11748e-05	1.02356e-05	2.3507e-05
Sulfitobacter	1.27317e-05	1.01458e-05	2.31924e-05
Alkalitalea	1.27222e-05	1.49809e-05	2.31055e-05
Alteromonas	1.53515e-05	1.1481e-05	2.30379e-05
Niastella	9.31518e-06	1.36851e-05	2.29562e-05
Dyadobacter	1.28358e-05	1.33152e-05	2.29451e-05
Celeribacter	1.31341e-05	8.27186e-06	2.2936e-05
Morganella	4.70247e-05	0.000220762	2.28078e-05
Mannheimia	2.12144e-05	2.80197e-05	2.25623e-05
Lysinibacillus	2.0733e-05	1.75029e-05	2.2423e-05
Chlorobaculum	1.4845e-05	1.64492e-05	2.23573e-05
Brevibacterium	1.68536e-05	1.27363e-05	2.20593e-05
Muricauda	1.70345e-05	2.06968e-05	2.19441e-05
Pectobacterium	1.69503e-05	1.48536e-05	2.18341e-05
Libanicoccus	1.83188e-05	9.71487e-06	2.17846e-05
Leuconostoc	2.68935e-05	3.24713e-05	2.17743e-05
Parvimonas	3.63287e-05	4.60323e-05	2.17344e-05
Leucobacter	1.6737e-05	1.2222e-05	2.15775e-05
Martelella	1.08343e-05	1.15177e-05	2.15713e-05
Caulobacter	1.37968e-05	7.96666e-06	2.15702e-05
Rhodobacter	1.69621e-05	1.19184e-05	2.15328e-05
Epilithonimonas	1.43156e-05	1.37447e-05	2.13613e-05
Sorangium	1.44175e-05	1.176e-05	2.12618e-05
Chromobacterium	1.53096e-05	1.16877e-05	2.1064e-05
Starkeya	1.2367e-05	1.46973e-05	2.09789e-05
Petrocella	1.6098e-05	1.14466e-05	2.08882e-05
Vagococcus	1.72825e-05	3.96894e-05	2.08162e-05
Przondovirus	8.25393e-05	0.000501203	2.07803e-05
Sphingopyxis	1.57486e-05	7.55415e-06	2.06702e-05
Lelliottia	6.09071e-05	1.04054e-05	2.05292e-05
Erwinia	1.5724e-05	1.48422e-05	2.04855e-05
Nibribacter	1.20586e-05	1.10446e-05	2.04786e-05
Marinomonas	1.10894e-05	1.23177e-05	2.03448e-05
Fastidiosipila	2.02908e-05	1.39671e-05	2.03056e-05
Kluyvera	2.32736e-05	1.8314e-05	2.02611e-05
Fusarium	2.00462e-05	2.38674e-05	2.01888e-05
Paeniclostridium	1.95458e-05	2.07592e-05	2.00279e-05
Slackia	1.33585e-05	7.59811e-06	2.00028e-05
Actinoplanes	1.1796e-05	6.92233e-06	2.00013e-05
Anoxybacillus	1.61276e-05	9.47095e-06	1.99664e-05
Devosia	1.42285e-05	6.679e-06	1.99648e-05
Pelobacter	1.43906e-05	1.1468e-05	1.99564e-05
Komagataeibacter	1.36617e-05	1.0055e-05	1.99497e-05
Acetobacterium	1.51852e-05	1.22456e-05	1.99141e-05
Lautropia	2.01217e-05	1.93625e-05	1.97428e-05
Diaphorobacter	1.46275e-05	9.11592e-06	1.97387e-05
Labilibaculum	1.15474e-05	1.03435e-05	1.96561e-05
Tessaracoccus	1.09549e-05	5.07958e-06	1.96323e-05
Solitalea	1.2597e-05	1.35076e-05	1.93771e-05
Riemerella	2.33137e-05	2.08881e-05	1.92638e-05
Pelosinus	1.52469e-05	1.18134e-05	1.9241e-05
Calothrix	1.37879e-05	1.49427e-05	1.92214e-05
Propionibacterium	3.12189e-05	9.73568e-06	1.90689e-05
Companilactobacillus	1.26199e-05	4.7473e-05	1.89529e-05
Weissella	4.74746e-05	3.60965e-05	1.89346e-05
Sediminicola	9.49656e-06	7.92152e-06	1.89228e-05
Marivirga	3.88022e-06	5.75385e-06	1.88701e-05
Cellulomonas	1.18942e-05	5.81124e-06	1.8834e-05
Salegentibacter	1.28458e-05	1.20248e-05	1.87629e-05
Sulfuriferula	8.65818e-06	9.20316e-06	1.87487e-05
Thiomonas	1.62002e-05	1.01869e-05	1.873e-05
Zunongwangia	1.54425e-05	1.21704e-05	1.87004e-05
Carnobacterium	1.25797e-05	3.20264e-05	1.85634e-05
Collimonas	1.40396e-05	1.63659e-05	1.83667e-05
Cohnella	1.23937e-05	8.59905e-06	1.83109e-05
Parolsenella	1.76219e-05	7.98284e-06	1.82692e-05
Desulfomicrobium	1.20712e-05	5.31734e-06	1.82679e-05
Methylomonas	1.42949e-05	1.16577e-05	1.8248e-05
Propionimicrobium	1.36922e-05	1.06476e-05	1.82301e-05
Alkaliphilus	1.51873e-05	8.67858e-06	1.81937e-05
Pseudopedobacter	1.09044e-05	8.62985e-06	1.81442e-05
Rhodoferax	1.18063e-05	7.4455e-06	1.80591e-05
Lentilactobacillus	9.28738e-06	2.27849e-05	1.79837e-05
Acholeplasma	1.66153e-05	8.39617e-06	1.79786e-05
Cyclobacterium	1.20052e-05	8.91298e-06	1.76931e-05
Hathewaya	1.40036e-05	1.07973e-05	1.76915e-05
Thermoanaerobacter	1.46798e-05	9.30648e-06	1.76021e-05
Ndongobacter	1.15574e-05	5.47404e-06	1.75844e-05
Oengusvirus	1.82205e-05	3.72544e-05	1.73164e-05
Sporosarcina	1.50728e-05	1.313e-05	1.71986e-05
Ochrobactrum	1.23788e-05	9.02579e-06	1.7182e-05
Thiosulfativibrio	1.09476e-05	1.05554e-05	1.71472e-05
Tumebacillus	1.06996e-05	5.54327e-06	1.70443e-05
Seonamhaeicola	1.31528e-05	1.43428e-05	1.69787e-05
Edwardsiella	1.0091e-05	7.34764e-06	1.69189e-05
Polaromonas	1.06343e-05	8.69562e-06	1.68887e-05
Myxococcus	9.88323e-06	7.39494e-06	1.68801e-05
Methylibium	1.38328e-05	1.22879e-05	1.68246e-05
Mariniflexile	1.19974e-05	1.26493e-05	1.65314e-05
Alcaligenes	1.11673e-05	7.6451e-06	1.65233e-05
Sphaerochaeta	1.36213e-05	8.24576e-06	1.65195e-05
Macrococcus	1.06987e-05	1.10484e-05	1.64605e-05
Arcticibacterium	1.02511e-05	1.17428e-05	1.63178e-05
Peptacetobacter	9.07369e-05	2.30268e-05	1.62829e-05
Oceanobacillus	1.60387e-05	1.10827e-05	1.62723e-05
Rahnella	7.93317e-06	6.72531e-06	1.61773e-05
Aureimonas	8.35667e-06	5.92443e-06	1.61758e-05
Chlorobium	1.4105e-05	1.04707e-05	1.6139e-05
Bermanella	1.11809e-05	1.46185e-05	1.60473e-05
Aquisphaera	8.60435e-06	8.68853e-06	1.59833e-05
Amycolatopsis	1.2086e-05	7.15132e-06	1.59806e-05
Mahella	1.15733e-05	6.72645e-06	1.59553e-05
Jeotgalibacillus	6.39152e-06	5.39968e-06	1.59121e-05
Colwellia	7.76666e-06	7.32559e-06	1.58995e-05
Caloranaerobacter	1.59059e-05	1.11115e-05	1.56498e-05
Cellvibrio	7.03139e-06	8.47309e-06	1.56192e-05
Dehalococcoides	1.00821e-05	5.07497e-06	1.55588e-05
Mixta	9.99431e-06	5.58977e-06	1.55147e-05
Geosporobacter	1.42988e-05	9.20853e-06	1.54656e-05
Desulfallas	6.73211e-06	5.05793e-06	1.53958e-05
Phoenicibacter	1.7497e-05	7.01546e-06	1.53836e-05
Erythrobacter	1.20034e-05	6.85896e-06	1.52708e-05
Terriglobus	1.03007e-05	9.03522e-06	1.52508e-05
Spirochaeta	1.00996e-05	6.03813e-06	1.5249e-05
Actinobacillus	1.28857e-05	1.68254e-05	1.523e-05
Flavivirga	6.91355e-06	7.14436e-06	1.51753e-05
Laribacter	8.29673e-06	3.57637e-06	1.51702e-05
Psychrobacter	8.59881e-06	6.4525e-06	1.5162e-05
Pyricularia	1.39781e-05	1.47088e-05	1.51049e-05
Filifactor	2.12445e-05	1.52951e-05	1.50939e-05
Peptoclostridium	1.61162e-05	8.09651e-06	1.5088e-05
Alcanivorax	1.1184e-05	6.44386e-06	1.49964e-05
Leadbetterella	1.31848e-05	1.15033e-05	1.49937e-05
Aquimarina	9.48873e-06	9.54936e-06	1.49728e-05
Candidatus_Nanosynbacter	1.20655e-05	1.17304e-05	1.49584e-05
Heliobacterium	1.08265e-05	5.61843e-06	1.49197e-05
Ensifer	8.10939e-06	5.10717e-06	1.49009e-05
Tetragenococcus	1.31528e-05	1.62108e-05	1.48499e-05
Nitratiruptor	1.04122e-05	1.42613e-05	1.4848e-05
Alkalihalobacillus	1.20115e-05	1.28763e-05	1.48323e-05
Owenweeksia	8.53181e-06	7.48129e-06	1.48007e-05
Thermaerobacter	9.75909e-06	4.68924e-06	1.47438e-05
Crassaminicella	1.27793e-05	1.23005e-05	1.47004e-05
Rathayibacter	8.78308e-06	5.5333e-06	1.46485e-05
Thermus	8.58702e-06	6.22048e-06	1.45563e-05
Niabella	1.08478e-05	8.29318e-06	1.44636e-05
Weeksella	6.37009e-06	6.5594e-06	1.42926e-05
Frankia	9.78317e-06	6.131e-06	1.41957e-05
Altererythrobacter	1.14632e-05	5.01967e-06	1.41775e-05
Pseudarthrobacter	8.56571e-06	6.15035e-06	1.4116e-05
Filimonas	8.22276e-06	5.82239e-06	1.40853e-05
Denitratisoma	7.40848e-06	6.0737e-06	1.40607e-05
Cedecea	2.70184e-05	9.9817e-06	1.40498e-05
Bosea	1.13872e-05	5.79029e-06	1.39916e-05
Drulisvirus	0.000116717	0.000235706	1.39877e-05
Haliscomenobacter	7.67827e-06	1.0043e-05	1.39466e-05
Calditerrivibrio	5.61379e-06	3.67192e-06	1.37376e-05
Thermobacillus	7.1354e-06	4.29422e-06	1.36134e-05
Rhodopseudomonas	1.04313e-05	7.88443e-06	1.3545e-05
Caloramator	1.20018e-05	1.0509e-05	1.3512e-05
Aeromicrobium	9.08984e-06	5.50266e-06	1.3401e-05
Brenneria	5.18429e-06	3.7775e-06	1.33992e-05
Candidatus_Nitrotoga	3.97291e-06	4.58939e-06	1.33926e-05
Pigmentiphaga	7.57751e-06	6.79678e-06	1.33832e-05
Nitrospira	6.31509e-06	3.37108e-06	1.32605e-05
Eponavirus	4.45929e-06	4.60278e-06	1.32559e-05
Aureitalea	4.7383e-06	4.5418e-06	1.29791e-05
Pasteurella	1.52928e-05	3.18695e-05	1.29775e-05
Trueperella	7.76991e-06	4.31791e-06	1.29671e-05
Pseudonocardia	8.40917e-06	4.68956e-06	1.2924e-05
Pediococcus	8.49412e-06	4.7053e-05	1.28736e-05
Solibacillus	9.51015e-06	9.14297e-06	1.2843e-05
Gemmatimonas	6.63157e-06	3.98565e-06	1.27896e-05
Thalassospira	7.60363e-06	4.88276e-06	1.2711e-05
Mobiluncus	3.18348e-06	1.81286e-06	1.26577e-05
Thermoclostridium	1.03187e-05	5.97128e-06	1.26374e-05
Aquitalea	7.11918e-06	5.47783e-06	1.26223e-05
Anseongella	7.35573e-06	6.59635e-06	1.25891e-05
Methanosarcina	1.17089e-05	7.5764e-06	1.25502e-05
Mariprofundus	1.18422e-05	8.88012e-06	1.25383e-05
Saccharomyces	0.000117593	0.00011071	1.25382e-05
Leptolyngbya	1.16131e-05	9.79328e-06	1.2535e-05
Ureibacillus	1.21282e-05	9.57635e-06	1.24343e-05
Moorella	9.73424e-06	6.66411e-06	1.24151e-05
Alkalilimnicola	6.26104e-06	5.83285e-06	1.23731e-05
Roseimicrobium	8.79104e-06	7.67358e-06	1.23186e-05
Liquorilactobacillus	8.95204e-06	7.3917e-05	1.23091e-05
Salinivirga	9.0535e-06	9.24877e-06	1.22842e-05
Anaerococcus	1.20465e-05	2.82294e-05	1.22573e-05
Kluyveromyces	1.35056e-05	1.39283e-05	1.22484e-05
Corallococcus	7.94898e-06	5.35322e-06	1.21109e-05
Eremothecium	9.87854e-06	6.77426e-06	1.20905e-05
Jonquetella	6.64679e-06	4.48055e-06	1.20339e-05
Denitrobacterium	7.95442e-06	3.28515e-06	1.20326e-05
Tissierella	1.16531e-05	6.63683e-06	1.19962e-05
Pusillimonas	6.76618e-06	6.09714e-06	1.19615e-05
Thiomicrorhabdus	8.63293e-06	8.7962e-06	1.19191e-05
Jeotgalibaca	1.01948e-05	1.72686e-05	1.19089e-05
Alicycliphilus	1.20254e-05	5.93804e-06	1.18941e-05
Pseudoxanthomonas	5.77643e-06	3.69213e-06	1.1883e-05
Pauljensenia	7.53298e-06	7.29111e-06	1.18345e-05
Azotobacter	6.30677e-06	4.03943e-06	1.17412e-05
Nocardiopsis	6.87719e-06	3.78623e-06	1.16839e-05
Idiomarina	5.55686e-06	5.64752e-06	1.16589e-05
Arabia	9.95001e-06	4.29829e-06	1.16451e-05
Duganella	7.57056e-06	5.986e-06	1.15929e-05
Anaeromyxobacter	7.30536e-06	5.87062e-06	1.15847e-05
Cytobacillus	9.49543e-06	8.56236e-06	1.15761e-05
Actinomadura	8.07072e-06	4.83011e-06	1.15753e-05
Robiginitalea	7.52758e-06	7.76654e-06	1.15728e-05
Gardnerella	5.83828e-06	1.52142e-05	1.15239e-05
Fibrobacter	9.2413e-06	5.78143e-06	1.1517e-05
Glutamicibacter	6.40723e-06	5.40877e-06	1.14735e-05
Sulfurospirillum	5.85358e-06	3.67593e-06	1.14506e-05
Acaryochloris	6.82798e-06	1.3575e-05	1.13567e-05
Cardiobacterium	5.98532e-06	1.51215e-05	1.13275e-05
Mesobacillus	8.72672e-06	4.86444e-06	1.12806e-05
Roseovarius	7.50748e-06	5.76313e-06	1.12313e-05
Rhodoluna	1.24838e-05	1.24139e-05	1.12269e-05
Delftia	8.39463e-06	5.68434e-06	1.11668e-05
Algibacter	8.11739e-06	7.24074e-06	1.11339e-05
Ilyobacter	5.96024e-06	3.6947e-06	1.10877e-05
Gluconobacter	4.28151e-06	3.88371e-06	1.10645e-05
Pseudopropionibacterium	8.7678e-06	6.96797e-06	1.10431e-05
Moraxella	8.6177e-06	4.13961e-06	1.10331e-05
Pluralibacter	1.59848e-05	8.51457e-06	1.10295e-05
Rubrobacter	8.43779e-06	4.05571e-06	1.09402e-05
Planctomyces	7.56688e-06	2.59169e-06	1.09278e-05
Phaeobacter	9.00302e-06	7.43601e-06	1.08987e-05
Parageobacillus	8.46502e-06	9.19596e-06	1.08588e-05
Roseivirga	7.21606e-06	4.99894e-06	1.08525e-05
Staphylospora	6.41983e-06	3.94163e-06	1.08358e-05
Kordia	6.24836e-06	7.02741e-06	1.07871e-05
Arcanobacterium	6.52894e-06	6.6941e-06	1.07633e-05
Candidatus_Solibacter	5.689e-06	6.199e-06	1.07463e-05
Acidithiobacillus	7.51157e-06	5.38947e-06	1.07017e-05
Sporomusa	6.51731e-06	4.59322e-06	1.06711e-05
Pectinatus	8.82326e-06	9.04385e-06	1.06318e-05
Cutibacterium	6.32579e-06	4.13958e-06	1.06121e-05
Sphingorhabdus	1.01983e-05	9.84619e-06	1.05763e-05
Methylorubrum	6.5656e-06	7.06525e-06	1.05729e-05
Thiosulfatimonas	2.82998e-06	4.59868e-06	1.05354e-05
Chitinibacter	4.25001e-06	1.71627e-06	1.05133e-05
Cyanobium	8.37441e-06	6.41837e-06	1.04779e-05
Dyella	6.22338e-06	3.12842e-06	1.0426e-05
Gottschalkia	7.32669e-06	4.55221e-06	1.03996e-05
Costertonia	4.10592e-06	5.11828e-06	1.03991e-05
Xanthobacter	4.07514e-06	1.84513e-06	1.03823e-05
Halobacillus	6.87499e-06	6.97472e-06	1.03192e-05
Roseiflexus	6.06738e-06	3.09165e-06	1.03122e-05
Syntrophobotulus	6.31939e-06	4.81526e-06	1.0275e-05
Neorhizobium	7.23107e-06	4.86932e-06	1.02574e-05
Aminobacter	5.24626e-06	3.18099e-06	1.00629e-05
Oceanimonas	6.91145e-06	8.46899e-06	9.96592e-06
Mesoplasma	6.49871e-06	3.62678e-06	9.9587e-06
Ruegeria	4.21014e-06	3.39733e-06	9.9293e-06
Thermoanaerosceptrum	6.25585e-06	4.5397e-06	9.91811e-06
Leifsonia	5.55042e-06	4.6572e-06	9.89025e-06
Roseomonas	5.71182e-06	1.93315e-06	9.86192e-06
Brucella	5.89048e-06	4.57277e-06	9.82145e-06
Panacibacter	6.50547e-06	7.67676e-06	9.79576e-06
Sebaldella	6.79808e-06	5.34769e-06	9.77093e-06
Granulicella	7.91892e-06	4.32807e-06	9.67991e-06
Halanaerobium	8.21526e-06	6.30235e-06	9.62874e-06
Chloroflexus	6.57299e-06	5.08725e-06	9.61947e-06
Paraclostridium	1.327e-05	1.47452e-05	9.58823e-06
Oleispira	5.07407e-06	7.11103e-06	9.54349e-06
Melioribacter	5.15623e-06	3.65554e-06	9.50876e-06
Kangiella	5.30917e-06	6.80345e-06	9.43683e-06
Nitrosomonas	7.13717e-06	5.82582e-06	9.42656e-06
Cystobacter	5.7263e-06	4.2438e-06	9.42439e-06
Brachybacterium	6.28671e-06	4.9802e-06	9.41707e-06
Aequorivita	7.58138e-06	8.58252e-06	9.3565e-06
Desulfopila	7.14445e-06	4.94585e-06	9.35086e-06
Asticcacaulis	5.70115e-06	4.60357e-06	9.32873e-06
Emcibacter	4.49231e-06	4.71339e-06	9.30601e-06
Rhodocytophaga	5.2077e-06	6.65795e-06	9.30514e-06
Tsukamurella	3.57052e-06	2.97043e-06	9.30267e-06
Metabacillus	9.49257e-06	8.87004e-06	9.30211e-06
Gloeobacter	7.10856e-06	4.84388e-06	9.27674e-06
Bibersteinia	8.16059e-06	7.73122e-06	9.24303e-06
Paraglaciecola	8.4881e-06	6.05933e-06	9.19813e-06
Streptobacillus	7.68237e-06	5.96955e-06	9.16558e-06
Opitutus	7.00574e-06	5.54085e-06	9.1228e-06
Succinivibrio	2.35384e-05	3.98771e-05	9.11503e-06
Lancefieldella	2.44808e-05	0.000186559	9.0799e-06
Saccharibacillus	7.25472e-06	4.81876e-06	9.06745e-06
Dechloromonas	6.58299e-06	5.47417e-06	9.06271e-06
Limihaloglobus	6.75675e-06	6.22641e-06	9.03951e-06
Prochlorococcus	8.87606e-06	9.03988e-06	9.02787e-06
Geoalkalibacter	5.11142e-06	3.32794e-06	9.00719e-06
Acidipropionibacterium	5.10384e-06	2.80787e-06	8.9967e-06
Nonomuraea	4.81761e-06	2.92636e-06	8.95022e-06
Luteimonas	5.35065e-06	4.79515e-06	8.94752e-06
Kroppenstedtia	6.15755e-06	3.164e-06	8.89993e-06
Loigolactobacillus	4.27303e-06	3.6603e-05	8.86261e-06
Bdellovibrio	7.07321e-06	7.679e-06	8.79403e-06
Acetoanaerobium	7.06719e-06	5.09992e-06	8.79236e-06
Photorhabdus	4.52859e-06	4.19702e-06	8.78971e-06
Symbiobacterium	6.27287e-06	2.65556e-06	8.73695e-06
Methanococcus	7.16491e-06	5.62793e-06	8.73179e-06
Tamlana	4.163e-06	4.7595e-06	8.7263e-06
Candida	9.50921e-06	1.38938e-05	8.69344e-06
Levilactobacillus	7.01287e-06	1.29162e-05	8.64915e-06
Streptosporangium	4.75655e-06	3.0149e-06	8.63832e-06
Thalassolituus	1.00984e-05	1.46827e-05	8.629e-06
Saccharomonospora	5.16619e-06	2.93382e-06	8.60256e-06
Flaviflexus	4.14111e-06	2.35808e-06	8.5815e-06
Histophilus	6.95531e-06	6.12708e-06	8.47314e-06
Casimicrobium	5.45844e-06	5.57653e-06	8.46056e-06
Cloacibacterium	4.02656e-06	5.87836e-06	8.45975e-06
Chloroherpeton	3.04355e-06	4.10706e-06	8.44857e-06
Abiotrophia	1.10645e-05	1.0098e-05	8.44388e-06
Desulfococcus	6.6909e-06	4.69059e-06	8.35078e-06
Kitasatospora	5.39506e-06	2.3277e-06	8.28889e-06
Defluviicoccus	4.31619e-06	2.00773e-06	8.25802e-06
Euzebyella	5.25728e-06	4.17137e-06	8.24895e-06
Lentibacillus	4.74914e-06	2.47666e-06	8.24242e-06
Sediminispirochaeta	9.5027e-06	6.1629e-06	8.21075e-06
Desulfarculus	5.79808e-06	3.16417e-06	8.20792e-06
Rhodothermus	5.26703e-06	4.97609e-06	8.19443e-06
Crinalium	2.63393e-06	1.86292e-06	8.1468e-06
Acidobacterium	8.4881e-06	3.39353e-06	8.14109e-06
Acetomicrobium	4.49341e-06	1.82836e-06	8.08116e-06
Aneurinibacillus	5.8762e-06	4.32169e-06	8.06797e-06
Hydrogenovibrio	4.08656e-06	3.76789e-06	8.05189e-06
Agromyces	5.88229e-06	2.78191e-06	8.04737e-06
Sulfurovum	5.15767e-06	3.97509e-06	8.02145e-06
Naumovozyma	4.58859e-06	2.83854e-06	8.02001e-06
Rhodanobacter	8.52289e-06	5.83545e-06	7.99216e-06
Brevirhabdus	3.69031e-06	1.68936e-06	7.87301e-06
Desulfofarcimen	3.76658e-06	1.96036e-06	7.84138e-06
Fictibacillus	6.06399e-06	5.54999e-06	7.83774e-06
Phycicoccus	3.71913e-06	2.6408e-06	7.83659e-06
Verrucomicrobium	7.43085e-06	4.91438e-06	7.82931e-06
Urechidicola	5.49492e-06	3.82582e-06	7.74783e-06
Thermococcus	6.67952e-06	5.42007e-06	7.74589e-06
Aliarcobacter	1.03514e-05	1.32149e-05	7.69707e-06
Neobacillus	6.23848e-06	3.34851e-06	7.69206e-06
Halioglobus	5.08597e-06	2.17641e-06	7.68954e-06
Candidatus_Nitrosoglobus	3.84682e-06	5.67472e-06	7.68683e-06
Sphaerotilus	2.84369e-06	2.05017e-06	7.60321e-06
Phytohabitans	4.46105e-06	2.72442e-06	7.55867e-06
Ramlibacter	6.35546e-06	4.06658e-06	7.55466e-06
Lawsonia	5.82667e-06	3.31356e-06	7.55273e-06
Saccharothrix	4.96898e-06	2.74723e-06	7.54948e-06
Hyphomicrobium	5.26788e-06	5.88046e-06	7.51785e-06
Leptothrix	5.39222e-06	5.67277e-06	7.49068e-06
Desulfuromonas	4.62188e-06	3.82143e-06	7.48767e-06
Chelatococcus	4.48329e-06	1.9237e-06	7.4787e-06
Sodalis	5.32913e-06	4.87907e-06	7.4068e-06
Chitinimonas	3.06266e-06	1.72055e-06	7.35729e-06
Alicyclobacillus	4.92515e-06	2.58376e-06	7.26919e-06
Moorea	5.97542e-06	7.44402e-06	7.24358e-06
Serpentinomonas	3.6636e-06	3.26566e-06	7.22251e-06
Orbus	2.8018e-06	5.01106e-06	7.18011e-06
Carboxydocella	4.19686e-06	2.32736e-06	7.14622e-06
Dermabacter	5.33632e-06	1.14e-05	7.14129e-06
Iodobacter	4.19502e-06	2.72193e-06	7.13573e-06
Xenorhabdus	5.50385e-06	3.15139e-06	7.13086e-06
Ottowia	5.62936e-06	3.90928e-06	7.12227e-06
Oenococcus	3.76431e-06	1.05951e-05	7.11869e-06
Ornithinimicrobium	4.1642e-06	2.05249e-06	7.11073e-06
Cytophaga	5.83878e-06	7.64958e-06	7.08224e-06
Salinibacterium	5.87521e-06	5.37734e-06	7.06498e-06
Paucilactobacillus	4.53438e-06	1.72464e-05	7.05741e-06
Desulfobacter	4.90988e-06	3.86773e-06	7.05329e-06
Cryptococcus	6.84313e-06	5.46955e-06	7.03539e-06
Microlunatus	3.92304e-06	2.79619e-06	7.03186e-06
Candidatus_Promineofilum	3.70956e-06	2.1662e-06	7.00735e-06
Minicystis	4.06615e-06	1.93992e-06	6.92474e-06
Pirellula	4.18834e-06	2.86372e-06	6.90494e-06
Dietzia	5.59003e-06	2.67158e-06	6.87794e-06
Colletotrichum	4.6207e-06	5.54626e-06	6.8723e-06
Candidatus_Planktophila	6.73036e-06	6.41164e-06	6.80682e-06
Tetrapisispora	7.44689e-06	6.97549e-06	6.76536e-06
Anaerohalosphaera	5.37806e-06	5.42946e-06	6.70598e-06
Methylomicrobium	4.88099e-06	2.35016e-06	6.70236e-06
Candidatus_Kuenenia	4.16172e-06	5.44204e-06	6.70137e-06
Frischella	5.58257e-06	5.37427e-06	6.68643e-06
Salipiger	4.24772e-06	2.84397e-06	6.65124e-06
Gimesia	4.43812e-06	1.26713e-06	6.61782e-06
Thermomonas	4.91571e-06	3.80519e-06	6.59353e-06
Croceicoccus	4.82107e-06	2.58314e-06	6.58227e-06
Sulfuriflexus	3.09219e-06	1.90233e-06	6.57596e-06
Kerstersia	4.51037e-06	2.56716e-06	6.55213e-06
Salinibacter	3.57904e-06	3.70197e-06	6.53867e-06
Mariniblastus	3.33223e-06	5.97841e-06	6.51678e-06
Candidatus_Cyclonatronum	3.33264e-06	2.63677e-06	6.50359e-06
Microvirga	4.52667e-06	4.19127e-06	6.49757e-06
Pochonia	3.63884e-06	2.16648e-06	6.47384e-06
Coriobacterium	6.69773e-06	1.63758e-06	6.44387e-06
Candidatus_Pelagibacter	5.52428e-06	3.59717e-06	6.42986e-06
Lacinutrix	4.6076e-06	3.48559e-06	6.40252e-06
Orrella	4.25142e-06	3.50293e-06	6.39395e-06
Streptacidiphilus	4.40865e-06	2.72292e-06	6.39372e-06
Cruoricaptor	6.22671e-06	1.80538e-05	6.38707e-06
Sandaracinus	4.08148e-06	1.67714e-06	6.36156e-06
Bergeyella	6.04165e-06	6.64013e-06	6.3438e-06
Baekduia	2.78872e-06	2.00432e-06	6.29965e-06
Candidatus_Desulforudis	3.33786e-06	2.30222e-06	6.27051e-06
Thermincola	5.77961e-06	4.07761e-06	6.25576e-06
Anaerobacillus	3.71291e-06	4.03711e-06	6.25557e-06
Meiothermus	4.76774e-06	5.57154e-06	6.25156e-06
Sedimentisphaera	3.78518e-06	2.1836e-06	6.25099e-06
Belliella	3.67624e-06	2.33273e-06	6.24884e-06
Crocosphaera	4.43127e-06	6.04729e-06	6.24728e-06
Herminiimonas	4.70372e-06	3.87127e-06	6.23172e-06
Ewingella	4.39143e-06	2.08837e-06	6.22311e-06
Anoxybacter	5.13265e-06	4.37364e-06	6.19471e-06
Pelolinea	4.58514e-06	3.56369e-06	6.18636e-06
Isosphaera	1.11298e-05	7.52121e-06	6.14711e-06
Teredinibacter	5.2807e-06	4.22867e-06	6.1342e-06
Mycobacteroides	5.45727e-06	2.38749e-06	6.08343e-06
Edaphobacter	3.73579e-06	1.16182e-06	6.05354e-06
Aspergillus	4.44601e-06	3.90143e-06	6.05138e-06
Hendrixvirus	3.99914e-07	0	6.02925e-06
Pseudolysobacter	2.08986e-06	2.31688e-06	6.01256e-06
Ammonifex	3.47318e-06	1.98601e-06	6.01093e-06
Oceanispirochaeta	4.15472e-06	5.50715e-06	5.99987e-06
Arsenophonus	4.13909e-06	3.78184e-06	5.98504e-06
Halarcobacter	4.88967e-06	3.37834e-06	5.98176e-06
Viridibacillus	3.31727e-06	4.46739e-06	5.97749e-06
Spiribacter	4.29056e-06	3.84858e-06	5.97676e-06
Aquiflexum	3.83121e-06	3.03395e-06	5.96905e-06
Methylocystis	6.43352e-06	4.21426e-06	5.96882e-06
Zobellia	4.35743e-06	3.34427e-06	5.94626e-06
Sagittula	3.88484e-06	3.16704e-06	5.94327e-06
Thermotoga	4.30175e-06	1.92012e-06	5.91798e-06
Ezakiella	5.317e-06	1.30777e-05	5.91645e-06
Latilactobacillus	7.80273e-06	3.4757e-05	5.90835e-06
Desulfatibacillum	4.79787e-06	2.00005e-06	5.90696e-06
Hahella	5.2531e-06	6.47888e-06	5.89474e-06
Candidatus_Amoebophilus	6.48413e-06	4.21019e-06	5.87478e-06
Syntrophobacter	4.83006e-06	3.43595e-06	5.8711e-06
Gudongella	4.97158e-06	2.47673e-06	5.85859e-06
Serinicoccus	6.36554e-06	5.34236e-06	5.85432e-06
Epibacterium	4.58733e-06	4.29809e-06	5.84994e-06
Limnochorda	4.05464e-06	1.77959e-06	5.84065e-06
Candidatus_Arthromitus	6.93305e-06	4.00265e-06	5.83612e-06
Verrucosispora	3.33552e-06	2.53687e-06	5.80865e-06
Geitlerinema	2.24933e-06	1.01691e-06	5.80334e-06
Paludibaculum	2.65536e-06	3.35316e-06	5.80198e-06
Thermacetogenium	5.54234e-06	5.01681e-06	5.80189e-06
Thiobacillus	3.06087e-06	1.07771e-06	5.76763e-06
Sterolibacterium	2.16743e-06	1.45624e-06	5.76381e-06
Wenyingzhuangia	3.39859e-06	7.4262e-06	5.7516e-06
Clavibacter	4.70785e-06	3.36222e-06	5.74264e-06
Laceyella	2.85989e-06	1.14662e-06	5.73759e-06
Phreatobacter	4.98694e-06	3.20808e-06	5.73154e-06
Thermocrinis	4.28073e-06	3.61114e-06	5.7113e-06
Aliivibrio	4.79707e-06	5.46567e-06	5.70879e-06
Botrytis	6.85419e-06	6.71662e-06	5.69877e-06
Xylophilus	4.52303e-06	2.99142e-06	5.69635e-06
Eikenella	1.29025e-05	9.71575e-05	5.68216e-06
Curtobacterium	3.10123e-06	3.08404e-06	5.66039e-06
Anabaena	3.10966e-06	2.96392e-06	5.64934e-06
Rhodospirillum	3.12854e-06	1.1567e-06	5.6126e-06
Shinella	7.4793e-06	4.0401e-06	5.60984e-06
Zymomonas	4.15805e-06	3.51529e-06	5.59349e-06
Melissococcus	4.24456e-06	8.0105e-06	5.58685e-06
Stigmatella	4.57711e-06	4.15278e-06	5.58567e-06
Sulfurimicrobium	3.08878e-06	3.17529e-06	5.58255e-06
Halobacteroides	3.68865e-06	3.091e-06	5.54665e-06
Biomaibacter	4.61013e-06	1.94004e-06	5.54396e-06
Kibdelosporangium	2.49082e-06	1.27388e-06	5.49398e-06
Candidatus_Phytoplasma	3.52652e-06	1.4753e-06	5.49031e-06
Wolbachia	5.15074e-06	3.68937e-06	5.45721e-06
Methanosphaera	7.28053e-06	1.80661e-06	5.4471e-06
Caldanaerobacter	4.80738e-06	3.32607e-06	5.43694e-06
Nakamurella	3.44653e-06	2.02881e-06	5.4262e-06
Porphyrobacter	3.22531e-06	2.66942e-06	5.42158e-06
Thiohalobacter	2.64065e-06	1.52858e-06	5.40198e-06
Sulfuritortus	2.55269e-06	2.13886e-06	5.39055e-06
Micrococcus	4.08038e-06	2.85164e-06	5.38949e-06
Tepidanaerobacter	4.47941e-06	4.16447e-06	5.38407e-06
Simonsiella	2.82524e-06	2.70915e-06	5.38365e-06
Salicibibacter	3.09641e-06	3.1238e-06	5.36637e-06
Desulfolutivibrio	3.89202e-06	2.87582e-06	5.34119e-06
Candidatus_Kinetoplastibacterium	3.38955e-06	3.05855e-06	5.32461e-06
Sulfuricaulis	2.3003e-06	1.16126e-06	5.31613e-06
Methylophaga	2.93538e-06	1.25052e-06	5.31267e-06
Denitrovibrio	5.01829e-06	2.97326e-06	5.29912e-06
Saccharopolyspora	3.73461e-06	1.79012e-06	5.27444e-06
Advenella	3.8799e-06	2.70746e-06	5.24139e-06
Geovibrio	4.84308e-06	4.54798e-06	5.23701e-06
Pseudoleptotrichia	4.32058e-06	3.35331e-06	5.23566e-06
Desulfurivibrio	4.80383e-06	4.81166e-06	5.21675e-06
Syntrophothermus	3.51919e-06	2.36724e-06	5.2082e-06
Aquabacterium	4.38976e-06	2.3371e-06	5.19531e-06
Sphaerobacter	3.20655e-06	1.53433e-06	5.19113e-06
Borrelia	5.73371e-06	4.17233e-06	5.1865e-06
Aeribacillus	6.20427e-06	4.01555e-06	5.16701e-06
Flagellimonas	4.22496e-06	3.41791e-06	5.13609e-06
Limnobacter	3.08737e-06	2.88761e-06	5.12655e-06
Labilithrix	2.37082e-06	2.58808e-06	5.11843e-06
Alienimonas	2.30285e-06	1.14119e-06	5.10225e-06
Ignavibacterium	3.25585e-06	1.56709e-06	5.08448e-06
Sulfuricella	2.20365e-06	1.20211e-06	5.06859e-06
Kurthia	3.54382e-06	6.95836e-06	5.0318e-06
Woeseia	2.44834e-06	1.8173e-06	5.01685e-06
Blastochloris	2.65664e-06	2.42399e-06	5.01578e-06
Rhizobacter	3.26919e-06	1.74296e-06	4.98633e-06
Leisingera	3.34809e-06	1.75061e-06	4.98285e-06
Rubrivivax	4.66277e-06	2.92515e-06	4.96916e-06
Rivularia	3.2369e-06	2.37323e-06	4.95301e-06
Methylovorus	3.10106e-06	2.10254e-06	4.94616e-06
Neurospora	5.9335e-06	5.50831e-06	4.93357e-06
Nitrosospira	3.12019e-06	1.50576e-06	4.91461e-06
Changchengzhania	2.91325e-06	2.7598e-06	4.89805e-06
Rodentibacter	7.16124e-06	1.20169e-05	4.88634e-06
Candidatus_Vampirococcus	2.62837e-06	1.23421e-06	4.8698e-06
Allokutzneria	2.83967e-06	8.13873e-07	4.8582e-06
Schleiferilactobacillus	3.5455e-06	1.47925e-06	4.85021e-06
Paludisphaera	2.51041e-06	9.9824e-07	4.81454e-06
Methylomusa	4.7681e-06	2.41606e-06	4.79893e-06
Planomicrobium	3.82675e-06	3.59575e-06	4.78114e-06
Candidatus_Accumulibacter	3.64597e-06	2.67767e-06	4.76454e-06
Kyrpidia	2.92728e-06	6.98204e-07	4.76114e-06
Nesterenkonia	2.31468e-06	1.5115e-06	4.76098e-06
Hyphomonas	3.99417e-06	1.69102e-06	4.75798e-06
Geminocystis	3.71137e-06	3.43114e-06	4.74404e-06
Desulfoglaeba	2.53778e-06	1.30734e-06	4.7222e-06
Gemmatirosa	3.40515e-06	1.42558e-06	4.69066e-06
Cryptobacterium	4.22e-06	3.18427e-06	4.67879e-06
Mycoplasmopsis	5.39862e-06	2.43284e-06	4.67609e-06
Allopseudarcicella	2.77273e-06	2.44232e-06	4.6561e-06
Archangium	3.36613e-06	2.68217e-06	4.64065e-06
Cellulosimicrobium	3.12491e-06	1.10147e-06	4.63748e-06
Secundilactobacillus	2.69645e-06	1.4425e-05	4.63146e-06
Granulibacter	3.60832e-06	1.83251e-06	4.60866e-06
Saprospira	3.73647e-06	2.53602e-06	4.60176e-06
Desulfocurvibacter	4.37081e-06	1.99439e-06	4.59764e-06
Humibacter	3.88448e-06	1.70169e-06	4.56014e-06
Sphingosinicella	3.24086e-06	4.95794e-06	4.55367e-06
Bernardetia	3.08125e-06	1.9028e-06	4.54355e-06
Marivivens	1.86227e-06	2.2857e-06	4.54155e-06
Pulveribacter	1.40409e-06	1.35807e-06	4.5412e-06
Flavihumibacter	3.40975e-06	3.93117e-06	4.48121e-06
Tatumella	4.6229e-06	2.41112e-06	4.46567e-06
Salinicoccus	3.57745e-06	2.03219e-06	4.43622e-06
Hypericibacter	3.18617e-06	3.09468e-06	4.40929e-06
Candidatus_Izimaplasma	4.88228e-06	2.15834e-06	4.40767e-06
Entomoplasma	3.91454e-06	2.45429e-06	4.39743e-06
Pseudovibrio	3.56186e-06	3.3758e-06	4.39285e-06
Heliorestis	3.20808e-06	2.41723e-06	4.39032e-06
Endozoicomonas	2.07654e-06	1.50784e-06	4.39007e-06
Aminomonas	2.89936e-06	1.2582e-06	4.38118e-06
Actinoalloteichus	2.32821e-06	1.0231e-06	4.38058e-06
Cryobacterium	3.6723e-06	1.46365e-06	4.34405e-06
Niveispirillum	3.29824e-06	1.65884e-06	4.32666e-06
Mitsuaria	3.32654e-06	3.50814e-06	4.32003e-06
Roseivivax	1.79561e-06	6.79542e-07	4.30536e-06
Ktedonosporobacter	3.41608e-06	2.38295e-06	4.29551e-06
Phyllobacterium	2.58333e-06	1.4663e-06	4.29363e-06
Chelativorans	2.6872e-06	1.67927e-06	4.28474e-06
Ehrlichia	5.4554e-06	2.98373e-06	4.27839e-06
Fluviicola	3.69791e-06	5.01991e-06	4.27336e-06
Pontibacillus	2.3261e-06	1.63051e-06	4.26299e-06
Pradoshia	3.31451e-06	2.85351e-06	4.25854e-06
Gilliamella	6.2327e-06	8.16619e-06	4.25528e-06
Mameliella	2.32981e-06	1.05364e-06	4.24946e-06
Lacibacter	3.75407e-06	4.2138e-06	4.2379e-06
Ereboglobus	3.22608e-06	1.76573e-06	4.22286e-06
Kosmotoga	2.59945e-06	2.12773e-06	4.22096e-06
Rickettsia	3.12303e-06	4.08077e-06	4.21852e-06
Spartinivicinus	3.46819e-06	7.24641e-06	4.21437e-06
Zhihengliuella	1.67829e-06	3.15781e-06	4.21238e-06
Deefgea	1.73813e-06	2.2238e-06	4.20244e-06
Fischerella	2.90269e-06	3.18628e-06	4.20212e-06
Gillisia	3.43807e-06	4.24573e-06	4.19174e-06
Paraoceanicella	2.74205e-06	2.01215e-06	4.18457e-06
Mycolicibacter	4.30364e-06	1.15931e-06	4.14616e-06
Castellaniella	3.13113e-06	2.12442e-06	4.13856e-06
Anaerolinea	4.58797e-06	2.18102e-06	4.12272e-06
Pseudescherichia	5.79256e-06	2.65018e-06	4.10432e-06
Solimonas	3.40992e-06	2.72417e-06	4.06814e-06
Hartmannibacter	1.98435e-06	7.80309e-07	4.03766e-06
Haloarcula	2.77028e-06	1.48768e-06	4.00462e-06
Pseudogulbenkiania	3.78501e-06	2.65108e-06	3.99061e-06
Stappia	2.60914e-06	1.20864e-06	3.97869e-06
Rummeliibacillus	3.75556e-06	4.13701e-06	3.96544e-06
Haloactinobacterium	2.88212e-06	1.26574e-06	3.95395e-06
Tistrella	3.20079e-06	1.53667e-06	3.94239e-06
Syntrophus	3.0653e-06	1.53663e-06	3.9416e-06
Glaesserella	4.76489e-06	4.52593e-06	3.93127e-06
Tepiditoga	5.26333e-06	3.44736e-06	3.93071e-06
Halothermothrix	3.96609e-06	3.23324e-06	3.92507e-06
Hyphobacterium	2.39463e-06	3.51055e-06	3.9186e-06
Candidatus_Methylospira	3.29614e-06	2.19e-06	3.91713e-06
Haliangium	3.05027e-06	1.70364e-06	3.91503e-06
Desulfurobacterium	2.82085e-06	2.44028e-06	3.90688e-06
Microcystis	1.99208e-06	2.20422e-06	3.90592e-06
Yokenella	7.14249e-06	2.27399e-06	3.90586e-06
Luteibacter	3.43646e-06	2.80071e-06	3.9051e-06
Propioniciclava	2.69181e-06	6.1136e-07	3.89775e-06
Sneathia	6.01692e-06	2.39914e-06	3.87694e-06
Cnuibacter	3.34842e-06	1.92272e-06	3.87496e-06
Gloeothece	3.47396e-06	3.49359e-06	3.86646e-06
Terribacillus	2.49892e-06	3.03362e-06	3.86202e-06
Lutibacter	2.08691e-06	2.0993e-06	3.85964e-06
Candidatus_Thioglobus	1.80801e-06	1.97981e-06	3.84154e-06
Azospira	2.63098e-06	8.27688e-07	3.80706e-06
Methyloceanibacter	1.82766e-06	1.65526e-06	3.791e-06
Halocella	3.81751e-06	2.84191e-06	3.78628e-06
Aquaspirillum	3.87267e-06	1.39472e-06	3.77605e-06
Ectothiorhodospira	2.14507e-06	1.80313e-06	3.77306e-06
Carboxydothermus	4.22526e-06	2.07273e-06	3.77276e-06
Persicimonas	2.389e-06	1.37135e-06	3.76608e-06
Crateriforma	1.60273e-06	1.64491e-06	3.75695e-06
Haloferax	2.1506e-06	2.08582e-06	3.75583e-06
Paenisporosarcina	3.13482e-06	2.73284e-06	3.75467e-06
Allochromatium	2.91279e-06	2.53351e-06	3.74565e-06
Zobellella	2.77206e-06	1.86774e-06	3.73609e-06
Parvibaculum	2.04682e-06	7.98469e-07	3.73305e-06
Marinobacterium	2.49965e-06	3.71072e-06	3.72794e-06
Maricaulis	1.80249e-06	1.74596e-06	3.72464e-06
Sinimarinibacterium	2.08365e-06	1.72786e-06	3.71923e-06
Thermothelomyces	2.88436e-06	2.90434e-06	3.71801e-06
Glycocaulis	2.1912e-06	1.1465e-06	3.71605e-06
Luteitalea	2.67374e-06	2.43329e-06	3.70559e-06
Nitrospirillum	1.66961e-06	1.04862e-06	3.69948e-06
Singulisphaera	2.22909e-06	1.14291e-06	3.69476e-06
Wenzhouxiangella	2.01716e-06	2.01354e-06	3.69032e-06
Salimicrobium	2.42175e-06	1.32175e-06	3.68455e-06
Pragia	3.25376e-06	2.64326e-06	3.68127e-06
Thermothielavioides	2.91921e-06	2.18882e-06	3.67825e-06
Desulfobacterium	2.17157e-06	1.21415e-06	3.67638e-06
Lacipirellula	1.64692e-06	6.58448e-07	3.67108e-06
Nitratifractor	1.94331e-06	1.06622e-06	3.66731e-06
Gemmobacter	2.33747e-06	2.00187e-06	3.65577e-06
Gracilibacillus	2.69075e-06	2.68698e-06	3.63608e-06
Kiritimatiella	3.45328e-06	1.73646e-06	3.63292e-06
Psychroserpens	3.77496e-06	2.02761e-06	3.6277e-06
Tabrizicola	2.9412e-06	3.19349e-06	3.61139e-06
Terasakiella	1.99349e-06	2.04056e-06	3.60601e-06
Buttiauxella	5.65946e-06	2.42874e-06	3.58835e-06
Jiangella	2.70999e-06	1.40275e-06	3.58231e-06
Thermoleptolyngbya	2.21296e-06	2.42941e-06	3.58204e-06
Sulfurihydrogenibium	2.73248e-06	1.76591e-06	3.57938e-06
Taylorella	2.24092e-06	9.88017e-07	3.57323e-06
Frigoriglobus	1.94786e-06	1.38617e-06	3.56045e-06
Bombella	1.99295e-06	1.03163e-06	3.54749e-06
Thermodesulfovibrio	3.70946e-06	1.65931e-06	3.53319e-06
Inhella	1.99103e-06	1.6533e-06	3.5288e-06
Kineobactrum	1.14087e-06	6.41915e-07	3.52186e-06
Algicoccus	2.3943e-06	1.82848e-06	3.51956e-06
Methylovirgula	3.00689e-06	2.94368e-06	3.48252e-06
Salinispira	1.63283e-06	1.6175e-06	3.48051e-06
Nissabacter	2.92472e-06	1.0665e-06	3.4786e-06
Novibacillus	1.42765e-06	8.84294e-07	3.46235e-06
Candidatus_Phycorickettsia	2.61207e-06	1.77402e-06	3.4551e-06
Acetohalobium	3.35041e-06	2.43257e-06	3.44609e-06
Verminephrobacter	2.36589e-06	1.50454e-06	3.44087e-06
Paucibacter	2.036e-06	1.1322e-06	3.43521e-06
Hoeflea	1.8753e-06	1.35466e-06	3.42366e-06
Oscillatoria	3.58931e-06	6.47645e-06	3.41433e-06
Halorubrum	2.4729e-06	1.69624e-06	3.39844e-06
Thermanaerovibrio	2.3379e-06	9.67846e-07	3.39785e-06
Sulfurifustis	2.19607e-06	1.15185e-06	3.37649e-06
Simkania	3.81382e-06	5.34493e-06	3.37056e-06
Sulfuritalea	2.53072e-06	2.72997e-06	3.36225e-06
Izhakiella	4.62863e-06	2.47711e-06	3.3548e-06
Marinilactibacillus	2.21924e-06	4.26728e-06	3.35353e-06
Olleya	5.39807e-06	2.4306e-06	3.34801e-06
Georgenia	2.54406e-06	1.10461e-06	3.34559e-06
Thermosulfidibacter	1.82387e-06	2.28235e-06	3.34526e-06
Kingella	3.20751e-06	5.03491e-06	3.3415e-06
Guyparkeria	2.07097e-06	9.30836e-07	3.33697e-06
Moritella	2.42829e-06	1.32566e-06	3.33395e-06
Thioflavicoccus	3.08705e-06	1.06971e-06	3.33344e-06
Undibacterium	4.39939e-06	2.34031e-06	3.33081e-06
Conexibacter	2.50229e-06	9.92231e-07	3.2822e-06
Kushneria	2.25364e-06	1.3844e-06	3.28119e-06
Tolumonas	4.80678e-06	4.4143e-06	3.26697e-06
Lonsdalea	2.15461e-06	2.6219e-06	3.25725e-06
Desulfobacula	2.04228e-06	8.28563e-07	3.25588e-06
Candidatus_Koribacter	1.7982e-06	1.33204e-06	3.25152e-06
Thiodictyon	2.3657e-06	3.04605e-06	3.24114e-06
Roseateles	2.58678e-06	1.24727e-06	3.223e-06
Desulfohalobium	1.68894e-06	1.04192e-06	3.21933e-06
Vogesella	2.53554e-06	1.9553e-06	3.20252e-06
Amylolactobacillus	1.80455e-06	3.9516e-06	3.19505e-06
Pseudanabaena	2.04194e-06	4.12677e-06	3.1882e-06
Borreliella	2.63286e-06	1.41673e-06	3.18582e-06
Beutenbergia	1.81041e-06	1.69888e-06	3.18345e-06
Octadecabacter	2.90822e-06	1.75025e-06	3.17865e-06
Tardibacter	2.82316e-06	1.67362e-06	3.17179e-06
Truepera	2.78173e-06	1.3305e-06	3.16994e-06
Fuerstia	1.82613e-06	2.143e-06	3.16804e-06
Desulfurispirillum	1.84362e-06	1.24592e-06	3.16544e-06
Candidatus_Methylopumilus	4.83291e-06	3.16119e-06	3.165e-06
Crenobacter	2.20418e-06	9.9884e-07	3.1632e-06
Jeongeupia	2.6147e-06	2.41472e-06	3.16134e-06
Gallaecimonas	1.48891e-06	1.00455e-06	3.16099e-06
Ephemeroptericola	1.39437e-06	9.82163e-07	3.15416e-06
Methanobacterium	2.00081e-06	1.1289e-06	3.15066e-06
Asaia	1.98133e-06	6.12879e-07	3.14599e-06
Scandinavium	5.9511e-06	2.35789e-06	3.14339e-06
Marinovum	1.96818e-06	6.25949e-07	3.14244e-06
Miniimonas	2.04232e-06	1.38819e-06	3.13149e-06
Kineococcus	1.87824e-06	1.2369e-06	3.12988e-06
Conchiformibius	4.31983e-06	4.09899e-06	3.1193e-06
Muriicola	1.68694e-06	1.54723e-06	3.11438e-06
Kribbella	2.03935e-06	1.20524e-06	3.09794e-06
Candidatus_Reidiella	1.48983e-06	1.87777e-06	3.08916e-06
Congregibacter	1.36796e-06	2.73637e-07	3.08738e-06
Noviherbaspirillum	2.56398e-06	1.24759e-06	3.08536e-06
Phenylobacterium	1.61747e-06	7.07776e-07	3.08268e-06
Phycisphaera	2.19009e-06	6.26938e-07	3.07736e-06
Frateuria	1.79725e-06	1.60479e-06	3.07026e-06
Hydrogenobacter	1.30012e-06	3.74929e-07	3.06097e-06
Neptunomonas	2.40547e-06	2.30535e-06	3.05884e-06
Pelistega	2.09513e-06	2.48597e-06	3.0571e-06
Natronomonas	1.84139e-06	7.16023e-07	3.0458e-06
Terricaulis	1.80671e-06	1.25588e-06	3.04297e-06
Pyrococcus	1.71795e-06	2.25628e-06	3.04267e-06
Methylosinus	2.09109e-06	1.12159e-06	3.03723e-06
Granulosicoccus	1.30257e-06	1.41894e-06	3.03562e-06
Desulfobacca	2.05001e-06	7.00089e-07	3.0301e-06
Hirschia	2.32542e-06	1.21811e-06	3.01176e-06
Candidatus_Gullanella	2.75789e-06	1.89638e-06	3.01162e-06
Ferrimonas	2.7043e-06	2.59067e-06	2.99734e-06
Steroidobacter	2.05428e-06	1.17385e-06	2.98614e-06
Rhizorhabdus	2.2485e-06	2.42056e-06	2.98544e-06
Oceanihabitans	2.04489e-06	5.47205e-07	2.98535e-06
Thermoactinomyces	2.61788e-06	1.77359e-06	2.98221e-06
Ancylobacter	2.20446e-06	6.47737e-07	2.97892e-06
Lacimicrobium	2.2336e-06	1.797e-06	2.95973e-06
Dehalogenimonas	3.7075e-06	1.46467e-06	2.95482e-06
Pseudolabrys	3.2649e-06	1.31264e-06	2.94047e-06
Vitreoscilla	2.49091e-06	1.42236e-06	2.93094e-06
Gibbsiella	3.00766e-06	2.84863e-06	2.93009e-06
Arenibacter	1.84673e-06	2.20541e-06	2.92965e-06
Catenovulum	2.03142e-06	1.96764e-06	2.92737e-06
Rhodovulum	3.03765e-06	1.60625e-06	2.92416e-06
Shimwellia	9.88805e-06	2.63311e-06	2.92151e-06
Atlantibacter	5.13701e-06	2.73225e-06	2.90894e-06
Candidatus_Endolissoclinum	1.49802e-06	7.38654e-07	2.89573e-06
Arsenicicoccus	1.52041e-06	6.90974e-07	2.89458e-06
Gallionella	1.785e-06	2.11041e-06	2.8779e-06
Stella	1.51384e-06	7.25283e-07	2.87392e-06
Methylocella	4.08758e-06	1.09118e-06	2.86743e-06
Paraliobacillus	2.51322e-06	2.03998e-06	2.85145e-06
Gajwadongvirus	0	0	2.84419e-06
Thermomonospora	2.74585e-06	8.35442e-07	2.8357e-06
Aromatoleum	2.25509e-06	2.07248e-06	2.83376e-06
Stanieria	2.13301e-06	3.33344e-06	2.83375e-06
Salinimonas	3.12776e-06	2.11985e-06	2.8302e-06
Oryzomicrobium	2.15044e-06	1.55364e-06	2.81859e-06
Mycoavidus	1.62998e-06	5.06037e-07	2.79937e-06
Zygosaccharomyces	2.00886e-06	3.04245e-06	2.78963e-06
Microvirgula	2.10544e-06	1.56688e-06	2.7816e-06
Pseudorhodoplanes	1.30927e-06	5.21863e-07	2.77429e-06
Methylococcus	2.02444e-06	1.97398e-06	2.77024e-06
Plesiomonas	1.46066e-06	1.37264e-06	2.7661e-06
Thioploca	9.64661e-07	3.46288e-07	2.76425e-06
Limnohabitans	2.82765e-06	2.67094e-06	2.75062e-06
Yoonia	1.56582e-06	1.97669e-06	2.7479e-06
Acidiferrobacter	1.85247e-06	1.67705e-06	2.74364e-06
Galbibacter	2.18945e-06	1.75148e-06	2.73816e-06
Halomicronema	2.85762e-06	1.63605e-06	2.72548e-06
Coraliomargarita	1.82434e-06	1.43036e-06	2.72524e-06
Candidatus_Sulcia	2.62092e-06	3.20288e-06	2.71962e-06
Janibacter	1.75302e-06	1.86051e-06	2.71387e-06
Fervidobacterium	2.95968e-06	2.26628e-06	2.71054e-06
Aquicella	1.90646e-06	1.13829e-06	2.70802e-06
Elusimicrobium	2.60528e-06	1.58475e-06	2.70607e-06
Chloracidobacterium	1.96789e-06	1.18804e-06	2.70119e-06
Chlamydia	3.46569e-06	2.68708e-06	2.69252e-06
Parascardovia	5.29272e-06	6.39984e-06	2.68536e-06
Bradymonas	2.29229e-06	1.79055e-06	2.67267e-06
Ilumatobacter	1.63291e-06	1.16722e-06	2.67224e-06
Candidatus_Phaeomarinobacter	1.15755e-06	1.07866e-06	2.66798e-06
Talaromyces	2.49976e-06	2.48905e-06	2.66549e-06
Caldilinea	1.91367e-06	1.27477e-06	2.66074e-06
Archaeoglobus	2.4335e-06	1.33983e-06	2.65227e-06
Marisediminicola	1.52292e-06	1.10419e-06	2.64226e-06
Schlegelella	1.45053e-06	1.44598e-06	2.63769e-06
Chthonomonas	2.41584e-06	1.24277e-06	2.63538e-06
Bacteriovorax	2.33824e-06	2.27121e-06	2.63088e-06
Tepidiforma	3.06847e-06	9.28108e-07	2.62341e-06
Psychromonas	3.15784e-06	1.56889e-06	2.62326e-06
Candidatus_Puniceispirillum	7.55743e-07	7.12227e-07	2.62058e-06
Nautilia	2.52018e-06	1.52014e-06	2.61958e-06
Thermodesulfobacterium	3.0869e-06	1.93273e-06	2.60793e-06
Syntrophomonas	1.84023e-06	1.30655e-06	2.60375e-06
Azorhizobium	2.28488e-06	2.32003e-06	2.59651e-06
Siansivirga	1.88345e-06	2.94647e-06	2.59192e-06
Tomitella	1.72766e-06	1.38708e-06	2.5882e-06
Yarrowia	1.65879e-06	1.53819e-06	2.584e-06
Cobetia	1.76317e-06	1.92725e-06	2.58173e-06
Parasphingopyxis	1.20667e-06	8.17737e-07	2.58097e-06
Plantactinospora	1.57612e-06	2.37952e-06	2.57789e-06
Thiocystis	2.56119e-06	9.41305e-07	2.56768e-06
Microterricola	1.79673e-06	9.70863e-07	2.55809e-06
Cetia	1.22705e-06	1.03501e-06	2.5567e-06
Methanocaldococcus	2.59095e-06	1.39071e-06	2.55549e-06
Turneriella	1.62457e-06	7.91832e-07	2.55423e-06
Euzebya	1.58314e-06	6.41867e-07	2.54848e-06
Caldithrix	1.50232e-06	1.70586e-06	2.54802e-06
Mycetocola	1.42412e-06	9.00994e-07	2.54161e-06
Wigglesworthia	1.94481e-06	2.56372e-06	2.53755e-06
Piscirickettsia	1.26628e-06	1.25663e-06	2.5342e-06
Halothiobacillus	1.40643e-06	6.74163e-07	2.53295e-06
Bremerella	1.56933e-06	1.37826e-06	2.52853e-06
Sulfurivermis	2.85947e-06	1.18265e-06	2.5249e-06
Actinosynnema	1.21263e-06	1.71441e-07	2.52362e-06
Xylella	1.56424e-06	9.90504e-07	2.5211e-06
Halobacterium	1.30022e-06	4.18549e-07	2.52019e-06
Candidatus_Sneabacter	2.19746e-06	2.34343e-06	2.5198e-06
Immundisolibacter	1.53054e-06	9.6005e-07	2.51676e-06
Xylanimonas	1.61594e-06	9.85046e-07	2.51269e-06
Radiobacillus	2.40952e-06	2.8029e-06	2.51244e-06
Methanoregula	1.43435e-06	1.17708e-06	2.50534e-06
Epidermidibacterium	2.06679e-06	8.44594e-07	2.50175e-06
Jannaschia	1.28279e-06	6.54784e-07	2.49947e-06
Brevefilum	2.67922e-06	2.01348e-06	2.49796e-06
Micavibrio	1.63238e-06	1.21354e-06	2.49677e-06
Thermodesulfobium	2.35315e-06	8.05878e-07	2.49389e-06
Desulfurella	9.94689e-07	7.51746e-07	2.48872e-06
Chondrocystis	2.081e-06	1.54617e-06	2.48549e-06
Sphingosinithalassobacter	1.50538e-06	4.24603e-07	2.48486e-06
Roseobacter	2.65069e-06	2.28738e-06	2.48323e-06
Vulgatibacter	1.6688e-06	1.33867e-06	2.4778e-06
Leptospirillum	1.88304e-06	6.31369e-07	2.47212e-06
Dictyoglomus	2.95122e-06	1.56857e-06	2.46531e-06
Scytonema	1.97528e-06	9.52497e-07	2.46072e-06
Methanomethylovorans	2.02168e-06	1.41684e-06	2.44509e-06
Nodularia	6.29595e-07	2.10771e-06	2.44448e-06
Thalassotalea	2.02246e-06	1.66043e-06	2.43917e-06
Natrinema	1.47842e-06	1.12749e-06	2.43644e-06
Gynuella	2.63257e-06	1.67212e-06	2.43605e-06
Dolichospermum	2.22766e-06	2.42507e-06	2.43363e-06
Sedimenticola	1.19604e-06	8.70854e-07	2.43327e-06
Rheinheimera	2.61918e-06	1.12184e-06	2.42861e-06
Dermatophilus	1.90376e-06	7.4119e-07	2.42503e-06
Rhadinovirus	1.76405e-06	1.6829e-06	2.40854e-06
Hylemonella	2.93319e-06	1.70251e-06	2.40442e-06
Nitratireductor	2.01943e-06	7.70005e-07	2.40009e-06
Auricoccus	1.40858e-06	2.31992e-06	2.39948e-06
Natranaerobius	1.47765e-06	1.67355e-06	2.39764e-06
Methylocaldum	2.29312e-06	2.0667e-06	2.39572e-06
Oligella	1.10115e-06	1.04344e-06	2.3937e-06
Rhodoplanes	2.15264e-06	9.70429e-07	2.39213e-06
Sporolactobacillus	2.17797e-06	1.52971e-06	2.38402e-06
Candidatus_Blochmannia	2.5152e-06	1.89194e-06	2.37932e-06
Thermochromatium	2.06573e-06	7.01104e-07	2.36416e-06
Mycetohabitans	2.05201e-06	1.58644e-06	2.3538e-06
Profundibacter	1.45853e-06	6.68734e-07	2.34662e-06
Micropruina	1.19938e-06	2.53106e-07	2.33398e-06
Roseimaritima	1.55165e-06	8.35118e-07	2.33335e-06
Skermanella	1.59862e-06	1.25336e-06	2.33044e-06
Oerskovia	1.59796e-06	4.70338e-07	2.32654e-06
Luteolibacter	4.3637e-06	2.29224e-06	2.31723e-06
Aurantimicrobium	1.59978e-06	1.66724e-06	2.31527e-06
Phytobacter	7.47157e-06	1.53037e-06	2.31075e-06
Brochothrix	2.80489e-06	4.58267e-06	2.31038e-06
Defluviimonas	1.12735e-06	1.14143e-06	2.3085e-06
Thioclava	8.9483e-07	8.03835e-07	2.30544e-06
Raineyella	9.24688e-07	4.09537e-07	2.30015e-06
Lentzea	1.66134e-06	4.56683e-07	2.29894e-06
Lacunisphaera	3.34867e-06	1.14106e-06	2.29036e-06
Dinoroseobacter	1.57937e-06	7.9082e-07	2.28754e-06
Nibricoccus	1.98975e-06	1.04207e-06	2.28667e-06
Methanocella	2.16319e-06	9.79112e-07	2.28297e-06
Croceibacter	1.1822e-06	7.31536e-07	2.28279e-06
Defluviitoga	2.84188e-06	1.23581e-06	2.28252e-06
Egicoccus	1.19456e-06	4.32919e-07	2.25175e-06
Simplicispira	2.09319e-06	7.47009e-07	2.23967e-06
Thermosediminibacter	3.14486e-06	6.15076e-07	2.23867e-06
Oceanithermus	2.06039e-06	9.48572e-07	2.22763e-06
Furfurilactobacillus	1.74947e-06	3.72461e-06	2.22546e-06
Dolosigranulum	4.12649e-06	4.4234e-06	2.22519e-06
Nitrosopumilus	1.36167e-06	1.26503e-06	2.2186e-06
Ruania	1.84069e-06	4.67585e-07	2.2134e-06
Sanguibacter	1.72714e-06	1.33021e-06	2.20573e-06
Acidothermus	9.29103e-07	1.24117e-07	2.20492e-06
Desulfomonile	1.12552e-06	4.92027e-07	2.20175e-06
Kutzneria	1.6827e-06	7.71883e-07	2.19709e-06
Magnetococcus	1.40383e-06	1.17902e-06	2.18635e-06
Parasaccharibacter	1.74435e-06	1.40611e-06	2.18497e-06
Psychrobacillus	1.70137e-06	3.3961e-06	2.17808e-06
Fructilactobacillus	2.6002e-05	1.45829e-05	2.1753e-06
Reinekea	1.13901e-06	4.56089e-07	2.17419e-06
Neokomagataea	8.7797e-07	7.18606e-07	2.17159e-06
Scardovia	1.82117e-06	5.55644e-06	2.17052e-06
Georhizobium	2.17923e-06	5.04e-07	2.16115e-06
Confluentimicrobium	1.61292e-06	5.91609e-08	2.15981e-06
Marichromatium	1.80633e-06	1.47518e-06	2.15903e-06
Nitrobacter	1.50595e-06	5.41261e-07	2.15369e-06
Caminibacter	1.91949e-06	1.15849e-06	2.15203e-06
Altibacter	1.59612e-06	1.1225e-06	2.15169e-06
Bacterioplanes	1.69418e-06	1.24669e-06	2.14399e-06
Synechocystis	2.12676e-06	1.34527e-06	2.13531e-06
Thiolapillus	1.58152e-06	1.39277e-06	2.13382e-06
Sphaerospermopsis	2.32665e-06	9.67057e-07	2.13084e-06
Methanohalophilus	2.46893e-06	1.75591e-06	2.12725e-06
Jonesia	1.59612e-06	1.24174e-06	2.10909e-06
Bombilactobacillus	1.52385e-06	7.02546e-06	2.09821e-06
Desulfocapsa	1.34634e-06	1.68004e-06	2.08075e-06
Gloeocapsa	1.70514e-06	2.68429e-06	2.08016e-06
Amphibacillus	2.59527e-06	4.90545e-06	2.0795e-06
Marinitoga	1.14301e-06	9.25635e-07	2.07859e-06
Planctopirus	1.45039e-06	9.30049e-07	2.07804e-06
Halorhodospira	1.46047e-06	1.43776e-06	2.07586e-06
Catenulispora	2.92099e-06	4.79862e-07	2.07112e-06
Pseudohongiella	1.89973e-06	2.67058e-06	2.06805e-06
Ferrovibrio	1.39756e-06	3.80021e-07	2.06787e-06
Snodgrassella	1.60758e-06	1.25358e-06	2.05838e-06
Melittangium	2.03033e-06	4.2417e-06	2.05737e-06
Jeotgalicoccus	1.45841e-06	8.61828e-07	2.05471e-06
Kytococcus	1.08589e-06	5.60049e-07	2.04368e-06
Thiomicrospira	1.42695e-06	1.91281e-06	2.04102e-06
Methyloversatilis	1.68779e-06	1.38149e-06	2.03923e-06
Thermosipho	2.57455e-06	1.2721e-06	2.03593e-06
Blastococcus	1.46534e-06	7.21631e-07	2.03459e-06
Sugiyamaella	1.81928e-06	9.78192e-07	2.02753e-06
Friedmanniella	1.40431e-06	6.88247e-07	2.02677e-06
Novosphingopyxis	1.09675e-06	5.31382e-07	2.01079e-06
Methanocorpusculum	1.60593e-06	1.06397e-06	2.00935e-06
Pelagibaca	1.25515e-06	3.80898e-07	2.00066e-06
Neomicrococcus	1.25587e-06	5.37394e-07	1.98705e-06
Isoptericola	2.05187e-06	5.75656e-07	1.98686e-06
Polymorphum	1.23399e-06	2.59239e-07	1.98399e-06
Renibacterium	1.52386e-06	2.76004e-06	1.9716e-06
Silvanigrella	2.05963e-06	1.87487e-06	1.9704e-06
Haematobacter	1.87188e-06	1.20141e-06	1.95537e-06
Candidatus_Carsonella	2.06588e-06	1.13041e-06	1.94356e-06
Acidianus	1.83398e-06	2.13414e-06	1.93381e-06
Roseococcus	2.01878e-06	3.42685e-07	1.93135e-06
Thermobaculum	1.34734e-06	4.94491e-07	1.92215e-06
Youhaiella	1.04132e-06	6.39142e-07	1.92073e-06
Candidatus_Cloacimonas	1.47698e-06	6.9887e-07	1.91601e-06
Afipia	9.29399e-07	4.12975e-07	1.91223e-06
Diaminobutyricimonas	1.39486e-06	5.50144e-07	1.90532e-06
Desulfotalea	1.7735e-06	7.98549e-07	1.89914e-06
Sporisorium	1.98197e-06	1.06544e-06	1.89567e-06
Kazachstania	1.7223e-06	9.41767e-07	1.89561e-06
Candidatus_Nesciobacter	9.3793e-07	5.8929e-07	1.89341e-06
Flexistipes	1.51407e-06	2.30409e-06	1.88545e-06
Actinomarinicola	2.0088e-06	5.11003e-07	1.88228e-06
Methylophilus	1.6038e-06	6.13761e-07	1.86921e-06
Magnetospira	1.1969e-06	6.52729e-07	1.86268e-06
Tatlockia	9.62163e-07	3.65924e-07	1.85858e-06
Labrys	2.20759e-06	2.46968e-06	1.85508e-06
Methanolacinia	9.34167e-07	3.63966e-07	1.84734e-06
Oblitimonas	5.15564e-07	2.4699e-07	1.8473e-06
Entomomonas	1.31484e-06	1.27982e-06	1.84564e-06
Endomicrobium	1.98302e-06	2.63628e-06	1.84419e-06
Hippea	1.41585e-06	5.67224e-07	1.82234e-06
Rubinisphaera	2.22149e-06	2.54641e-06	1.82151e-06
Methylobacillus	1.1533e-06	1.04611e-06	1.82033e-06
Thermovirga	2.46206e-06	1.039e-06	1.81474e-06
Aerosticca	1.25758e-06	6.74091e-07	1.81434e-06
Swingsia	1.04192e-06	1.28779e-06	1.81243e-06
Avibacterium	2.71454e-06	3.19145e-06	1.80653e-06
Thermobifida	1.12769e-06	3.28078e-07	1.80283e-06
Rouxiella	9.46318e-07	7.3802e-07	1.80162e-06
Parashewanella	1.28989e-06	9.74398e-07	1.79765e-06
Dermacoccus	1.15407e-06	3.20633e-07	1.79603e-06
Ichthyobacterium	1.64135e-06	1.27848e-06	1.78676e-06
Candidatus_Syntrophocurvum	2.67802e-06	2.36337e-06	1.78269e-06
Limnoglobus	1.25426e-06	1.65858e-06	1.78141e-06
Rhodopirellula	9.38953e-07	5.22316e-07	1.76417e-06
Simiduia	1.15503e-06	6.19418e-07	1.75379e-06
Gilvibacter	1.20565e-06	1.39893e-06	1.75143e-06
Curvibacter	1.31184e-06	1.06012e-06	1.7506e-06
Saliniradius	8.79182e-07	5.2272e-07	1.74936e-06
Breoghania	8.09646e-07	6.58545e-07	1.74571e-06
Scheffersomyces	1.03294e-06	6.09575e-07	1.74172e-06
Maritalea	1.38808e-06	6.44925e-07	1.73693e-06
Zymobacter	1.61353e-06	2.08597e-06	1.72901e-06
Gallibacterium	4.22301e-06	1.85853e-06	1.72586e-06
Ahniella	1.14591e-06	7.88645e-07	1.72332e-06
Monaibacterium	9.8321e-07	2.54699e-07	1.72131e-06
Lawsonella	1.74043e-06	2.04468e-05	1.71841e-06
Methanothermococcus	8.95123e-07	7.72683e-07	1.71138e-06
Methylotenera	1.08045e-06	1.17975e-06	1.70718e-06
Neorickettsia	1.14397e-06	5.41404e-07	1.70597e-06
Tolypothrix	1.06037e-06	1.50781e-06	1.70308e-06
Liberibacter	1.98762e-06	1.35623e-06	1.69782e-06
Obesumbacterium	1.06559e-06	1.37426e-05	1.68562e-06
Thalassococcus	1.07053e-06	3.16893e-07	1.68507e-06
Pelagibacterium	1.2998e-06	5.64701e-07	1.67996e-06
Oecophyllibacter	1.59347e-06	3.06171e-07	1.6719e-06
Neoasaia	1.36373e-06	3.12216e-07	1.66752e-06
Anaplasma	1.06891e-06	9.75511e-07	1.66684e-06
Mesotoga	1.31435e-06	9.21043e-07	1.66445e-06
Candidatus_Symbiobacter	1.16615e-06	1.00567e-06	1.66419e-06
Sulfuricurvum	1.01887e-06	7.49513e-07	1.65798e-06
Pimelobacter	1.24872e-06	2.95176e-07	1.65314e-06
Grimontia	1.04658e-06	8.25001e-07	1.64758e-06
Halotalea	1.26934e-06	1.93783e-06	1.6285e-06
Egibacter	1.34983e-06	6.54919e-07	1.62191e-06
Paenalcaligenes	1.58234e-06	1.02559e-06	1.61565e-06
Winkia	1.01853e-06	6.74867e-07	1.61142e-06
Aquifex	7.68661e-07	1.05238e-06	1.60532e-06
Actinobaculum	1.12068e-06	3.5963e-07	1.60149e-06
Sinomonas	7.89241e-07	2.26587e-07	1.59973e-06
Gryllotalpicola	8.87286e-07	6.97152e-07	1.59735e-06
Halalkaliarchaeum	4.30806e-07	1.53776e-07	1.59445e-06
Mobilicoccus	1.40791e-06	5.24294e-07	1.59194e-06
Candidatus_Bipolaricaulis	9.38042e-07	6.25704e-07	1.58802e-06
Deferribacter	1.43467e-06	1.27869e-06	1.58467e-06
Salinisphaera	6.70196e-07	2.85526e-07	1.58428e-06
Actinopolymorpha	7.41877e-07	4.16659e-07	1.58051e-06
Chondromyces	1.10993e-06	8.57377e-07	1.57585e-06
Microcoleus	7.91504e-07	1.62822e-06	1.57449e-06
Actinotalea	9.16497e-07	2.96128e-07	1.57252e-06
Pseudohalocynthiibacter	6.60735e-07	4.85804e-08	1.57233e-06
Lederbergvirus	0	7.35095e-07	1.57061e-06
Coxiella	1.029e-06	2.06479e-06	1.56763e-06
Boseongicola	1.42906e-06	5.25696e-07	1.564e-06
Chamaesiphon	1.16024e-06	7.22855e-07	1.55338e-06
Paraoerskovia	1.09625e-06	7.49219e-07	1.54278e-06
Pseudoarcobacter	1.42637e-06	1.03731e-06	1.53138e-06
Thermosulfurimonas	1.24355e-06	4.29859e-07	1.52876e-06
Methanofervidicoccus	5.11931e-07	6.96787e-07	1.52765e-06
Dichelobacter	4.6725e-07	4.17413e-07	1.52652e-06
Marinithermus	1.4881e-06	3.58189e-07	1.52517e-06
Pseudorhodobacter	8.94373e-07	8.47165e-07	1.52491e-06
Methanolobus	1.62599e-06	7.18636e-07	1.52397e-06
Chitinolyticbacter	1.47466e-06	1.95655e-06	1.52383e-06
Maribius	8.79279e-07	3.71885e-07	1.52338e-06
Marmoricola	9.3489e-07	5.62765e-07	1.52253e-06
Methanothrix	1.16327e-06	3.89531e-07	1.51852e-06
Candidatus_Annandia	1.23434e-06	7.6291e-07	1.51555e-06
Paraphotobacterium	1.26781e-06	1.49161e-06	1.50522e-06
Tardiphaga	1.36334e-06	3.10751e-06	1.49925e-06
Modestobacter	9.3203e-07	1.23265e-06	1.492e-06
Ketobacter	9.37718e-07	3.23305e-07	1.48929e-06
Gluconacetobacter	1.14569e-06	1.1557e-06	1.48795e-06
Rhodomicrobium	1.79625e-06	6.01248e-07	1.48406e-06
Silicimonas	1.72704e-06	5.96655e-07	1.47697e-06
Halogeometricum	1.27192e-06	8.05169e-07	1.47651e-06
Fimbriimonas	9.79881e-07	1.0438e-06	1.46684e-06
Tateyamaria	9.45604e-07	5.93846e-07	1.46519e-06
Candidatus_Aquiluna	5.82379e-07	2.28069e-06	1.46034e-06
Nitrincola	1.08421e-06	7.90849e-07	1.45409e-06
Halolamina	5.29109e-07	1.58943e-07	1.44831e-06
Aminobacterium	1.07662e-06	3.95173e-07	1.44478e-06
Pseudothermotoga	1.79921e-06	1.21311e-06	1.43357e-06
Candidatus_Prometheoarchaeum	1.5594e-06	9.85649e-07	1.42804e-06
Acidibrevibacterium	1.4507e-06	9.08065e-07	1.42515e-06
Sideroxydans	2.2005e-06	1.24708e-06	1.42302e-06
Dokdonella	9.3257e-07	6.09637e-07	1.41181e-06
Oleiphilus	1.04865e-06	6.25671e-07	1.40888e-06
Stackebrandtia	1.17871e-06	4.19922e-07	1.40641e-06
Planktothrix	1.0759e-06	8.2267e-07	1.40097e-06
Roseicitreum	1.05651e-06	6.05016e-07	1.39146e-06
Mumia	8.0192e-07	5.12114e-07	1.3835e-06
Auraticoccus	1.12004e-06	5.65975e-07	1.38279e-06
Suicoccus	3.10973e-06	4.53989e-06	1.38209e-06
Tetrasphaera	1.12757e-06	6.13609e-07	1.38128e-06
Pararhodospirillum	8.34351e-07	5.79845e-07	1.36551e-06
Oceanicola	7.21374e-07	8.3674e-07	1.36436e-06
Ketogulonicigenium	1.38332e-06	8.12747e-07	1.35768e-06
Lichenihabitans	1.21353e-06	1.0196e-06	1.35354e-06
Dactylococcopsis	1.46656e-07	2.31876e-08	1.35157e-06
Sulfolobus	1.04678e-06	7.79516e-07	1.35124e-06
Methylacidiphilum	1.44101e-06	5.34863e-07	1.34694e-06
Actinotignum	8.42573e-07	5.68179e-07	1.34511e-06
Schizosaccharomyces	1.40038e-06	9.31537e-07	1.33032e-06
Natronorubrum	1.13418e-06	7.8742e-07	1.32478e-06
Thermovibrio	5.45963e-07	5.3652e-07	1.3237e-06
Luteimicrobium	1.23104e-06	7.38747e-07	1.30549e-06
Haematospirillum	6.61434e-07	5.0271e-07	1.30166e-06
Persephonella	1.42116e-06	7.99184e-07	1.29959e-06
Hydrogenobaculum	1.5204e-06	5.11032e-07	1.2941e-06
Caldisericum	1.08363e-06	8.04405e-07	1.29215e-06
Permianibacter	9.11662e-07	4.39096e-07	1.28602e-06
Waddlia	1.33448e-06	1.85489e-06	1.27468e-06
Antarctobacter	9.42428e-07	7.53947e-07	1.26986e-06
Ciceribacter	1.17096e-06	4.32773e-07	1.26618e-06
Arenimonas	7.83917e-07	7.20489e-07	1.26204e-06
Halocynthiibacter	3.57317e-07	1.00235e-07	1.26145e-06
Zymoseptoria	8.28749e-07	4.56139e-07	1.2506e-06
Ferriphaselus	9.99228e-07	5.38689e-07	1.24737e-06
Halosimplex	6.71122e-07	4.53874e-07	1.24303e-06
Melaminivora	1.19122e-06	1.29637e-06	1.2429e-06
Salinivibrio	1.64598e-06	1.3091e-06	1.22402e-06
Citricoccus	7.43576e-07	7.55734e-07	1.22032e-06
Indioceanicola	8.30211e-07	3.3083e-07	1.21604e-06
Candidatus_Halobonum	6.07332e-07	3.72434e-07	1.20452e-06
Methanococcoides	1.26489e-06	2.73675e-07	1.20118e-06
Herbiconiux	6.79753e-07	1.76929e-06	1.19675e-06
Candidatus_Nardonella	1.38219e-06	5.28849e-07	1.19628e-06
Hydrogenophilus	7.64204e-07	3.75593e-07	1.19333e-06
Halomicrobium	3.29137e-07	1.10256e-07	1.18842e-06
Cyanobacterium	1.62359e-06	1.70159e-06	1.17557e-06
Salinispora	8.08985e-07	1.00576e-06	1.17418e-06
Debaryomyces	7.73858e-07	1.08851e-06	1.16116e-06
Plantibacter	7.77034e-07	7.28575e-07	1.16066e-06
Tuwongella	1.04904e-06	4.43225e-07	1.16057e-06
Salaquimonas	1.1105e-06	1.2844e-06	1.16044e-06
Thermoplasma	3.61124e-07	3.17786e-07	1.14896e-06
Bythopirellula	9.91018e-07	9.53781e-07	1.14735e-06
Hydrocarboniclastica	1.16419e-06	2.26127e-07	1.14433e-06
Thermanaeromonas	1.37873e-06	7.44116e-07	1.14297e-06
Candidatus_Vesicomyosocius	3.69962e-07	9.63496e-08	1.14216e-06
Jedunavirus	0	0	1.13957e-06
Segniliparus	6.25644e-07	2.47509e-07	1.13544e-06
Agarilytica	1.81104e-06	8.33249e-07	1.13172e-06
Limnobaculum	1.02806e-06	6.41865e-07	1.12094e-06
Psychroflexus	9.41558e-07	4.84191e-07	1.11454e-06
Acidimicrobium	4.59731e-07	3.62919e-07	1.09797e-06
Thermosynechococcus	8.82611e-07	2.00046e-07	1.09506e-06
Caldimicrobium	9.19246e-07	1.02521e-06	1.09417e-06
Mycolicibacillus	7.39249e-07	1.52013e-06	1.08933e-06
Alloactinosynnema	5.14837e-07	1.58935e-07	1.08161e-06
Orientia	1.02289e-06	1.89083e-06	1.08066e-06
Thermodesulfatator	1.2897e-06	1.3497e-06	1.07704e-06
Auritidibacter	4.45792e-07	1.90654e-07	1.06889e-06
Geodermatophilus	1.37137e-06	1.2762e-06	1.06508e-06
Methanomassiliicoccus	7.29256e-07	4.18919e-07	1.06241e-06
Frigoribacterium	1.15763e-06	6.35052e-07	1.05694e-06
Cercospora	8.83884e-07	7.05471e-07	1.04644e-06
Jatrophihabitans	6.85567e-07	4.49509e-07	1.04595e-06
Cyanothece	8.12092e-07	7.23095e-07	1.04126e-06
Nitrososphaera	4.33953e-07	4.37925e-07	1.03372e-06
Rippkaea	6.77811e-07	5.7096e-07	1.03277e-06
Beijerinckia	1.82974e-06	1.13433e-07	1.03261e-06
Parvularcula	5.16951e-07	1.99148e-07	1.03155e-06
Salinicola	8.07005e-07	1.2513e-06	1.01076e-06
Candidatus_Hamiltonella	2.07123e-06	9.01275e-07	1.01025e-06
Qipengyuania	5.20074e-07	6.06855e-07	1.01003e-06
Nordella	1.19016e-06	4.38766e-07	1.00582e-06
Basilea	2.50347e-06	8.63057e-07	9.93278e-07
Protaetiibacter	1.28698e-06	3.49616e-07	9.93262e-07
Cylindrospermum	5.82599e-07	1.53081e-07	9.88873e-07
Rickettsiella	5.62464e-07	5.28509e-07	9.88605e-07
Oceanicoccus	7.88768e-07	5.94245e-07	9.81036e-07
Acidisarcina	2.58988e-06	4.46557e-06	9.71172e-07
Coprothermobacter	1.99831e-07	3.57396e-07	9.57537e-07
Oligotropha	5.67991e-07	2.38845e-07	9.54319e-07
Fluoribacter	6.06067e-07	1.88014e-07	9.53647e-07
Pyruvatibacter	8.12734e-07	5.93977e-07	9.34979e-07
Citromicrobium	9.44296e-07	6.21868e-07	9.34171e-07
Roseitalea	5.31577e-07	5.00246e-07	9.32094e-07
Saccharospirillum	7.7308e-07	7.21766e-07	9.29552e-07
Trichodesmium	9.25306e-07	1.39542e-06	9.27316e-07
Halobellus	5.05548e-07	9.07714e-08	9.20592e-07
Devriesea	6.22088e-07	3.71225e-07	9.1579e-07
Austwickia	5.73733e-07	5.43915e-07	9.1562e-07
Nitrosarchaeum	4.52055e-07	7.32987e-07	9.13148e-07
Allofrancisella	1.46352e-06	4.27764e-07	9.11523e-07
Cetovirus	1.8025e-07	5.34546e-08	9.10446e-07
Candidatus_Atelocyanobacterium	5.94305e-07	3.65408e-07	9.10271e-07
Thermofilum	6.96618e-07	1.74837e-07	9.08807e-07
Natrarchaeobaculum	5.60442e-07	1.31446e-07	8.99965e-07
Actinopolyspora	6.88077e-07	5.75717e-07	8.98165e-07
Moineauvirus	2.79812e-05	6.19663e-06	8.89483e-07
Thermobispora	7.40254e-07	3.74626e-07	8.83909e-07
Ustilago	2.58033e-06	1.4301e-06	8.70387e-07
Candidatus_Nanopelagicus	1.58867e-06	1.69662e-06	8.63957e-07
Methylovulum	8.21552e-07	2.40351e-07	8.63124e-07
Intrasporangium	5.49959e-07	1.21233e-07	8.55045e-07
Alysiella	4.02293e-07	2.26802e-07	8.5259e-07
Frondihabitans	8.50674e-07	2.67987e-07	8.30104e-07
Ureaplasma	1.09269e-06	1.07061e-06	8.23761e-07
Llyrvirus	1.11523e-06	5.72846e-07	8.22635e-07
Candidatus_Methanomethylophilus	4.98493e-05	9.97274e-07	8.22358e-07
Chroococcidiopsis	7.92946e-07	1.42796e-07	8.0929e-07
Chania	8.05221e-07	4.79389e-07	8.05098e-07
Methyloligella	8.64688e-07	4.78517e-07	8.0303e-07
Oxynema	7.33414e-07	7.80053e-07	7.9564e-07
Athalassotoga	6.70557e-07	7.17533e-07	7.95417e-07
Anabaenopsis	7.10901e-07	4.63145e-07	7.94206e-07
Pajaroellobacter	6.10013e-07	2.09548e-07	7.82973e-07
Halorhabdus	4.72797e-07	4.1696e-07	7.6704e-07
Pistricoccus	8.95326e-07	8.60335e-07	7.65168e-07
Methanoculleus	7.04265e-07	3.28064e-07	7.61874e-07
Pseudactinotalea	1.03875e-06	1.01556e-06	7.58135e-07
Beggiatoa	5.82337e-07	1.82276e-07	7.57489e-07
Chromohalobacter	7.28878e-07	2.59823e-07	7.51739e-07
Filomicrobium	3.9285e-07	2.87143e-07	7.51201e-07
Simplexvirus	3.76948e-07	6.47915e-07	7.49852e-07
Candidatus_Doolittlea	5.79028e-07	3.91744e-07	7.45395e-07
Candidatus_Purcelliella	5.19333e-07	1.42059e-07	7.44345e-07
Rhodobaca	9.18299e-07	4.27367e-07	7.40632e-07
Candidatus_Hepatoplasma	8.11446e-07	3.41586e-07	7.38368e-07
Candidatus_Fonsibacter	9.14183e-07	7.73998e-07	7.05073e-07
Pichia	7.88262e-07	1.12667e-06	6.90894e-07
Glaciihabitans	7.40105e-07	1.00597e-07	6.89048e-07
Trichormus	1.0806e-06	3.49428e-07	6.84664e-07
Leminorella	9.14652e-07	8.50704e-07	6.70799e-07
Litoricola	4.28615e-07	4.95296e-07	6.62238e-07
Oricola	1.23691e-06	6.57202e-07	6.5939e-07
Torulaspora	1.81956e-06	1.10352e-06	6.51404e-07
Luteipulveratus	6.97706e-07	3.73176e-07	6.4981e-07
Haloplanus	3.0572e-07	7.19449e-07	6.48033e-07
Cohaesibacter	4.6274e-07	2.62903e-07	6.3954e-07
Candidatus_Tachikawaea	5.12059e-07	5.91135e-07	6.39499e-07
Candidatus_Midichloria	1.47611e-07	1.6388e-07	6.37246e-07
Sandaracinobacter	7.02893e-07	5.61139e-07	6.32564e-07
Pseudopuniceibacterium	7.95145e-07	3.33198e-07	6.24543e-07
Candidatus_Fukatsuia	9.79824e-07	7.48223e-07	6.23143e-07
Halostagnicola	1.46059e-07	2.82761e-07	6.22921e-07
Parasedimentitalea	6.17505e-07	5.35237e-07	6.2145e-07
Acetilactobacillus	6.09537e-07	1.91852e-06	6.20549e-07
Pleurocapsa	7.57457e-07	3.33046e-07	6.17601e-07
Streptomonospora	7.14528e-07	1.0562e-06	6.11597e-07
Candidatus_Protochlamydia	6.07421e-07	3.47613e-07	6.08419e-07
Halarchaeum	7.64418e-07	4.42038e-07	6.01229e-07
Candidatus_Deianiraea	5.06466e-07	1.53484e-07	5.98134e-07
Zhongshania	8.49301e-07	6.04442e-07	5.962e-07
Kozakia	5.29664e-07	5.51832e-08	5.948e-07
Pyrobaculum	3.96181e-07	4.02294e-07	5.82453e-07
Halothece	9.69705e-07	3.76649e-07	5.80997e-07
Petrotoga	7.66168e-07	2.95792e-07	5.79419e-07
Candidatus_Nitrosotalea	4.0377e-07	2.06537e-07	5.79186e-07
Cycloclasticus	9.5609e-08	1.97513e-07	5.77154e-07
Candidatus_Babela	3.85027e-07	2.19368e-07	5.71859e-07
Candidatus_Cytomitobacter	2.75385e-07	4.47224e-07	5.70282e-07
Lentilitoribacter	9.26011e-07	1.46327e-07	5.68399e-07
Candidatus_Nucleicultrix	7.48866e-07	3.23652e-07	5.67059e-07
Lachancea	6.28971e-07	4.16921e-07	5.63679e-07
Thermosulfuriphilus	6.09149e-07	2.51005e-07	5.62752e-07
Methanosalsum	5.23115e-07	1.74003e-08	5.62346e-07
Halalkalicoccus	5.59041e-07	1.28246e-07	5.59836e-07
Vespertiliibacter	5.89948e-07	7.18642e-07	5.58412e-07
Pyrodictium	6.87763e-07	9.31791e-07	5.55838e-07
Halopiger	4.3006e-07	9.43949e-08	5.54202e-07
Ogataea	4.4023e-07	7.34272e-07	5.49982e-07
Natronococcus	3.01181e-07	1.46449e-07	5.47126e-07
Halorussus	4.69576e-07	1.12767e-07	5.32653e-07
Pandoravirus	4.0039e-07	3.4792e-07	5.17152e-07
Euhalothece	2.84171e-07	2.95469e-07	5.1512e-07
Nakaseomyces	8.33786e-07	3.04009e-06	5.13654e-07
Haloquadratum	7.06643e-07	5.12408e-07	5.10671e-07
Xylanimicrobium	5.05914e-07	3.31689e-07	5.03776e-07
Otariodibacter	6.99307e-07	1.10394e-06	5.02471e-07
Halostella	1.5069e-07	9.15883e-08	5.01779e-07
Thalassobius	3.07498e-07	1.97816e-07	4.98887e-07
Pamexvirus	7.61505e-09	0	4.95901e-07
Prauserella	4.03527e-07	1.37995e-07	4.93768e-07
Candidatus_Paracaedibacter	6.77815e-07	2.30688e-07	4.85781e-07
Zygotorulaspora	8.30961e-07	8.21167e-07	4.84856e-07
Salarchaeum	3.30261e-07	9.85927e-08	4.84826e-07
Roseibacterium	3.98949e-07	2.70163e-07	4.81844e-07
Kordiimonas	6.39533e-07	2.60879e-07	4.79182e-07
Saccharophagus	5.46085e-07	6.51061e-07	4.72462e-07
Parachlamydia	7.42901e-07	2.46213e-07	4.72244e-07
Enterovibrio	3.58054e-07	2.57797e-07	4.68117e-07
Candidatus_Nitrosotenuis	3.57316e-07	1.11552e-07	4.67616e-07
Commensalibacter	2.96463e-07	3.26249e-07	4.59414e-07
Halobiforma	3.553e-07	1.36234e-07	4.5879e-07
Halopenitus	2.02308e-07	2.78404e-08	4.54018e-07
Encephalitozoon	5.11724e-07	2.958e-07	4.49635e-07
Methanoplanus	6.10641e-07	1.69568e-06	4.4775e-07
Spongiibacter	3.76144e-07	2.34674e-07	4.35499e-07
Candidatus_Saccharimonas	4.63443e-07	2.6899e-07	4.32366e-07
Aciduliprofundum	4.43543e-07	3.482e-07	4.24285e-07
Wolinella	3.55543e-07	4.91504e-08	4.22306e-07
Betabaculovirus	2.62556e-07	3.06154e-07	4.2213e-07
Candidatus_Nasuia	2.17061e-07	1.07583e-07	4.21628e-07
Agarivorans	3.22972e-07	1.158e-06	4.20367e-07
Halodesulfurarchaeum	2.9944e-07	6.8454e-08	4.17215e-07
Frederiksenia	7.73439e-07	9.89138e-07	4.15931e-07
Planktomarina	2.52992e-07	1.6194e-06	4.11262e-07
Alphabaculovirus	2.13668e-07	4.9309e-07	4.02263e-07
Bisgaardia	1.24856e-06	1.75842e-06	3.91978e-07
Betaentomopoxvirus	4.76503e-07	4.53066e-07	3.89485e-07
Variibacter	3.3198e-07	5.70555e-07	3.86767e-07
Nonagvirus	1.33377e-08	0	3.84717e-07
Salinigranum	4.31934e-07	5.58241e-07	3.81959e-07
Lubbockvirus	3.85794e-07	3.4508e-05	3.71768e-07
Salinarchaeum	3.68612e-07	2.97137e-08	3.71754e-07
Candidatus_Profftella	9.7875e-07	4.36226e-07	3.66293e-07
Methanotorris	5.59741e-07	1.22772e-07	3.63363e-07
Marseillevirus	9.14343e-08	0	3.51915e-07
Haloterrigena	5.6146e-07	3.32645e-07	3.51021e-07
Candidatus_Riesia	4.87108e-07	8.5587e-08	3.49715e-07
Apilactobacillus	4.35036e-07	2.41474e-06	3.46687e-07
Candidatus_Fokinia	8.11656e-08	1.69399e-07	3.45051e-07
Natronobacterium	3.54098e-07	3.63184e-07	3.43736e-07
Lysinimonas	1.69374e-07	1.24348e-07	3.43667e-07
Candidatus_Nitrosocosmicus	4.70849e-07	4.50121e-07	3.22809e-07
Natrialba	2.10813e-07	1.69711e-08	3.2125e-07
Cyprinivirus	1.40931e-07	0	3.17554e-07
Microchaete	5.28374e-07	8.96544e-06	3.14927e-07
Thermomicrobium	3.15103e-07	9.32373e-08	3.14061e-07
Phaeovirus	2.07722e-07	4.1478e-08	3.01341e-07
Acidiphilium	3.82647e-08	1.51912e-07	2.94038e-07
Microcella	3.32972e-07	7.14378e-07	2.90356e-07
Cuniculiplasma	1.01635e-07	2.97407e-08	2.90048e-07
Salinibaculum	2.05769e-07	1.01001e-07	2.86173e-07
Thermoproteus	5.1187e-07	5.42272e-07	2.74251e-07
Candidatus_Walczuchella	2.2342e-07	8.00412e-08	2.72866e-07
Vulcanisaeta	2.10084e-07	4.55499e-07	2.68425e-07
Candidatus_Ishikawaella	6.72639e-07	1.02711e-07	2.64811e-07
Candidatus_Portiera	3.09923e-06	4.0319e-06	2.63711e-07
Candidatus_Hoaglandella	2.10272e-07	2.15072e-07	2.62634e-07
Caldisphaera	3.37345e-08	7.38413e-08	2.61903e-07
Candidatus_Mikella	1.77897e-07	4.44005e-08	2.5474e-07
Metallosphaera	1.44828e-07	3.84486e-08	2.49838e-07
Fervidicoccus	2.41103e-07	1.63796e-07	2.49766e-07
Gloeomargarita	7.90685e-07	1.14679e-07	2.48706e-07
Cymopoleiavirus	1.3887e-07	0	2.45448e-07
Candidatus_Ruthia	5.61177e-07	6.17817e-07	2.40474e-07
Mesoflavibacter	9.72265e-08	0	2.36703e-07
Malassezia	2.0574e-07	6.48809e-07	2.28812e-07
Halanaeroarchaeum	2.18416e-07	2.81538e-08	2.146e-07
Avipoxvirus	3.30169e-07	1.60525e-07	2.00555e-07
Saclayvirus	1.23502e-07	0	2.00324e-07
Kayvirus	4.6226e-08	0	1.94521e-07
Macavirus	8.29575e-08	2.81438e-08	1.92647e-07
Chlorovirus	1.08675e-07	0	1.89997e-07
Methanospirillum	3.65636e-07	4.68628e-07	1.87591e-07
Candidatus_Xiphinematobacter	6.11199e-08	0	1.85272e-07
Arthrospira	5.83913e-07	1.55404e-08	1.84867e-07
Candidatus_Desulfofervidus	3.52221e-07	1.76258e-07	1.83855e-07
Litoreibacter	4.57544e-07	3.24602e-07	1.8279e-07
Blastomonas	5.29243e-07	4.2413e-07	1.71921e-07
Metakosakonia	2.6451e-06	7.49404e-07	1.71888e-07
Cafeteriavirus	3.15386e-07	4.91277e-08	1.70675e-07
Neochlamydia	3.27518e-07	1.15936e-07	1.70664e-07
Methanohalobium	4.24696e-07	1.15297e-07	1.70396e-07
Fromanvirus	1.42038e-07	4.24497e-07	1.67523e-07
Limnospira	4.54444e-08	0	1.66016e-07
Picrophilus	2.26877e-07	3.06247e-08	1.63377e-07
Pyrolobus	6.21818e-08	5.35258e-08	1.61497e-07
Candidatus_Nitrosopelagicus	1.12152e-07	0	1.59837e-07
Geoglobus	5.57833e-07	1.01865e-07	1.57142e-07
Ravinvirus	4.21941e-07	0	1.53974e-07
Raphidiopsis	6.36222e-09	1.19346e-07	1.53656e-07
Basfia	4.4373e-07	8.66148e-07	1.52096e-07
Litorilituus	5.16651e-07	6.458e-07	1.36742e-07
Ignicoccus	1.41005e-07	2.48162e-07	1.31316e-07
Paenarthrobacter	3.7953e-08	1.28812e-06	1.31222e-07
Methanothermobacter	2.53607e-07	1.15324e-08	1.25154e-07
Pontimonas	2.61195e-07	2.78811e-08	1.24615e-07
Cheoctovirus	0	0	1.20913e-07
Hoyosella	3.33363e-07	9.55144e-08	1.17095e-07
Sulfuracidifex	0	0	1.14621e-07
Alphaentomopoxvirus	1.27244e-08	9.03741e-08	1.13902e-07
Jiaodavirus	2.50291e-08	2.16166e-08	1.10584e-07
Orthonairovirus	7.0386e-08	1.93557e-08	1.09754e-07
Slopekvirus	0	0	1.09269e-07
Palaeococcus	1.59746e-08	0	1.08094e-07
Cylindrospermopsis	2.15852e-07	6.06656e-07	1.06177e-07
Mimivirus	2.36831e-07	2.25681e-07	1.04979e-07
Capripoxvirus	0	0	1.04648e-07
Candidatus_Moranella	1.29258e-07	7.18308e-08	1.03473e-07
Lymphocystivirus	0	2.02716e-08	1.02122e-07
Komagataella	1.75125e-07	2.50619e-07	9.91628e-08
Candidatus_Methanoplasma	2.2852e-07	0	9.08963e-08
Cequinquevirus	6.83504e-09	0	8.91187e-08
Deltaentomopoxvirus	3.29093e-08	1.24877e-08	8.78705e-08
Bronvirus	8.0055e-08	6.27942e-08	8.76242e-08
Roseolovirus	0	0	8.48201e-08
Orthotospovirus	0	1.5335e-07	8.4136e-08
Weaselvirus	0	0	8.29342e-08
Brussowvirus	1.84107e-07	9.32501e-07	8.16001e-08
Raphidovirus	6.63315e-08	0	8.15518e-08
Mastadenovirus	2.42665e-08	9.46296e-08	7.94355e-08
Haloprofundus	1.72724e-07	2.16613e-07	7.4726e-08
Aphroditevirus	1.43772e-07	6.21287e-08	7.31773e-08
Iflavirus	0	0	7.01228e-08
Candidatus_Hodgkinia	7.76614e-08	0	6.84419e-08
Aurunvirus	0	0	6.82988e-08
Poindextervirus	0	6.11486e-08	6.71719e-08
Eneladusvirus	2.81727e-08	0	6.22344e-08
Staphylothermus	0	0	5.97987e-08
Sciuriunavirus	1.7739e-08	0	5.9679e-08
Alexandravirus	3.80942e-08	0	5.94334e-08
Crinivirus	0	0	5.78069e-08
Methanothermus	5.59962e-07	2.05356e-07	5.48e-08
Chiangmaivirus	2.19873e-08	0	5.2241e-08
Methanosphaerula	2.8401e-07	1.39735e-07	5.17803e-08
Nazgulvirus	0	0	5.0453e-08
Candidatus_Mancarchaeum	8.02136e-08	2.49466e-08	4.91853e-08
Chloriridovirus	2.69035e-08	4.92313e-08	4.4849e-08
Chenonavirus	0	0	4.39731e-08
Iodovirus	0	0	4.37406e-08
Alcyoneusvirus	1.61033e-08	0	4.35485e-08
Halapricum	1.3796e-07	0	4.32673e-08
Skunavirus	7.8013e-06	8.17812e-08	4.2675e-08
Cypovirus	0	0	4.04477e-08
Ferroglobus	3.78078e-08	0	3.97642e-08
Bracovirus	3.15034e-07	1.73575e-07	3.94762e-08
Begomovirus	0	3.78518e-08	3.92059e-08
Schiekvirus	0	1.48352e-05	3.90875e-08
Pomovirus	3.28248e-07	2.64014e-07	3.85546e-08
Moonvirus	3.24386e-08	0	3.83663e-08
Alphacoronavirus	0	0	3.6502e-08
Candidatus_Nitrosomarinus	9.02792e-08	2.73455e-07	3.58074e-08
Ferroplasma	0	0	3.57104e-08
Certrevirus	0	6.21287e-08	3.44606e-08
Busanvirus	0	0	3.14094e-08
Coccolithovirus	1.79945e-07	0	3.00096e-08
Senquatrovirus	3.10071e-08	0	2.9651e-08
Lightbulbvirus	3.17508e-08	0	2.93288e-08
Potexvirus	5.75181e-09	0	2.83905e-08
Saccharolobus	1.93493e-08	0	2.83475e-08
Cytomegalovirus	4.35001e-08	2.04108e-07	2.6613e-08
Woesvirus	0	8.59303e-09	2.49161e-08
Risjevirus	0	0	2.42044e-08
Wifcevirus	0	0	2.41936e-08
Centapoxvirus	0	0	2.29827e-08
Methanofollis	1.32057e-07	2.69818e-07	2.23425e-08
Hunnivirus	0	0	2.18703e-08
Batrachovirus	0	0	1.9903e-08
Conexivisphaera	2.80428e-08	0	1.98821e-08
Samunavirus	0	1.20772e-08	1.93957e-08
Likavirus	0	0	1.913e-08
Orthobunyavirus	1.83342e-08	5.3176e-08	1.77813e-08
Pithovirus	7.13011e-09	0	1.77813e-08
Stygiolobus	7.47613e-08	1.34483e-08	1.49197e-08
Krampusvirus	0	0	1.43524e-08
Halovivax	4.14453e-07	4.39916e-07	1.43284e-08
Yoloswagvirus	0	0	1.43284e-08
Mieseafarmvirus	8.33882e-09	0	1.36868e-08
Mammarenavirus	3.26957e-08	9.71277e-09	1.18261e-08
Vectrevirus	0	3.05388e-05	0
Zindervirus	0	2.24762e-05	0
Punavirus	1.45945e-06	1.32264e-05	0
Acadevirus	0	2.5191e-06	0
Axomammavirus	0	1.24176e-06	0
Ermolevavirus	0	7.55695e-07	0
Nickievirus	0	5.91956e-07	0
Suspvirus	0	5.44628e-07	0
Hpunavirus	2.86542e-08	5.28389e-07	0
Ledantevirus	1.61216e-08	4.98501e-07	0
Glossinavirus	8.91269e-08	2.94253e-07	0
Aeropyrum	1.50605e-08	2.67424e-07	0
Daredevilvirus	0	2.58303e-07	0
Badnavirus	0	2.32269e-07	0
Desulfurococcus	0	1.9737e-07	0
Tlsvirus	0	1.92769e-07	0
Tropheryma	2.52013e-07	1.54873e-07	0
Gorganvirus	8.37111e-09	9.46296e-08	0
Ostreavirus	0	9.23516e-08	0
Lenusvirus	0	8.37387e-08	0
Polybotosvirus	0	8.36202e-08	0
Coetzeevirus	0	6.04869e-08	0
Chryseoglobus	2.95004e-08	5.67262e-08	0
Ceetrepovirus	0	5.6146e-08	0
Halorientalis	1.16411e-07	5.40741e-08	0
Candidatus_Chazhemtobacterium	2.14476e-08	5.2161e-08	0
Metrivirus	6.86994e-09	5.05645e-08	0
Orthohantavirus	0	4.87207e-08	0
Vespertilionpoxvirus	1.72388e-08	4.33426e-08	0
Iridovirus	1.19811e-08	3.92761e-08	0
Proboscivirus	0	3.67422e-08	0
Aviadenovirus	2.11589e-08	3.53154e-08	0
Sepunavirus	0	3.51162e-08	0
Parapoxvirus	5.03033e-08	3.50912e-08	0
Siminovitchvirus	0	3.40181e-08	0
Sulfurisphaera	1.42887e-07	2.07201e-08	0
Lentavirus	1.41852e-08	1.97095e-08	0
Uetakevirus	3.83498e-08	1.59414e-08	0
Orbivirus	0	1.409e-08	0
Risingsunvirus	0	1.34483e-08	0
Siadenovirus	0	9.81181e-09	0
Prymnesiovirus	1.03049e-08	9.71277e-09	0
Candidatus_Korarchaeum	5.56339e-08	8.91983e-09	0
Kagunavirus	1.54594e-05	0	0
Cornellvirus	1.1573e-05	0	0
Jerseyvirus	1.98961e-06	0	0
Carlavirus	1.75907e-06	0	0
Berlinvirus	6.27689e-07	0	0
Bruynoghevirus	1.06463e-07	0	0
Salacisavirus	1.00539e-07	0	0
Ceduovirus	7.96004e-08	0	0
Harbinvirus	7.76429e-08	0	0
Nucleorhabdovirus	7.51534e-08	0	0
Mimasvirus	7.43726e-08	0	0
Methanopyrus	7.14515e-08	0	0
Sulfodiicoccus	6.02355e-08	0	0
Asteriusvirus	5.57125e-08	0	0
Thermosphaera	5.47927e-08	0	0
Sitaravirus	5.44202e-08	0	0
Derbicusvirus	5.05721e-08	0	0
Oslovirus	4.35552e-08	0	0
Tamkungvirus	4.15291e-08	0	0
Caulimovirus	3.71717e-08	0	0
Seunavirus	3.51195e-08	0	0
Elunavirus	3.15954e-08	0	0
Pradovirus	2.98002e-08	0	0
Majavirus	2.90241e-08	0	0
Dhillonvirus	2.49236e-08	0	0
Eurybiavirus	2.43196e-08	0	0
Andrewvirus	2.40345e-08	0	0
Attoomivirus	2.35821e-08	0	0
Taipeivirus	2.27695e-08	0	0
Mardivirus	2.16728e-08	0	0
Wphvirus	2.12261e-08	0	0
Lessievirus	1.99541e-08	0	0
Atadenovirus	1.75037e-08	0	0
Apdecimavirus	1.73022e-08	0	0
Suipoxvirus	1.50159e-08	0	0
Mementomorivirus	1.4884e-08	0	0
Twortvirus	1.37399e-08	0	0
Muromegalovirus	1.26829e-08	0	0
Cbastvirus	1.21292e-08	0	0
Candidatus_Tremblaya	1.1849e-08	0	0
Almendravirus	1.10306e-08	0	0
Salmondvirus	1.10306e-08	0	0
Oryzopoxvirus	1.05777e-08	0	0
Peduovirus	9.90623e-09	0	0
Amalgavirus	9.21248e-09	0	0
Gamtrevirus	8.30785e-09	0	0
Jeilongvirus	7.58074e-09	0	0
Biquartavirus	7.58074e-09	0	0
Caeruleovirus	7.55693e-09	0	0
Sadwavirus	7.55693e-09	0	0
Luzseptimavirus	7.52271e-09	0	0
Ictalurivirus	7.13011e-09	0	0
Acidilobus	5.38148e-09	0	0
Otagovirus	5.16715e-09	0	0

## Sheet: species
Supplementary table S5C The structure of flora communities at species level
	HCC	LC	NC
Phocaeicola_vulgatus	0.185958	0.121534	0.181066
Phocaeicola_dorei	0.0414017	0.0529992	0.0516884
Phocaeicola_salanitronis	0.00180436	0.00203819	0.00382575
Bacteroides_sp.HF-5287	0.00629569	0.00482534	0.010222
Bacteroides_sp.A1C1	0.0145453	0.00868126	0.0220168
Bacteroides_sp.CACC_737	0.0110556	0.00585657	0.01566
Bacteroides_sp.CBA7301	0.00148222	0.00147572	0.00206493
Bacteroides_sp.HF-5141	0.00398135	0.00429842	0.0040088
Bacteroides_sp.M10	0.00762485	0.00685951	0.00521489
Bacteroides_sp.PHL_2737	0.0117462	0.0116364	0.0155981
Bacteroides_fragilis	0.0632782	0.118088	0.0270373
Bacteroides_intestinalis	0.00405371	0.00476588	0.00716732
Bacteroides_uniformis	0.0479464	0.021301	0.0651864
Bacteroides_ovatus	0.0460261	0.0614773	0.0431806
Bacteroides_thetaiotaomicron	0.0535188	0.0372631	0.0262274
Bacteroides_xylanisolvens	0.0193954	0.0193848	0.0220964
Bacteroides_caecimuris	0.00314809	0.00343597	0.00390663
Bacteroides_helcogenes	0.00100508	0.000925206	0.00178458
Bacteroides_heparinolyticus	0.00062202	0.000603314	0.00120839
Bacteroides_caccae	0.0179847	0.014046	0.012297
Bacteroides_cellulosilyticus	0.00515527	0.00404862	0.0105943
Bacteroides_zoogleoformans	0.000597677	0.000548602	0.00103078
Bacteroides_coprosuis	0.0002394	0.000286143	0.000333714
Parabacteroides_distasonis	0.0286678	0.0282237	0.0251296
Parabacteroides_sp.CT06	0.00535108	0.00458219	0.00604978
Tannerella_forsythia	0.000143671	0.000142153	0.000186551
Tannerella_sp.oral_taxon_HOT-286	6.66869e-05	6.74906e-05	9.20822e-05
Paraprevotella_xylaniphila	0.0020752	0.00282899	0.00624679
Prevotella_intermedia	0.00235725	0.0024077	0.00264712
Prevotella_ruminicola	0.00158998	0.00192485	0.00238134
Prevotella_sp.oral_taxon_299	0.000537485	0.000808778	0.000795342
Prevotella_fusca	0.00118076	0.00133463	0.00148848
Prevotella_denticola	0.00101042	0.00153909	0.00132332
Prevotella_oris	0.00163303	0.00191342	0.00213863
Prevotella_melaninogenica	0.00209668	0.00236342	0.00284129
Prevotella_dentalis	0.00122114	0.00117518	0.00141439
Prevotella_scopos	0.00101182	0.00130314	0.00144368
Prevotella_jejuni	0.000527993	0.000540198	0.000879911
Prevotella_enoeca	0.000888562	0.00100568	0.000960985
Alloprevotella_sp.E39	0.000150426	0.000183445	0.000261896
Alistipes_megaguti	0.0033531	0.00444809	0.00545982
Alistipes_dispar	0.000485944	0.00172187	0.00133718
Alistipes_finegoldii	0.00382326	0.00224504	0.00322001
Alistipes_shahii	0.00815826	0.00573459	0.010012
Alistipes_onderdonkii	0.00926469	0.00321524	0.0116943
Alistipes_communis	0.00311891	0.00169764	0.0048973
Alistipes_indistinctus	0.00264913	0.0022919	0.00447399
Alistipes_sp.dk3624	0.00061517	0.000304213	0.00137016
Mucinivorans_hirudinis	2.35656e-05	3.52941e-05	3.80043e-05
Odoribacter_splanchnicus	0.00813642	0.00541983	0.00702443
Butyricimonas_faecalis	0.00348382	0.00347954	0.00395549
Barnesiella_viscericola	0.000508004	0.000610411	0.000781248
Duncaniella_dubosii	0.000182917	0.000148319	0.000282073
Muribaculum_sp.TLL-A4	0.000179284	0.000132929	0.000209446
Muribaculum_intestinale	0.000174444	0.000145074	0.00023454
Petrimonas_mucosa	0.000118971	0.000205059	0.000212436
Dysgonomonas_sp.HDW5A	3.4577e-05	4.77053e-05	6.50346e-05
Dysgonomonas_sp.HDW5B	3.21261e-05	3.44612e-05	5.00032e-05
Proteiniphilum_saccharofermentans	5.18965e-05	5.54776e-05	9.66284e-05
Paludibacter_propionicigenes	4.99354e-05	5.63233e-05	9.69295e-05
Porphyromonas_crevioricanis	3.97833e-05	3.6391e-05	6.13909e-05
Porphyromonas_gingivalis	0.000187246	0.000171702	0.000227082
Porphyromonas_asaccharolytica	7.77834e-05	0.000170459	0.000253961
Porphyromonas_cangingivalis	4.42421e-05	5.2305e-05	5.46305e-05
Tenuifilum_thalassicum	1.11819e-05	1.45125e-05	2.4424e-05
Alkalitalea_saponilacus	1.27179e-05	1.49753e-05	2.3099e-05
Draconibacterium_orientale	1.47483e-05	1.85961e-05	2.62617e-05
Draconibacterium_sp.M1	1.44182e-05	1.18274e-05	2.18938e-05
Labilibaculum_antarcticum	1.15402e-05	1.03401e-05	1.96473e-05
Salinivirga_cyanobacteriivorans	9.04874e-06	9.24598e-06	1.22795e-05
Flavobacterium_sp.MDT1-60	6.48824e-06	6.77535e-06	1.35657e-05
Flavobacterium_sp.P2-65	4.37878e-06	4.29301e-06	1.00649e-05
Flavobacterium_sp.HYN0086	3.72325e-06	4.58925e-06	5.10063e-06
Flavobacterium_sp.I3-2	4.67186e-06	4.99534e-06	8.62186e-06
Flavobacterium_sp.CJ74	4.82311e-06	5.94847e-06	8.99654e-06
Flavobacterium_sp.xlx-214	1.89811e-06	2.11361e-06	3.87472e-06
Flavobacterium_sp.M31G	1.24668e-05	1.09041e-05	1.3135e-05
Flavobacterium_sp.LPB0248	1.36513e-05	1.50777e-05	2.00601e-05
Flavobacterium_sp.Sr18	1.67649e-06	2.09328e-06	2.04228e-06
Flavobacterium_sp.140616W15	3.0107e-06	3.5061e-06	3.70301e-06
Flavobacterium_kingsejongi	8.19411e-06	8.18813e-06	1.98107e-05
Flavobacterium_sangjuense	4.5875e-06	5.3859e-06	8.74195e-06
Flavobacterium_faecale	4.05996e-06	5.44232e-06	8.3596e-06
Flavobacterium_commune	1.25323e-05	1.49716e-05	1.94795e-05
Flavobacterium_columnare	1.5042e-05	1.47295e-05	2.22734e-05
Flavobacterium_magnum	1.69761e-05	1.2308e-05	2.76982e-05
Flavobacterium_sediminis	1.32894e-05	1.21563e-05	2.41652e-05
Flavobacterium_album	9.49402e-06	1.14274e-05	1.67104e-05
Flavobacterium_johnsoniae	6.74749e-06	6.96105e-06	1.24065e-05
Flavobacterium_psychrophilum	2.694e-06	2.38327e-06	3.58958e-06
Flavobacterium_nackdongense	3.47984e-06	3.08924e-06	5.90762e-06
Flavobacterium_alkalisoli	8.26056e-06	7.11806e-06	1.14878e-05
Flavobacterium_gilvum	4.51478e-06	2.99671e-06	8.00337e-06
Flavobacterium_crocinum	7.89337e-06	1.0311e-05	7.27937e-06
Flavobacterium_anhuiense	8.66578e-06	7.00462e-06	9.08226e-06
Flavobacterium_haoranii	6.02896e-06	9.8996e-06	7.2634e-06
Flavobacterium_pallidum	4.84566e-06	3.2267e-06	6.51169e-06
Flavobacterium_arcticum	1.3207e-05	1.47562e-05	1.72477e-05
Capnocytophaga_sp.oral_taxon_878	5.58232e-06	8.44511e-06	1.13809e-05
Capnocytophaga_sp.oral_taxon_864	1.04373e-05	1.15434e-05	1.51253e-05
Capnocytophaga_sp.FDAARGOS_737	6.57152e-06	6.69696e-06	1.52597e-05
Capnocytophaga_sp.H2931	3.54008e-06	3.32699e-06	6.18852e-06
Capnocytophaga_sputigena	1.07192e-05	1.06825e-05	1.60804e-05
Capnocytophaga_stomatis	1.87447e-05	2.22131e-05	2.61453e-05
Capnocytophaga_haemolytica	2.32136e-05	2.39358e-05	3.69094e-05
Capnocytophaga_gingivalis	1.96345e-05	2.58285e-05	2.91663e-05
Capnocytophaga_cynodegmi	4.58094e-06	6.59414e-06	8.79586e-06
Capnocytophaga_endodontalis	3.0031e-06	3.83456e-06	6.01689e-06
Capnocytophaga_canimorsus	8.68554e-06	8.63105e-06	1.08839e-05
Capnocytophaga_leadbetteri	1.21026e-05	1.53159e-05	1.59378e-05
Maribacter_sp.T28	8.85005e-06	1.17051e-05	2.11826e-05
Maribacter_sp.HTCC2170	4.55637e-06	2.95894e-06	1.34382e-05
Maribacter_sp.MJ134	3.86151e-06	4.25917e-06	4.38626e-06
Maribacter_cobaltidurans	2.50727e-05	2.85564e-05	4.07375e-05
Gramella_fulva	1.01659e-05	1.34339e-05	1.6971e-05
Gramella_flava	1.27612e-05	1.15527e-05	1.93032e-05
Gramella_forsetii	1.17398e-05	1.2996e-05	2.55243e-05
Gramella_echinicola	3.19862e-06	3.75918e-06	8.25874e-06
Gramella_salexigens	9.20157e-06	3.32863e-06	1.06383e-05
Gramella_sp.MAR_2010_147	7.19293e-06	7.99684e-06	7.58204e-06
Cellulophaga_sp.L1A9	3.46177e-06	4.53484e-06	1.31387e-05
Cellulophaga_algicola	7.34739e-06	9.46861e-06	1.27792e-05
Cellulophaga_baltica	3.50455e-06	2.73133e-06	5.56001e-06
Cellulophaga_lytica	6.19273e-06	5.00382e-06	1.24227e-05
Amniculibacterium_sp.G2-70	1.57424e-05	1.48608e-05	3.28663e-05
Formosa_sp.L2A11	5.26961e-06	7.28252e-06	9.66477e-06
Formosa_sp.Hel1_33_131	1.17842e-06	1.56479e-06	2.69545e-06
Formosa_sp.Hel3_A1_48	1.90765e-06	1.37656e-06	3.67101e-06
Formosa_sp.Hel1_31_208	2.10689e-06	1.97366e-06	2.94909e-06
Formosa_agariphila	2.36625e-06	1.9144e-06	5.03614e-06
Formosa_sediminum	1.96759e-06	2.05096e-06	3.15384e-06
Polaribacter_sp.SA4-12	2.8191e-06	4.25294e-06	3.49069e-06
Polaribacter_sp.KT25b	1.7287e-06	1.74481e-06	2.78273e-06
Polaribacter_sp.BM10	9.86622e-07	8.76789e-07	2.5597e-06
Polaribacter_sp.KT_15	1.33493e-06	4.67231e-07	2.3297e-06
Polaribacter_sp.MED152	3.51539e-06	3.36397e-06	4.72401e-06
Polaribacter_sp.L3A8	4.26707e-06	4.12608e-06	5.95105e-06
Polaribacter_sp.SA4-10	7.26347e-07	1.22473e-06	9.88967e-07
Polaribacter_sp.Hel1_33_78	1.44133e-06	1.7107e-06	3.3395e-06
Polaribacter_sp.ALD11	2.85079e-06	2.15602e-06	4.51043e-06
Polaribacter_haliotis	1.92042e-06	2.0106e-06	6.58956e-06
Polaribacter_vadi	7.44157e-06	7.1812e-06	9.20661e-06
Polaribacter_reichenbachii	1.83142e-06	1.08055e-06	1.52194e-06
Dokdonia_sp.4H-3-7-5	1.99084e-05	2.49781e-05	2.36581e-05
Dokdonia_sp.PRO95	3.67099e-06	5.26808e-06	9.76348e-06
Dokdonia_sp.Dokd-P16	2.75301e-07	1.88003e-07	7.68752e-07
Dokdonia_sp.MED134	1.52073e-06	8.0181e-07	2.00447e-06
Dokdonia_donghaensis	9.70888e-06	1.02811e-05	1.54386e-05
Sediminicola_sp.YIK13	9.49242e-06	7.91972e-06	1.89176e-05
Winogradskyella_sediminis	3.41591e-06	4.14141e-06	9.62556e-06
Winogradskyella_sp.PG-2	3.37035e-06	2.59999e-06	3.61132e-06
Changchengzhania_lutea	2.91198e-06	2.75906e-06	4.89561e-06
Gilvibacter_sp.SZ-19	1.20544e-06	1.39818e-06	1.74984e-06
Winogradskyella_schleiferi	1.99405e-06	3.04737e-06	3.13749e-06
Winogradskyella_helgolandensis	1.20408e-06	7.27169e-07	1.64445e-06
Myroides_odoratus	3.29783e-06	2.8603e-06	4.05709e-06
Myroides_odoratimimus	1.75352e-05	1.54225e-05	4.18814e-05
Antarcticibacterium_flavum	1.22565e-05	1.08567e-05	2.23358e-05
Antarcticibacterium_sp.PAMC_28998	5.50453e-06	4.53326e-06	8.50315e-06
Algibacter_alginicilyticus	3.0336e-06	3.7247e-06	6.41698e-06
Algibacter_sp.L3A6	3.547e-06	2.0525e-06	3.38576e-06
Aureitalea_sp.RO-38	4.73715e-06	4.54166e-06	1.29779e-05
Costertonia_aggregata	4.10266e-06	5.11699e-06	1.03972e-05
Zunongwangia_profunda	1.54396e-05	1.21667e-05	1.86904e-05
Tenacibaculum_sp.SZ-18	4.99296e-06	5.18003e-06	4.55061e-06
Tenacibaculum_sp.DSM_106434	4.61104e-06	4.35303e-06	5.78048e-06
Tenacibaculum_todarodis	2.51265e-06	2.01086e-06	3.97166e-06
Tenacibaculum_jejuense	2.74485e-06	2.48156e-06	5.9881e-06
Tenacibaculum_dicentrarchi	1.83445e-06	1.75236e-06	2.9548e-06
Tenacibaculum_mesophilum	3.09635e-06	4.13438e-06	5.00212e-06
Nonlabens_sp.MB-3u-79	4.89788e-06	5.48596e-06	1.11679e-05
Nonlabens_sp.Hel1_33_55	9.71694e-06	1.00169e-05	1.02384e-05
Nonlabens_dokdonensis	6.60703e-06	5.94341e-06	7.10134e-06
Urechidicola_croceus	5.49063e-06	3.82479e-06	7.74387e-06
Robiginitalea_biformata	7.52534e-06	7.76607e-06	1.15699e-05
Aquimarina_sp.BL5	2.7251e-06	1.68179e-06	4.04293e-06
Seonamhaeicola_sp.S2-3	1.31478e-05	1.43424e-05	1.69733e-05
Aquimarina_sp.AD1	2.3606e-06	5.03092e-06	4.64296e-06
Aquimarina_sp.TRL1	2.35105e-06	1.34481e-06	2.51536e-06
Aquimarina_sp.AD10	1.98208e-06	1.43246e-06	3.6829e-06
Muricauda_sp.501str8	5.65759e-06	5.91324e-06	7.40878e-06
Muricauda_ruestringensis	9.57693e-06	1.07464e-05	1.26732e-05
Tamlana_sp.UJ94	4.16102e-06	4.75908e-06	8.7248e-06
Kordia_sp.SMS9	3.81857e-06	4.36164e-06	6.70629e-06
Kordia_antarctica	2.40989e-06	2.65638e-06	4.04446e-06
Flagellimonas_maritima	4.22295e-06	3.41695e-06	5.13269e-06
Euzebyella_marina	5.25025e-06	4.1696e-06	8.24676e-06
Wenyingzhuangia_fucanilytica	3.39831e-06	7.42543e-06	5.75031e-06
Mariniflexile_sp.TRM1-10	1.19921e-05	1.26473e-05	1.65209e-05
Galbibacter_sp.BG1	2.1875e-06	1.75111e-06	2.73651e-06
Altibacter_sp.ALE3EI	1.59578e-06	1.12228e-06	2.1509e-06
Lacinutrix_venerupis	5.96438e-07	9.11656e-07	1.10997e-06
Lacinutrix_sp.Bg11-31	2.76038e-06	9.36536e-07	3.35882e-06
Lacinutrix_sp.5H-3-7-4	1.23089e-06	1.62173e-06	1.909e-06
Gillisia_sp.Hel1_33_143	3.43734e-06	4.24499e-06	4.19098e-06
Zobellia_galactanivorans	4.35537e-06	3.34351e-06	5.94311e-06
Aequorivita_sp.H23M31	1.83354e-06	1.37183e-06	2.53619e-06
Aequorivita_sublithincola	5.73783e-06	7.20475e-06	6.79142e-06
Flavivirga_eckloniae	6.90905e-06	7.14379e-06	1.51709e-05
Siansivirga_zeaxanthinifaciens	1.88176e-06	2.94624e-06	2.59077e-06
Salegentibacter_sp.T436	9.45974e-06	8.90701e-06	1.39525e-05
Psychroflexus_torquis	9.41272e-07	4.83929e-07	1.114e-06
Croceibacter_atlanticus	1.18197e-06	7.30886e-07	2.28062e-06
Salegentibacter_salegens	3.3561e-06	3.09959e-06	4.77458e-06
Arenibacter_algicola	1.84533e-06	2.20468e-06	2.92836e-06
Leeuwenhoekiella_sp.ZYFB001	1.37228e-05	1.3931e-05	2.39886e-05
Lutibacter_profundi	2.08598e-06	2.099e-06	3.85669e-06
Chryseobacterium_sp.	2.41089e-05	1.87178e-05	2.92372e-05
Chryseobacterium_sp.POL2	2.936e-05	3.84281e-05	2.75416e-05
Chryseobacterium_sp.JV274	1.07818e-05	6.64307e-06	1.5677e-05
Chryseobacterium_sp.IHB_B_17019	4.32395e-06	3.75998e-06	1.22443e-05
Chryseobacterium_sp.G0186	6.5731e-06	7.50382e-06	1.52842e-05
Chryseobacterium_sp.NBC_122	2.93687e-06	1.51442e-06	6.28874e-06
Chryseobacterium_sp.3008163	3.27552e-06	2.95308e-06	6.22795e-06
Chryseobacterium_sp.StRB126	8.25967e-06	9.62099e-06	1.36308e-05
Chryseobacterium_sp.SNU_WT5	3.34046e-06	3.09492e-06	6.2827e-06
Chryseobacterium_sp.T16E-39	4.8935e-06	5.27624e-06	7.0688e-06
Chryseobacterium_sp.G0201	2.96234e-06	3.26261e-06	4.87085e-06
Chryseobacterium_sp.cx-624	8.16826e-06	7.0654e-06	1.09502e-05
Chryseobacterium_sp.6424	5.72008e-06	7.31386e-06	1.04988e-05
Chryseobacterium_sp.NEB161	6.38511e-06	5.37064e-06	9.27201e-06
Chryseobacterium_gleum	3.23372e-05	3.95855e-05	5.18664e-05
Chryseobacterium_glaciei	4.07723e-06	4.34362e-06	6.45508e-06
Chryseobacterium_indoltheticum	1.12547e-05	1.76085e-05	2.35601e-05
Chryseobacterium_carnipullorum	6.04911e-06	4.09716e-06	1.04122e-05
Chryseobacterium_aureum	3.05995e-06	3.24938e-06	3.92666e-06
Chryseobacterium_arthrosphaerae	3.6929e-06	4.42011e-06	4.59995e-06
Chryseobacterium_gallinarum	3.12221e-05	4.20447e-05	2.02759e-05
Chryseobacterium_balustinum	3.211e-06	9.29023e-06	2.08924e-06
Chryseobacterium_shandongense	6.00918e-06	7.10263e-06	7.66071e-06
Chryseobacterium_joostei	3.26683e-06	2.09731e-06	3.54904e-06
Chryseobacterium_taihuense	3.64542e-06	3.0103e-06	4.84364e-06
Chryseobacterium_indologenes	1.1215e-05	8.83816e-06	1.43365e-05
Chryseobacterium_camelliae	7.79283e-06	7.47655e-06	1.38662e-05
Chryseobacterium_bernardetii	1.08937e-05	7.15008e-06	1.34148e-05
Epilithonimonas_vandammei	8.3214e-06	9.1881e-06	1.48435e-05
Chryseobacterium_lactis	5.96838e-06	4.53582e-06	6.4918e-06
Kaistella_daneshvariae	6.35968e-06	4.3648e-06	1.18632e-05
Chryseobacterium_jeonii	3.19254e-06	3.84656e-06	9.48585e-06
Chryseobacterium_carnis	1.80689e-06	1.39578e-06	3.39392e-06
Chryseobacterium_taklimakanense	2.83661e-05	3.10761e-05	3.43772e-05
Apibacter_sp.B3706	4.81762e-06	4.44785e-06	1.09569e-05
Apibacter_raozihei	8.07775e-06	8.0993e-06	1.84021e-05
Empedobacter_stercoris	5.24976e-06	5.32175e-06	1.1502e-05
Empedobacter_falsenii	6.33237e-06	6.07791e-06	1.26958e-05
Empedobacter_brevis	4.97273e-06	3.29115e-06	9.04746e-06
Ornithobacterium_rhinotracheale	0.000113586	0.00020385	0.000155006
Elizabethkingia_sp.JS20170427COW	2.41894e-05	3.13267e-05	3.66832e-05
Elizabethkingia_anophelis	5.90642e-05	6.74481e-05	0.000147947
Elizabethkingia_miricola	3.49865e-06	4.17271e-06	1.23195e-05
Elizabethkingia_meningoseptica	4.75919e-06	3.84539e-06	6.04112e-06
Elizabethkingia_ursingii	3.46014e-06	5.25996e-06	5.67345e-06
Weeksella_virosa	6.36834e-06	6.55838e-06	1.42898e-05
Cloacibacterium_normanense	4.02425e-06	5.87623e-06	8.4583e-06
Cruoricaptor_ignavus	6.22542e-06	1.80535e-05	6.38496e-06
Riemerella_anatipestifer	2.33071e-05	2.0886e-05	1.92599e-05
Bergeyella_cardium	6.0389e-06	6.63785e-06	6.3398e-06
Blattabacterium_cuenoti	3.49039e-05	2.69467e-05	4.85243e-05
Blattabacterium_sp.Mastotermes_darwiniensis	9.54433e-07	1.54001e-06	4.00229e-06
Owenweeksia_hongkongensis	8.52973e-06	7.48019e-06	1.47991e-05
Candidatus_Sulcia_muelleri	2.61997e-06	3.2005e-06	2.71851e-06
Fluviicola_taffensis	3.6966e-06	5.01942e-06	4.26994e-06
Ichthyobacterium_seriolicida	1.6402e-06	1.27751e-06	1.78564e-06
Hymenobacter_sp.PAMC_26554	1.78906e-05	2.09521e-05	2.72432e-05
Hymenobacter_sp.DG25B	3.23544e-06	3.18856e-06	8.9019e-06
Hymenobacter_sp.DG01	1.07171e-05	1.72317e-05	2.99814e-05
Hymenobacter_sp.NBH84	6.66588e-06	8.84771e-06	1.09566e-05
Hymenobacter_sp.BT18	5.725e-06	5.76143e-06	1.03466e-05
Hymenobacter_sp.17J36-26	4.0124e-06	6.87697e-06	1.00737e-05
Hymenobacter_sp.PAMC_26628	8.86565e-06	1.92935e-05	1.39944e-05
Hymenobacter_sp.TS19	2.12298e-05	2.53285e-05	3.42122e-05
Hymenobacter_sp.BRD67	9.50618e-06	1.03353e-05	2.0111e-05
Hymenobacter_sp.BRD128	5.67925e-06	5.77412e-06	7.22972e-06
Hymenobacter_sp.DG25A	3.46695e-06	3.63366e-06	9.84336e-06
Hymenobacter_jejuensis	1.52901e-05	1.47075e-05	2.50729e-05
Hymenobacter_nivis	1.89588e-05	2.01026e-05	3.29176e-05
Hymenobacter_sedentarius	7.10795e-06	5.83426e-06	1.42175e-05
Hymenobacter_baengnokdamensis	1.74076e-05	1.30989e-05	2.28137e-05
Hymenobacter_swuensis	3.40373e-06	7.21809e-06	5.36437e-06
Hymenobacter_qilianensis	3.69257e-06	3.57008e-06	7.0703e-06
Hymenobacter_oligotrophus	4.48412e-06	6.3795e-06	8.55164e-06
Rufibacter_tibetensis	2.17522e-05	1.99333e-05	3.79954e-05
Rufibacter_sp.DG31D	9.78741e-06	1.1586e-05	2.3183e-05
Rufibacter_sp.DG15C	4.73106e-06	6.09283e-06	9.37076e-06
Pontibacter_akesuensis	1.79929e-05	1.44739e-05	3.33945e-05
Pontibacter_sp.SGAir0037	1.30097e-05	1.41643e-05	2.35566e-05
Pontibacter_pudoricolor	4.59948e-06	4.29275e-06	7.15868e-06
Pontibacter_korlensis	1.11768e-05	1.18126e-05	1.58274e-05
Pontibacter_actiniarum	8.75847e-06	8.35162e-06	1.76069e-05
Adhaeribacter_swui	3.60765e-06	2.41919e-06	5.01597e-06
Adhaeribacter_sp.KUDC8001	1.18614e-05	1.25766e-05	2.11849e-05
Nibribacter_sp.BT10	1.20518e-05	1.10392e-05	2.04738e-05
Echinicola_vietnamensis	2.76405e-05	2.66071e-05	4.19708e-05
Echinicola_strongylocentroti	1.11857e-05	1.82365e-05	2.2667e-05
Echinicola_sp.LN3S3	6.75183e-06	1.05621e-05	2.17699e-05
Echinicola_rosea	5.2262e-06	5.67023e-06	8.34216e-06
Algoriphagus_sp.Y33	1.71621e-05	1.46129e-05	2.65371e-05
Algoriphagus_machipongonensis	3.61056e-06	5.19709e-06	6.26484e-06
Algoriphagus_sanaruensis	7.04677e-06	7.47153e-06	1.17375e-05
Cyclobacterium_amurskyense	4.06689e-06	4.57375e-06	1.03841e-05
Cyclobacterium_marinum	7.92238e-06	4.31727e-06	7.27578e-06
Aquiflexum_balticum	3.8291e-06	3.03232e-06	5.96743e-06
Belliella_baltica	3.67529e-06	2.33245e-06	6.24571e-06
Spirosoma_sp.PL0136	7.16824e-06	8.12565e-06	1.81521e-05
Spirosoma_sp.KUDC1026	6.85243e-06	6.66781e-06	1.08794e-05
Spirosoma_sp.TS118	3.79179e-06	5.07585e-06	8.0003e-06
Spirosoma_sp.KCTC_42546	5.63073e-06	5.09068e-06	7.13645e-06
Spirosoma_sp.I-24	5.66535e-06	5.25919e-06	7.07886e-06
Spirosoma_pollinicola	6.17207e-06	7.53453e-06	1.02407e-05
Spirosoma_montaniterrae	6.3242e-06	5.38857e-06	9.63206e-06
Spirosoma_rigui	4.54722e-06	6.13483e-06	6.02804e-06
Spirosoma_aerolatum	5.36709e-06	3.5445e-06	8.88186e-06
Spirosoma_radiotolerans	1.08253e-05	1.06524e-05	2.35574e-05
Runella_slithyformis	1.01226e-05	8.93522e-06	2.01259e-05
Runella_sp.HYN0085	8.97563e-06	1.05666e-05	1.16872e-05
Fibrella_aestuarina	9.43878e-06	1.20719e-05	1.97251e-05
Fibrella_sp.ES10-3-2-2	6.51271e-06	5.77299e-06	1.43874e-05
Rhodocytophaga_sp.172606-1	5.20239e-06	6.65712e-06	9.30136e-06
Dyadobacter_fermentans	1.28298e-05	1.33118e-05	2.29364e-05
Arcticibacterium_luteifluviistationis	1.0249e-05	1.17399e-05	1.63126e-05
Cytophaga_hutchinsonii	5.8345e-06	7.64688e-06	7.07961e-06
Allopseudarcicella_aquatilis	2.77105e-06	2.44107e-06	4.65459e-06
Leadbetterella_byssophila	1.31799e-05	1.15e-05	1.49875e-05
Flammeovirga_sp.MY04	9.61237e-06	1.32639e-05	2.58698e-05
Flammeovirga_pectinis	9.51744e-06	9.4296e-06	1.35378e-05
Chryseolinea_soli	1.09147e-05	1.31178e-05	2.61467e-05
Cardinium_endosymbiont_of_Sogatella_furcifera	1.48811e-05	1.47975e-05	2.20769e-05
Cardinium_endosymbiont_of_Encarsia_pergandiella	2.85501e-07	5.9981e-08	6.71921e-07
Candidatus_Cardinium_hertigii	2.58329e-07	5.81089e-07	7.88016e-07
Candidatus_Amoebophilus_asiaticus	6.48092e-06	4.20973e-06	5.87087e-06
Marivirga_tractuosa	3.87867e-06	5.75251e-06	1.88655e-05
Bernardetia_litoralis	3.07993e-06	1.90128e-06	4.54182e-06
Roseivirga_pacifica	7.21343e-06	4.99623e-06	1.08513e-05
Mucilaginibacter_sp.PAMC_26640	8.34714e-06	7.65942e-06	2.45001e-05
Mucilaginibacter_sp.F39-2	8.11528e-06	7.89784e-06	1.44275e-05
Mucilaginibacter_sp.G2-14	9.05928e-06	1.01022e-05	1.4077e-05
Mucilaginibacter_sp.14171R-50	1.36317e-05	1.5027e-05	1.85996e-05
Mucilaginibacter_ginsenosidivorax	6.36013e-06	6.51275e-06	1.64398e-05
Mucilaginibacter_paludis	9.51784e-06	7.84325e-06	1.56414e-05
Mucilaginibacter_gotjawali	1.0012e-05	1.19764e-05	1.46355e-05
Mucilaginibacter_xinganensis	1.80508e-05	7.93684e-06	1.81362e-05
Mucilaginibacter_ginsenosidivorans	8.15576e-06	5.97952e-06	1.3557e-05
Mucilaginibacter_rubeus	2.83692e-05	3.28652e-05	5.60187e-05
Mucilaginibacter_mallensis	5.84831e-06	6.67602e-06	6.744e-06
Pedobacter_sp.PACM_27299	1.8228e-05	2.36062e-05	4.043e-05
Pedobacter_sp.G11	5.8986e-06	6.65722e-06	1.21736e-05
Pedobacter_sp.CJ43	6.26635e-06	6.60483e-06	9.55219e-06
Pedobacter_sp.eg	7.27244e-06	5.10131e-06	1.05705e-05
Pedobacter_sp.SW-16	9.24865e-06	7.43892e-06	1.17927e-05
Pedobacter_sp.HDW13	4.46695e-06	2.83057e-06	7.48294e-06
Pedobacter_sp.KBS0701	8.38006e-06	1.17183e-05	1.58515e-05
Pedobacter_heparinus	1.04816e-05	1.20677e-05	2.24151e-05
Pedobacter_roseus	3.47953e-06	3.24223e-06	5.76347e-06
Pedobacter_ginsengisoli	1.18266e-05	1.30211e-05	1.69817e-05
Pedobacter_steynii	1.1535e-05	1.29482e-05	2.66535e-05
Pedobacter_cryoconitis	5.91552e-06	5.60721e-06	2.05966e-05
Pedobacter_suwonensis	1.00417e-05	9.29706e-06	1.45959e-05
Sphingobacterium_sp.B29	1.62869e-05	1.68429e-05	2.75209e-05
Sphingobacterium_sp.21	7.37492e-06	1.16214e-05	1.76787e-05
Sphingobacterium_sp.ML3W	6.29359e-06	7.18494e-06	9.26408e-06
Sphingobacterium_sp.DP05	8.74391e-06	1.10239e-05	1.91815e-05
Sphingobacterium_sp.dk4302	2.669e-06	1.91812e-06	4.5441e-06
Sphingobacterium_sp.CZ-2	8.55381e-06	6.72413e-06	1.03252e-05
Sphingobacterium_lactis	9.58332e-06	1.43749e-05	1.99591e-05
Sphingobacterium_thalpophilum	2.91559e-05	2.47274e-05	5.00847e-05
Sphingobacterium_mizutaii	5.56687e-06	3.58539e-06	1.05929e-05
Sphingobacterium_psychroaquaticum	5.76667e-06	5.62953e-06	1.11135e-05
Sphingobacterium_multivorum	1.91912e-05	1.57328e-05	1.8935e-05
Sphingobacterium_daejeonense	5.66762e-06	5.43673e-06	1.01943e-05
Sphingobacterium_hotanense	4.9592e-06	3.4535e-06	6.76656e-06
Solitalea_canadensis	1.25922e-05	1.35029e-05	1.93714e-05
Olivibacter_sp.SDN3	1.29493e-05	1.38243e-05	1.8944e-05
Anseongella_ginsenosidimutans	7.35319e-06	6.59454e-06	1.25841e-05
Pseudopedobacter_saltans	1.08986e-05	8.62595e-06	1.81362e-05
Chitinophaga_pinensis	2.48968e-05	3.07269e-05	5.61643e-05
Chitinophaga_sp.H33E-04	2.04202e-05	2.13099e-05	3.34917e-05
Chitinophaga_sp.XS-30	1.0182e-05	1.25419e-05	1.67774e-05
Chitinophaga_sp.MD30	8.27905e-06	5.16515e-06	8.98285e-06
Chitinophaga_caeni	9.91964e-06	6.59431e-06	1.42853e-05
Paraflavitalea_soli	1.08365e-05	1.50295e-05	2.45383e-05
Niastella_koreensis	9.31331e-06	1.36816e-05	2.2944e-05
Filimonas_lacunae	8.21829e-06	5.82129e-06	1.40797e-05
Pseudobacter_ginsenosidimutans	2.12076e-05	2.37494e-05	3.03575e-05
Arachidicoccus_sp.B3-10	4.59433e-06	3.50837e-06	8.28205e-06
Arachidicoccus_sp.BS20	5.56151e-06	3.16439e-06	7.43737e-06
Arachidicoccus_sp.KIS59-12	1.00269e-05	9.44021e-06	1.29253e-05
Arachidicoccus_ginsenosidivorans	4.20143e-06	3.93663e-06	6.89776e-06
Niabella_ginsenosidivorans	6.8126e-06	4.85462e-06	7.77052e-06
Niabella_soli	4.01456e-06	3.41149e-06	6.66173e-06
Flavisolibacter_tropicus	3.89201e-06	4.37204e-06	6.74201e-06
Flavisolibacter_ginsenosidimutans	3.4403e-06	3.81358e-06	5.32226e-06
Flavisolibacter_sp.17J28-1	1.09909e-05	1.40555e-05	2.23457e-05
Panacibacter_ginsenosidivorans	6.50203e-06	7.67406e-06	9.79179e-06
Lacibacter_sp.S13-6-6	3.75283e-06	4.21261e-06	4.23649e-06
Haliscomenobacter_hydrossis	7.67695e-06	1.00415e-05	1.39424e-05
Saprospira_grandis	3.73409e-06	2.53571e-06	4.5992e-06
Rhodothermus_marinus	5.26554e-06	4.97494e-06	8.19117e-06
Chloroherpeton_thalassium	3.04269e-06	4.10647e-06	8.44701e-06
Chlorobium_phaeovibrioides	2.7114e-06	1.9182e-06	1.98947e-06
Chlorobium_limicola	4.39471e-06	3.78791e-06	7.4917e-06
Chlorobium_phaeobacteroides	4.34413e-06	2.34726e-06	4.42835e-06
Pelodictyon_phaeoclathratiforme	9.54126e-06	6.53304e-06	1.62886e-05
Chlorobaculum_parvum	6.31488e-06	6.34456e-06	9.51056e-06
Chlorobaculum_tepidum	5.05809e-06	4.31564e-06	8.50042e-06
Chlorobaculum_limnaeum	3.4204e-06	5.74767e-06	4.28428e-06
Prosthecochloris_aestuarii	1.51641e-05	1.50053e-05	2.74905e-05
Prosthecochloris_sp.CIB_2401	7.7357e-06	7.51407e-06	9.31791e-06
Prosthecochloris_sp.HL-130-GSB	4.79974e-06	3.86097e-06	6.24735e-06
Prosthecochloris_sp.GSB1	1.24399e-06	8.79193e-07	2.46159e-06
Melioribacter_roseus	5.15366e-06	3.65387e-06	9.50485e-06
Ignavibacterium_album	3.25514e-06	1.56667e-06	5.08192e-06
Candidatus_Cyclonatronum_proteinivorum	3.33181e-06	2.63579e-06	6.502e-06
Gemmatimonas_sp.TET16	3.62938e-06	1.75711e-06	5.02122e-06
Gemmatimonas_phototrophica	1.5998e-06	1.3494e-06	5.56767e-06
Gemmatimonas_aurantiaca	1.37973e-06	8.64029e-07	2.16324e-06
Gemmatirosa_kalamazoonesis	3.40444e-06	1.42517e-06	4.68848e-06
Fibrobacter_succinogenes	9.23813e-06	5.77891e-06	1.1511e-05
Candidatus_Cloacimonas_acidaminovorans	1.47678e-06	6.98847e-07	1.91553e-06
Roseburia_intestinalis	0.00876429	0.00458531	0.0118995
Roseburia_hominis	0.00583164	0.00353062	0.00819158
Lachnospira_eligens	0.0277215	0.0325369	0.0401517
Ruminococcus_gnavus	0.0105493	0.00881324	0.00371586
Blautia_sp.SC05B48	0.00451367	0.002236	0.00497154
Blautia_sp.N6H1-15	0.000562318	0.000339822	0.000459437
Blautia_sp.LZLJ-3	0.000159745	0.00016583	0.000195958
Blautia_sp.YL58	0.000249577	6.77252e-05	0.000337672
Blautia_hansenii	0.00115777	0.000564978	0.00100273
Blautia_producta	0.000824705	0.000574402	0.000797075
Anaerobutyricum_hallii	0.00239296	0.00145408	0.002881
Enterocloster_bolteae	0.00728631	0.00761209	0.00407778
Enterocloster_clostridioformis	0.00144798	0.00108182	0.0023895
Anaerostipes_hadrus	0.0035753	0.00167725	0.00666896
Anaerostipes_caccae	0.000184911	0.000193814	0.000113862
Anaerostipes_rhamnosivorans	0.000163493	8.63617e-05	0.00019244
Clostridium_scindens	0.000623127	0.000354516	0.000869522
Lachnoclostridium_sp.YL32	0.00065632	0.000457926	0.000529991
Lachnoclostridium_phocaeense	0.00035841	0.000214068	0.000523255
Lachnoclostridium_phytofermentans	8.08689e-05	0.000109909	9.90011e-05
Clostridium_hylemonae	9.69841e-05	6.6105e-05	0.000117681
Lacrimispora_saccharolytica	0.00020489	0.000252694	0.000387769
Lacrimispora_sphenoides	0.000122269	0.000212991	0.000128239
Anaerocolumna_sp.CBA3638	7.77373e-05	5.50653e-05	0.000101716
Anaerocolumna_sp.CTTW	9.61346e-05	7.00213e-05	0.000126054
Anaerocolumna_cellulosilytica	7.03753e-05	4.95159e-05	9.70601e-05
Butyrivibrio_fibrisolvens	0.000150522	0.000107492	0.0002144
Butyrivibrio_proteoclasticus	0.000125877	8.62852e-05	0.000170881
Butyrivibrio_hungatei	0.00012498	7.94038e-05	0.000178338
Pseudobutyrivibrio_xylanivorans	0.000198959	0.000126767	0.000314837
Herbinix_luporum	5.94644e-05	3.96293e-05	9.37527e-05
Anaerotignum_propionicum	6.19863e-05	5.19486e-05	9.20758e-05
Lachnoanaerobaculum_umeaense	0.000108734	7.26153e-05	0.00013096
Cellulosilyticum_lentocellum	2.82421e-05	0.000153667	4.16911e-05
Cellulosilyticum_sp.WCF-2	2.83543e-05	5.60289e-05	3.24959e-05
Faecalibacterium_prausnitzii	0.0648694	0.0541578	0.089952
Flavonifractor_plautii	0.00443979	0.00265163	0.00614689
Ruminococcus_bicirculans	0.00488649	0.00151099	0.00463479
Ruminococcus_champanellensis	0.000313768	0.000107713	0.000439841
Ruminococcus_albus	6.58513e-05	3.10099e-05	8.84158e-05
Ruminococcus_sp.JE7A12	0.000611231	8.51987e-05	0.000163476
Ruthenibacterium_lactatiformans	0.00226355	0.00130481	0.0033042
Acutalibacter_muris	0.000126216	7.21765e-05	0.000200117
Caproiciproducens_sp.7D4C2	4.13537e-05	1.9865e-05	6.41059e-05
Caproiciproducens_sp.NJN-50	3.34328e-05	1.57349e-05	5.05669e-05
Ethanoligenens_harbinense	4.58516e-05	1.96746e-05	7.32765e-05
Romboutsia_ilealis	0.000319448	0.000559226	0.000653533
Romboutsia_sp.CE17	3.62756e-05	5.18528e-05	3.68164e-05
Romboutsia_hominis	2.18518e-05	3.16072e-05	2.83472e-05
Clostridioides_difficile	0.0024406	0.011026	0.00326552
Peptacetobacter_hiranonis	9.073e-05	2.30242e-05	1.62718e-05
Paeniclostridium_sordellii	1.95373e-05	2.07578e-05	2.00142e-05
Paraclostridium_bifermentans	1.32654e-05	1.47437e-05	9.57818e-06
Peptoclostridium_acidaminophilum	1.6114e-05	8.0927e-06	1.50762e-05
Filifactor_alocis	2.12336e-05	1.52907e-05	1.50869e-05
Acetoanaerobium_sticklandii	7.06532e-06	5.09902e-06	8.78876e-06
Oscillibacter_sp.PEA192	0.0026445	0.0012554	0.00510808
Oscillibacter_sp.NSJ-62	0.00109681	0.000604173	0.00213336
Oscillibacter_valericigenes	0.000168416	7.11087e-05	0.000286421
Dysosmobacter_welbionis	0.00324923	0.00133348	0.00647017
Flintibacter_sp.KGMB00164	0.000522276	0.000301155	0.00115391
Massilistercora_timonensis	0.000836251	0.000542472	0.00125975
Intestinimonas_butyriciproducens	0.00126127	0.000516594	0.00170103
Aminipila_sp.CBA3637	1.37372e-05	7.83683e-06	1.49966e-05
Aminipila_sp.JN-18	1.95456e-05	9.8623e-06	2.41001e-05
Aminipila_butyrica	8.22638e-06	6.44344e-06	1.23205e-05
Mogibacterium_diversum	4.2953e-05	8.18583e-05	2.36692e-05
Mogibacterium_pumilum	1.87104e-05	2.07678e-05	2.154e-05
Monoglobus_pectinilyticus	0.000319827	9.51809e-05	0.000336398
Carboxydocella_thermautotrophica	4.19594e-06	2.32632e-06	7.1404e-06
Thermaerobacter_sp.FW80	3.42487e-06	1.87102e-06	5.89222e-06
Thermaerobacter_sp.PB12/4term	3.13034e-06	1.45345e-06	4.19999e-06
Thermaerobacter_marianensis	3.14366e-06	1.31685e-06	4.56198e-06
Eubacterium_maltosivorans	0.000149853	0.000111962	0.000206898
Eubacterium_sp.NSJ-61	0.000786536	0.000446975	0.000908713
Eubacterium_limosum	0.000111175	0.000101154	0.000121707
Eubacterium_cellulosolvens	0.000109823	0.000120384	0.000163285
Eubacterium_callanderi	6.6887e-05	6.28252e-05	0.000117018
Acetobacterium_woodii	8.51875e-06	7.45611e-06	1.05116e-05
Acetobacterium_sp.KB-1	6.63636e-06	4.7559e-06	9.36823e-06
Clostridium_sp.SY8519	0.000215119	0.000103735	0.000329721
Clostridium_sp.BNL1100	1.74571e-05	1.27695e-05	3.35111e-05
Clostridium_sp.JN500901	1.09815e-05	1.01277e-05	1.2408e-05
Clostridium_sp.JN-9	1.21228e-05	1.13861e-05	1.1688e-05
Clostridium_sp.DL-VIII	2.04365e-05	1.93044e-05	1.71827e-05
Clostridium_sp.AWRP	5.68419e-06	5.25505e-06	7.32937e-06
Clostridium_sp.CT4	1.89954e-05	2.37554e-05	1.79604e-05
Clostridium_sp.JN-1	9.18731e-06	8.90292e-06	1.11218e-05
Clostridium_sp.MF28	8.18963e-06	7.08641e-06	2.78053e-06
Clostridium_sp.deep_sea	4.82942e-06	4.01843e-06	6.27931e-06
Clostridium_perfringens	0.00157946	0.00721507	0.000184381
Clostridium_formicaceticum	8.27388e-06	8.74113e-06	1.35175e-05
Clostridium_botulinum	0.000113006	0.000122619	0.000129565
Clostridium_bornimense	2.50321e-05	2.77222e-05	2.74996e-05
Clostridium_butyricum	0.000193456	6.27911e-05	4.08324e-05
Clostridium_beijerinckii	8.12239e-05	0.000111624	6.79028e-05
Clostridium_kluyveri	1.67023e-05	1.3564e-05	1.68842e-05
Clostridium_saccharoperbutylacetonicum	2.41915e-05	2.59306e-05	1.96202e-05
Clostridium_tetani	1.59071e-05	1.32595e-05	1.57876e-05
Clostridium_cellulovorans	1.92659e-05	2.15376e-05	2.22786e-05
Clostridium_thermarum	2.1065e-05	1.7039e-05	2.46062e-05
Clostridium_pasteurianum	3.13479e-05	2.90823e-05	3.30105e-05
Clostridium_scatologenes	1.16853e-05	1.47701e-05	1.48811e-05
Clostridium_tyrobutyricum	1.68534e-05	1.52343e-05	2.19216e-05
Clostridium_estertheticum	1.29852e-05	1.07124e-05	1.84537e-05
Clostridium_intestinale	2.284e-05	2.6079e-05	1.88532e-05
Clostridium_baratii	3.07399e-05	4.78596e-05	1.83014e-05
Clostridium_novyi	2.15362e-05	2.19259e-05	1.89809e-05
Clostridium_saccharobutylicum	2.11028e-05	2.12269e-05	1.56275e-05
Clostridium_argentinense	1.66262e-05	1.41725e-05	1.66997e-05
Clostridium_carboxidivorans	1.28171e-05	1.12184e-05	1.40326e-05
Clostridium_autoethanogenum	4.02028e-05	2.04196e-05	2.31283e-05
Clostridium_taeniosporum	2.03244e-05	2.1104e-05	1.22264e-05
Clostridium_septicum	2.88635e-05	5.44164e-05	1.53792e-05
Clostridium_aceticum	5.97898e-06	3.50824e-06	7.18604e-06
Clostridium_chauvoei	2.27218e-05	4.18212e-05	1.30107e-05
Clostridium_cochlearium	9.68133e-06	7.40292e-06	7.25339e-06
Clostridium_acetobutylicum	9.47509e-06	8.92261e-06	7.9484e-06
Clostridium_drakei	6.95797e-06	7.21054e-06	7.59483e-06
Clostridium_isatidis	2.34246e-05	3.60628e-05	1.47187e-05
Clostridium_sporogenes	3.61544e-06	4.89184e-06	4.25195e-06
Hungatella_hathewayi	0.00024629	0.000296572	0.000209247
Hathewaya_histolytica	1.40003e-05	1.07959e-05	1.76809e-05
Alkaliphilus_oremlandii	7.68299e-06	3.99867e-06	9.52937e-06
Alkaliphilus_metalliredigens	7.47396e-06	4.64086e-06	8.6322e-06
Geosporobacter_ferrireducens	1.42952e-05	9.20507e-06	1.54587e-05
Caloramator_sp.E03	1.19987e-05	1.0506e-05	1.35059e-05
Crassaminicella_sp.SY095	1.27753e-05	1.22979e-05	1.46939e-05
Caloranaerobacter_azorensis	1.59033e-05	1.11095e-05	1.56426e-05
Thermoanaerosceptrum_fracticalcis	6.25384e-06	4.53761e-06	9.91525e-06
Dehalobacterium_formicoaceticum	1.35465e-05	8.11033e-06	2.4548e-05
Desulfotomaculum_reducens	5.72234e-06	5.62796e-06	1.08437e-05
Desulfotomaculum_ferrireducens	5.63585e-06	4.27789e-06	5.74974e-06
Desulfotomaculum_ruminis	6.06684e-06	3.54929e-06	1.00365e-05
Desulfitobacterium_hafniense	1.29894e-05	1.02932e-05	2.13088e-05
Desulfitobacterium_metallireducens	4.28898e-06	2.88388e-06	6.91801e-06
Desulfitobacterium_dichloroeliminans	3.88313e-06	3.61773e-06	5.06963e-06
Desulfitobacterium_dehalogenans	5.17206e-06	3.59665e-06	6.71602e-06
Dehalobacter_sp.CF	2.92335e-06	1.04859e-06	7.27808e-06
Dehalobacter_sp.DCA	5.00638e-07	7.9891e-07	9.18924e-07
Dehalobacter_restrictus	1.11625e-05	5.98459e-06	1.60978e-05
Desulfosporosinus_youngiae	4.07753e-06	2.6723e-06	5.33889e-06
Desulfosporosinus_orientis	4.07469e-06	2.93485e-06	7.71835e-06
Desulfosporosinus_meridiei	5.60939e-06	3.6453e-06	6.83146e-06
Desulfosporosinus_acidiphilus	5.40372e-06	3.975e-06	6.75731e-06
Thermincola_potens	5.77732e-06	4.07654e-06	6.25287e-06
Syntrophobotulus_glycolicus	6.31626e-06	4.81437e-06	1.02702e-05
Desulfofarcimen_acetoxidans	3.76569e-06	1.95978e-06	7.83772e-06
Desulfallas_gibsoniae	6.73094e-06	5.05646e-06	1.53875e-05
Ruminiclostridium_cellulolyticum	1.05238e-05	7.66793e-06	1.50493e-05
Ruminiclostridium_sp.MA18	2.12164e-05	1.50699e-05	2.36228e-05
Fastidiosipila_sanguinis	2.02871e-05	1.39639e-05	2.02939e-05
Hungateiclostridium_clariflavum	1.62833e-05	8.54809e-06	2.00177e-05
Hungateiclostridium_thermocellum	1.83727e-05	8.13806e-06	2.206e-05
Hungateiclostridium_saccincola	1.15629e-05	7.89384e-06	1.63913e-05
Mageeibacillus_indolicus	3.15988e-05	2.06146e-05	4.75556e-05
Thermoclostridium_stercorarium	1.03156e-05	5.96796e-06	1.26304e-05
Pseudoclostridium_thermosuccinogenes	1.61428e-05	9.50895e-06	2.40559e-05
Christensenella_minuta	0.000282113	0.000219182	0.000345478
Christensenella_sp.Marseille-P3954	8.67298e-05	4.22996e-05	0.000120601
Petrocella_atlantisensis	1.60915e-05	1.14422e-05	2.08766e-05
Heliobacterium_modesticaldum	1.08235e-05	5.61477e-06	1.49125e-05
Heliorestis_convoluta	3.20654e-06	2.4163e-06	4.38816e-06
Syntrophothermus_lipocalidus	3.51854e-06	2.36649e-06	5.20573e-06
Thermoanaerobacterium_sp.RBIITD	9.71071e-06	5.34337e-06	1.06509e-05
Thermoanaerobacterium_thermosaccharolyticum	1.37426e-05	9.70391e-06	1.53744e-05
Thermoanaerobacterium_xylanolyticum	3.55198e-06	2.3523e-06	4.21817e-06
Caldicellulosiruptor_lactoaceticus	3.70083e-06	4.07155e-06	4.46961e-06
Caldicellulosiruptor_hydrothermalis	2.23193e-06	2.07999e-06	3.40406e-06
Caldicellulosiruptor_kronotskyensis	2.34307e-06	1.19028e-06	4.09281e-06
Caldicellulosiruptor_changbaiensis	5.05347e-06	3.51053e-06	6.32661e-06
Caldicellulosiruptor_saccharolyticus	2.92735e-06	1.33627e-06	1.55971e-06
Moorella_glycerini	5.10996e-06	2.76708e-06	6.84543e-06
Moorella_thermoacetica	4.60153e-06	3.87969e-06	5.53095e-06
Ammonifex_degensii	3.47221e-06	1.98519e-06	6.00806e-06
Caldanaerobacter_subterraneus	4.80609e-06	3.32508e-06	5.43351e-06
Thermacetogenium_phaeum	5.53916e-06	5.01578e-06	5.79868e-06
Thermoanaerobacter_mathranii	3.21957e-06	3.07488e-06	3.81075e-06
Thermoanaerobacter_kivui	6.02054e-06	3.72696e-06	5.00699e-06
Thermoanaerobacter_wiegelii	1.60607e-06	5.82846e-07	1.50762e-06
Thermoanaerobacter_siderophilus	6.03538e-07	8.4848e-08	8.83414e-07
Thermoanaerobacter_italicus	2.3193e-06	1.72966e-06	6.09976e-06
Thermoanaerobacter_ethanolicus	8.75353e-07	8.34666e-08	2.43681e-07
Thermanaeromonas_toyohensis	1.3783e-06	7.43895e-07	1.14204e-06
Carboxydothermus_hydrogenoformans	4.22465e-06	2.07202e-06	3.77029e-06
Mahella_australiensis	1.157e-05	6.72401e-06	1.5949e-05
Thermodesulfobium_acidiphilum	1.58487e-06	6.73863e-07	2.20787e-06
Halobacteroides_halobius	3.68826e-06	3.09071e-06	5.5454e-06
Acetohalobium_arabaticum	3.34974e-06	2.43214e-06	3.44434e-06
Halanaerobium_hydrogeniformans	4.73938e-06	4.07149e-06	6.96039e-06
Halanaerobium_praevalens	3.46095e-06	2.21557e-06	2.64339e-06
Halocella_sp.SP3-1	3.81605e-06	2.84118e-06	3.78476e-06
Halothermothrix_orenii	3.96483e-06	3.23195e-06	3.92297e-06
Anoxybacter_fermentans	5.12975e-06	4.37196e-06	6.19123e-06
Biomaibacter_acetigenes	4.60845e-06	1.93906e-06	5.54177e-06
Tepidanaerobacter_acetatoxydans	4.4778e-06	4.16305e-06	5.38174e-06
Phascolarctobacterium_faecium	0.00932785	0.00822008	0.0134241
Acidaminococcus_intestini	0.000981001	0.000154954	6.61165e-05
Acidaminococcus_fermentans	5.83349e-05	0.000174732	7.84581e-05
Veillonella_parvula	0.00786244	0.0166612	0.000430146
Veillonella_sp.T1-7	0.0016799	0.0056108	0.000206764
Veillonella_atypica	0.00600702	0.0197948	0.00025418
Veillonella_dispar	0.00239147	0.00937968	0.000133197
Veillonella_rodentium	0.000115521	0.000274218	2.19332e-05
Dialister_hominis	0.00216634	0.00117517	0.00592164
Dialister_massiliensis	0.00188847	0.00118873	0.00662946
Dialister_pneumosintes	8.69229e-05	0.000318212	9.74767e-06
Megasphaera_elsdenii	0.0010785	0.0012321	0.000208028
Megasphaera_stantonii	7.72583e-05	4.19648e-05	4.78221e-05
Selenomonas_sp.oral_taxon_920	1.63476e-05	1.46425e-05	1.24784e-05
Selenomonas_sp.oral_taxon_126	2.4573e-05	1.96338e-05	2.01199e-05
Selenomonas_sp.oral_taxon_136	2.12943e-05	2.01036e-05	8.70198e-06
Selenomonas_sp.Marseille-Q3039	1.21993e-05	9.61977e-06	7.15351e-06
Selenomonas_sputigena	3.74945e-05	1.31037e-05	1.88883e-05
Selenomonas_ruminantium	7.25165e-05	1.68457e-05	3.11396e-05
Megamonas_hypermegale	7.51026e-05	0.000326176	0.000229905
Megamonas_funiformis	0.0116213	0.0301398	0.0206813
Pectinatus_frisingensis	8.81948e-06	9.04205e-06	1.06264e-05
Sporomusa_termitida	6.51435e-06	4.59043e-06	1.06667e-05
Pelosinus_fermentans	6.20557e-06	5.42877e-06	7.53509e-06
Pelosinus_sp.UFO1	9.00958e-06	6.36132e-06	1.16667e-05
Methylomusa_anaerophila	4.76728e-06	2.41546e-06	4.79685e-06
Streptococcus_salivarius	0.00262819	0.00873663	0.000988869
Streptococcus_sp.I-P16	7.15542e-05	0.000277527	3.6739e-05
Streptococcus_sp.oral_taxon_431	6.99634e-05	0.000203609	1.9398e-05
Streptococcus_sp.oral_taxon_061	0.000106255	0.000332634	2.97189e-05
Streptococcus_sp.A12	5.75815e-05	0.000277271	1.78833e-05
Streptococcus_sp.I-G2	6.39785e-05	0.000268178	3.62213e-05
Streptococcus_sp.FDAARGOS_192	0.000192038	0.000838349	3.91039e-05
Streptococcus_sp.HSISM1	0.000505527	0.00338877	4.95708e-05
Streptococcus_sp.LPB0220	0.000610243	0.00371917	5.61031e-05
Streptococcus_sp.Z15	2.52856e-06	6.38869e-06	4.00844e-06
Streptococcus_sp.HSISS1	6.27708e-05	0.000281829	1.16741e-05
Streptococcus_sp.HSISS3	4.88668e-05	0.000148687	1.22712e-05
Streptococcus_sp.116-D4	1.69587e-05	5.34877e-05	6.35003e-06
Streptococcus_sp.HSISS2	5.33909e-05	0.000120204	1.09253e-05
Streptococcus_sp.NPS_308	4.0719e-05	9.72175e-05	1.23327e-05
Streptococcus_sp.NSJ-72	2.26857e-05	3.3154e-05	1.34852e-05
Streptococcus_sp.KS_6	2.72867e-05	3.70598e-05	3.64444e-06
Streptococcus_sp.group_B	0	0	1.71862e-06
Streptococcus_sp.CNU_G3	1.23017e-06	2.06257e-06	2.80863e-07
Streptococcus_sp.1643	3.1693e-05	8.4357e-05	7.44984e-06
Streptococcus_parasanguinis	0.000626032	0.00487004	0.000109351
Streptococcus_cristatus	7.57445e-05	0.000105705	3.14807e-05
Streptococcus_mitis	0.00015435	0.000473277	6.86913e-05
Streptococcus_pasteurianus	0.000241507	0.000136823	0.000411594
Streptococcus_acidominimus	1.06223e-05	1.57562e-05	1.38392e-05
Streptococcus_koreensis	5.94867e-05	0.000345247	3.17633e-05
Streptococcus_gordonii	0.000153992	0.000265569	3.05082e-05
Streptococcus_suis	0.000129167	7.51313e-05	0.000125778
Streptococcus_thermophilus	0.000438076	0.000369011	0.000488515
Streptococcus_merionis	2.9626e-06	6.61166e-06	5.58268e-06
Streptococcus_oralis	0.000509478	0.00132465	0.000127173
Streptococcus_australis	0.000100329	0.00041914	3.25395e-05
Streptococcus_pluranimalium	4.4416e-06	1.19928e-05	5.28609e-06
Streptococcus_pneumoniae	8.01763e-05	0.000239438	4.0406e-05
Streptococcus_pyogenes	1.61654e-05	3.87171e-05	1.86693e-05
Streptococcus_lutetiensis	7.01822e-05	2.33465e-05	4.21143e-05
Streptococcus_vestibularis	0.000146398	0.000589647	4.27957e-05
Streptococcus_gallolyticus	9.71603e-06	1.62178e-05	1.06862e-05
Streptococcus_infantarius	1.56705e-05	1.70347e-05	6.71591e-06
Streptococcus_canis	1.12019e-05	2.42109e-05	1.28197e-05
Streptococcus_intermedius	1.61026e-05	4.06321e-05	7.70616e-06
Streptococcus_anginosus	0.000160015	0.000308282	3.49607e-05
Streptococcus_parauberis	3.60478e-06	6.47369e-06	4.47465e-06
Streptococcus_sanguinis	8.67353e-05	0.000162834	4.96094e-05
Streptococcus_pantholopis	2.97398e-06	2.95768e-06	3.21249e-06
Streptococcus_equinus	0.000158843	0.00027966	2.57622e-05
Streptococcus_milleri	1.9209e-05	6.57179e-05	5.26386e-06
Streptococcus_porcinus	3.7361e-06	7.61116e-06	4.93776e-06
Streptococcus_equi	8.95683e-06	1.58411e-05	7.09981e-06
Streptococcus_dysgalactiae	1.92387e-05	4.40483e-05	1.08136e-05
Streptococcus_gwangjuense	2.54437e-05	7.33206e-05	1.37223e-05
Streptococcus_agalactiae	0.000167979	0.000102665	0.000301592
Streptococcus_pseudoporcinus	4.43441e-06	8.25471e-06	3.28338e-06
Streptococcus_ratti	3.42655e-06	6.10582e-06	3.21462e-06
Streptococcus_pseudopneumoniae	1.43285e-05	4.09899e-05	6.58719e-06
Streptococcus_mutans	3.45199e-05	2.65865e-05	6.66457e-06
Streptococcus_respiraculi	1.67552e-06	4.02554e-06	1.14328e-06
Streptococcus_ferus	1.77572e-06	4.88995e-06	2.12171e-06
Streptococcus_sobrinus	2.27521e-05	1.31769e-05	1.46906e-05
Streptococcus_troglodytae	1.48861e-06	2.30805e-06	3.26388e-07
Streptococcus_uberis	2.73417e-06	6.38934e-06	2.10813e-06
Streptococcus_periodonticum	2.97218e-05	4.27054e-05	3.21735e-06
Streptococcus_marmotae	2.45156e-06	5.19933e-06	2.03333e-06
Lactococcus_lactis	3.07485e-05	8.83865e-05	3.20397e-05
Lactococcus_raffinolactis	4.96211e-06	6.25762e-06	6.18065e-06
Lactococcus_sp.1JSPR-7	2.20407e-06	1.0657e-06	2.04103e-06
Lactococcus_garvieae	2.72618e-06	3.271e-06	3.69874e-06
Lactobacillus_crispatus	2.08646e-05	3.26812e-05	7.51461e-06
Lactobacillus_paragasseri	5.28395e-06	0.00015074	1.97925e-06
Lactobacillus_iners	8.47081e-06	1.08586e-05	1.11206e-05
Lactobacillus_dextrinicus	4.49358e-06	8.86674e-06	3.56863e-06
Lactobacillus_apis	1.89355e-06	4.16083e-06	2.70577e-06
Lactobacillus_jensenii	3.55793e-06	7.7638e-06	3.92718e-06
Lactobacillus_johnsonii	2.86725e-05	6.45026e-05	9.35447e-06
Lactobacillus_delbrueckii	2.01233e-05	4.93254e-05	8.65166e-06
Lactobacillus_kullabergensis	1.0241e-06	6.25858e-06	1.44359e-06
Lactobacillus_gallinarum	3.68445e-07	2.12246e-06	0
Lactobacillus_kefiranofaciens	2.04697e-06	2.64702e-06	4.71338e-06
Lactobacillus_amylovorus	2.35474e-05	1.22312e-05	1.09414e-05
Lactobacillus_helveticus	1.46247e-05	2.0098e-05	1.95279e-05
Lactobacillus_terrae	1.2292e-06	5.61178e-06	1.52834e-06
Lactobacillus_sp.JM1	2.09772e-06	2.18991e-05	0
Lactobacillus_sp.3B2020	6.87631e-07	9.39612e-06	4.57959e-07
Lactobacillus_gasseri	8.18186e-06	8.75713e-05	6.56817e-06
Lactobacillus_sp.NFFJ11	6.64467e-07	3.609e-06	1.1511e-07
Lactobacillus_sp.BHWM-4	2.21705e-06	4.18224e-06	2.44899e-06
Lactobacillus_sp.CBA3605	9.78987e-07	4.4843e-06	1.57858e-06
Lactobacillus_sp.CBA3606	1.71645e-06	6.67677e-06	6.27276e-07
Lactobacillus_sp.wkB8	2.00307e-07	2.0554e-07	1.48357e-07
Lactobacillus_amylolyticus	2.6767e-06	1.4965e-06	1.63866e-06
Lactobacillus_acetotolerans	9.96793e-07	3.45865e-06	5.24705e-07
Lactobacillus_buchneri	3.74126e-06	7.88342e-06	1.08759e-05
Lactobacillus_parabuchneri	1.39102e-06	5.58265e-06	2.65366e-06
Lactobacillus_ruminis	7.38935e-05	4.75984e-05	4.39668e-05
Ligilactobacillus_salivarius	0.000168142	0.00905541	8.39054e-05
Ligilactobacillus_agilis	2.29922e-06	9.33007e-05	4.6923e-06
Lactiplantibacillus_plantarum	3.51504e-05	0.000307458	4.25454e-05
Lactobacillus_paraplantarum	1.26451e-06	5.46809e-06	3.34919e-06
Lactobacillus_pentosus	5.73354e-06	1.32764e-05	5.82549e-06
Lactobacillus_sanfranciscensis	2.45645e-05	8.90667e-06	9.59676e-07
Lactobacillus_fructivorans	4.37649e-07	1.70307e-06	7.77029e-07
Lactobacillus_reuteri	5.23415e-05	2.87484e-05	5.8776e-06
Lactobacillus_mucosae	0.000102459	0.00053146	1.33994e-05
Limosilactobacillus_fermentum	1.55859e-05	0.00018477	1.4167e-05
Lactobacillus_gastricus	1.28856e-06	2.83317e-05	7.63318e-07
Lactobacillus_vaginalis	3.73123e-05	8.53019e-06	1.68377e-06
Lactobacillus_pontis	1.94332e-06	1.50033e-06	4.23523e-06
Pediococcus_pentosaceus	4.06244e-06	1.65333e-05	7.01675e-06
Pediococcus_claussenii	6.77194e-07	8.36874e-06	8.25215e-07
Lactobacillus_heilongjiangensis	1.34215e-06	3.57463e-06	2.72842e-06
Lactobacillus_crustorum	2.74079e-06	5.9846e-06	1.33087e-06
Lactobacillus_allii	1.17667e-06	5.87366e-06	1.46605e-06
Lactobacillus_paralimentarius	2.18319e-06	7.10655e-06	6.74324e-06
Lactobacillus_curvatus	4.1089e-06	8.01365e-06	2.09229e-06
Lactobacillus_fuchuensis	6.43617e-07	3.66338e-06	9.291e-07
Lactobacillus_sakei	2.53283e-06	1.97546e-05	2.22605e-06
Lacticaseibacillus_paracasei	7.4282e-06	1.8089e-05	7.49477e-06
Lactobacillus_rhamnosus	1.05592e-05	1.23502e-05	1.26478e-05
Lactobacillus_manihotivorans	1.18738e-05	1.13222e-05	1.75081e-05
Lactobacillus_backii	1.11387e-06	1.46441e-05	2.44275e-06
Lactobacillus_coryniformis	1.63819e-06	1.31003e-05	2.28907e-06
Lactobacillus_oligofermentans	2.1122e-06	7.36646e-06	3.9893e-06
Lactobacillus_nenjiangensis	1.35966e-06	6.31821e-06	1.75728e-06
Lactobacillus_hokkaidonensis	1.03352e-06	3.533e-06	1.25223e-06
Lactobacillus_mali	2.2193e-06	1.71936e-05	4.18736e-06
Lactobacillus_hordei	5.11596e-06	2.57396e-05	5.40683e-06
Lactobacillus_kunkeei	4.34986e-07	2.41452e-06	3.46545e-07
Lactobacillus_harbinensis	3.54513e-06	1.47852e-06	4.84813e-06
Lactobacillus_brevis	2.88283e-06	6.19125e-06	1.93785e-06
Lactobacillus_suantsaii	2.5316e-06	5.53932e-06	3.82287e-06
Lactobacillus_koreensis	2.89959e-07	3.10808e-07	2.95945e-07
Acetilactobacillus_jinshanensis	6.09463e-07	1.91805e-06	6.20018e-07
Enterococcus_faecium	0.00235195	0.00109256	0.00027215
Enterococcus_cecorum	3.14839e-05	6.17661e-05	4.52991e-05
Enterococcus_saigonensis	0.000116558	6.21897e-05	0.000196183
Enterococcus_avium	0.00150451	0.000397505	1.24681e-05
Enterococcus_mundtii	5.95072e-06	3.90875e-05	1.25073e-05
Enterococcus_faecalis	0.000526515	0.000910716	1.48322e-05
Enterococcus_durans	4.38257e-06	2.6564e-05	6.65834e-06
Enterococcus_hirae	4.93121e-06	1.64052e-05	4.62437e-06
Enterococcus_thailandicus	2.80536e-06	4.49066e-06	3.02495e-06
Enterococcus_casseliflavus	3.89261e-06	5.05599e-05	2.30072e-06
Enterococcus_wangshanyuanii	2.21214e-06	4.16957e-06	2.24999e-06
Vagococcus_sp.HDW17B	2.71844e-06	6.19287e-06	9.00071e-06
Vagococcus_sp.MN-17	4.19049e-06	7.82929e-06	3.98639e-06
Vagococcus_teuberi	3.2531e-06	5.39966e-06	1.48806e-06
Vagococcus_penaei	8.65255e-07	2.81442e-06	5.1604e-07
Tetragenococcus_halophilus	1.05331e-05	1.01885e-05	1.26761e-05
Tetragenococcus_koreensis	1.19503e-06	2.32773e-06	1.04294e-06
Tetragenococcus_osmophilus	1.38938e-06	3.66074e-06	1.08981e-06
Melissococcus_plutonius	4.24325e-06	8.00917e-06	5.58324e-06
Weissella_cibaria	8.09921e-06	3.20626e-06	1.45228e-06
Weissella_jogaejeotgali	1.01858e-06	2.70952e-06	1.10893e-06
Weissella_hellenica	9.76288e-07	2.7187e-06	1.38203e-06
Weissella_cryptocerci	8.84164e-07	3.49439e-06	9.0335e-07
Weissella_diestrammenae	1.59699e-06	1.74322e-06	1.16901e-06
Weissella_paramesenteroides	1.88887e-06	3.85815e-06	2.24399e-06
Weissella_koreensis	1.22916e-06	2.49584e-06	1.84999e-06
Weissella_viridescens	1.08972e-06	1.33086e-06	1.88815e-06
Weissella_confusa	2.90686e-05	6.76065e-06	5.59605e-06
Leuconostoc_gelidum	2.42048e-06	3.71741e-06	3.95877e-06
Oenococcus_kitaharae	8.84662e-07	2.01978e-06	1.9908e-06
Carnobacterium_maltaromaticum	4.44656e-06	6.17614e-06	5.63718e-06
Carnobacterium_divergens	3.40336e-06	1.24142e-05	8.41202e-06
Jeotgalibaca_ciconiae	3.09843e-06	3.98722e-06	3.92117e-06
Jeotgalibaca_porci	1.88276e-06	1.04912e-06	2.75768e-06
Marinilactibacillus_sp.15R	2.21817e-06	4.26636e-06	3.35192e-06
Dolosigranulum_pigrum	4.12572e-06	4.42271e-06	2.22453e-06
Aerococcus_sanguinicola	4.95058e-06	4.76366e-06	7.36966e-06
Aerococcus_urinaehominis	3.25726e-06	3.71445e-06	5.60127e-06
Aerococcus_urinaeequi	3.37511e-06	3.61873e-06	3.81686e-06
Aerococcus_viridans	8.81059e-07	4.06059e-06	1.12206e-06
Aerococcus_christensenii	1.67868e-06	7.59123e-06	2.46866e-06
Suicoccus_acidiformans	3.10875e-06	4.5394e-06	1.38148e-06
Abiotrophia_defectiva	1.1057e-05	1.00968e-05	8.4381e-06
Paenibacillus_sp.IHB_B_3084	9.92954e-06	5.46012e-06	2.28101e-05
Paenibacillus_sp.URB8-2	5.02906e-06	3.61809e-06	8.28726e-06
Paenibacillus_sp.PAMC21692	5.36797e-06	3.29982e-06	8.59703e-06
Paenibacillus_sp.JDR-2	5.76264e-06	3.38709e-06	6.38348e-06
Paenibacillus_sp.DCT19	3.44427e-06	3.70894e-06	7.82511e-06
Paenibacillus_sp.BIHB4019	4.69536e-06	2.34803e-06	8.03793e-06
Paenibacillus_sp.FSL_H7-0357	8.48403e-06	7.95214e-06	1.4892e-05
Paenibacillus_sp.FSL_F-0912	3.9366e-06	3.21139e-06	4.72793e-06
Paenibacillus_sp.UniB2	4.80695e-06	3.17648e-06	7.19778e-06
Paenibacillus_sp.FSL_F-0345	3.64162e-06	1.43583e-06	5.7057e-06
Paenibacillus_sp.FSL_S-0331	6.75155e-06	3.72363e-06	8.18554e-06
Paenibacillus_sp.B01	4.69347e-06	2.89868e-06	7.40699e-06
Paenibacillus_sp.E222	5.30967e-06	3.50689e-06	7.56751e-06
Paenibacillus_sp.32O-W	4.27091e-06	3.87297e-06	5.63713e-06
Paenibacillus_sp.HB172198	4.26207e-06	2.35801e-06	6.20661e-06
Paenibacillus_sp.RUD330	4.50103e-06	1.4805e-06	5.25478e-06
Paenibacillus_sp.FSL_H7-0737	2.53602e-06	1.90304e-06	5.61869e-06
Paenibacillus_sp.FSL_P4-0081	3.34596e-06	2.55834e-06	4.2016e-06
Paenibacillus_sp.IHBB_10380	2.58697e-06	1.60284e-06	2.1734e-06
Paenibacillus_sp.FSL_S-0273	3.76652e-06	2.78178e-06	5.64028e-06
Paenibacillus_sp.CAA11	4.91956e-06	1.90845e-06	1.0333e-05
Paenibacillus_sp.Y412MC10	4.90548e-06	1.63456e-06	8.02556e-06
Paenibacillus_sp.37	1.59639e-06	9.77266e-07	2.20073e-06
Paenibacillus_sp.JZ16	2.58588e-06	1.68646e-06	2.29534e-06
Paenibacillus_sp.JNUCC-31	3.21117e-06	2.37251e-06	4.3719e-06
Paenibacillus_guangzhouensis	7.13491e-06	5.76253e-06	1.63011e-05
Paenibacillus_psychroresistens	5.10873e-06	5.82136e-06	1.24132e-05
Paenibacillus_cellulositrophicus	1.90259e-05	1.70548e-05	2.83235e-05
Paenibacillus_xylanexedens	3.35455e-06	4.67767e-06	9.35784e-06
Paenibacillus_mucilaginosus	1.15456e-05	8.22009e-06	1.85188e-05
Paenibacillus_stellifer	8.47904e-06	5.17555e-06	1.26081e-05
Paenibacillus_glucanolyticus	1.09943e-05	1.16347e-05	1.10413e-05
Paenibacillus_barcinonensis	4.60259e-06	3.27187e-06	5.14015e-06
Paenibacillus_albus	4.14479e-06	4.78098e-06	6.36582e-06
Paenibacillus_polymyxa	3.55724e-05	2.88628e-05	5.29753e-05
Paenibacillus_bovis	4.4175e-06	3.9529e-06	6.11689e-06
Paenibacillus_lutimineralis	4.28783e-06	3.37061e-06	6.92958e-06
Paenibacillus_durus	7.55082e-06	6.35368e-06	1.22385e-05
Paenibacillus_donghaensis	9.35247e-06	5.46062e-06	1.34524e-05
Paenibacillus_xylanilyticus	1.95403e-05	1.68988e-05	2.69108e-05
Paenibacillus_lentus	9.12616e-06	6.68974e-06	1.73911e-05
Paenibacillus_riograndensis	3.11972e-06	3.44105e-06	5.1689e-06
Paenibacillus_naphthalenovorans	6.16122e-06	3.01221e-06	1.14798e-05
Paenibacillus_physcomitrellae	1.46884e-05	1.24708e-05	1.82612e-05
Paenibacillus_lycopersici	3.42156e-06	1.33139e-06	4.29853e-06
Paenibacillus_baekrokdamisoli	5.09008e-06	1.89035e-06	6.73123e-06
Paenibacillus_ihbetae	4.58954e-06	3.87621e-06	6.94286e-06
Paenibacillus_graminis	4.4023e-06	2.932e-06	8.62962e-06
Paenibacillus_protaetiae	4.59501e-06	2.93634e-06	4.67764e-06
Paenibacillus_thiaminolyticus	5.77234e-06	5.83763e-06	6.02368e-06
Paenibacillus_borealis	8.02606e-06	6.27503e-06	9.26543e-06
Paenibacillus_alvei	3.23039e-06	2.77742e-06	3.9207e-06
Paenibacillus_crassostreae	3.09063e-06	3.06184e-06	4.4432e-06
Paenibacillus_kribbensis	2.19163e-06	1.11287e-06	2.51639e-06
Paenibacillus_larvae	4.5027e-06	5.12728e-06	6.0216e-06
Paenibacillus_cellulosilyticus	6.36728e-06	2.67724e-06	6.20206e-06
Paenibacillus_chitinolyticus	5.48523e-06	4.5405e-06	9.07448e-06
Paenibacillus_swuensis	3.00868e-06	1.07258e-06	5.61455e-06
Paenibacillus_yonginensis	3.46371e-06	4.51339e-06	6.59433e-06
Paenibacillus_odorifer	3.11051e-06	2.66184e-06	4.16756e-06
Paenibacillus_brasilensis	2.10997e-06	1.91001e-06	2.72026e-06
Brevibacillus_sp.JNUCC-41	7.70184e-06	5.76945e-06	9.1694e-06
Brevibacillus_sp.SCSIO_07484	3.86476e-06	2.19044e-06	4.81076e-06
Brevibacillus_laterosporus	8.88818e-06	8.3892e-06	1.05307e-05
Brevibacillus_agri	4.13992e-06	2.87004e-06	6.29984e-06
Brevibacillus_brevis	1.24168e-05	7.41846e-06	1.65475e-05
Cohnella_candidum	4.02307e-06	2.41871e-06	6.23512e-06
Cohnella_sp.MFER-1	3.075e-06	2.60694e-06	4.50595e-06
Cohnella_sp.KS_22	2.86296e-06	1.0475e-06	4.26596e-06
Aneurinibacillus_sp.XH2	2.73637e-06	2.0981e-06	4.90297e-06
Aneurinibacillus_soli	3.11667e-06	2.19559e-06	3.13354e-06
Saccharibacillus_brassicae	7.25256e-06	4.81458e-06	9.06283e-06
Thermobacillus_composti	7.13341e-06	4.29253e-06	1.3609e-05
Bacillus_cereus	5.44678e-05	6.53088e-05	7.34179e-05
Bacillus_thuringiensis	4.02661e-05	2.67425e-05	4.08598e-05
Bacillus_cytotoxicus	4.73182e-06	3.89576e-06	5.88012e-06
Bacillus_mycoides	1.84107e-06	1.85989e-06	4.47386e-06
Bacillus_anthracis	7.14661e-06	1.05316e-05	6.44585e-06
Bacillus_pseudomycoides	3.24613e-06	3.78771e-06	5.91243e-06
Bacillus_toyonensis	6.07022e-06	4.51881e-06	1.28099e-05
Bacillus_amyloliquefaciens	1.0573e-05	1.03794e-05	1.67408e-05
Bacillus_velezensis	1.32285e-05	7.60127e-06	1.04901e-05
Bacillus_subtilis	2.79315e-05	3.95771e-05	3.69179e-05
Bacillus_licheniformis	3.0871e-06	2.31889e-06	2.77775e-06
Bacillus_sonorensis	2.41142e-06	1.45417e-06	2.53133e-06
Bacillus_dafuensis	4.96265e-06	6.05494e-06	1.18884e-05
Bacillus_sp.NSP9.1	2.26732e-06	2.98997e-06	3.38686e-06
Bacillus_sp.1NLA3E	2.58348e-06	4.49555e-06	2.47404e-06
Bacillus_sp.Y1	3.4491e-06	2.08578e-06	4.40947e-06
Bacillus_sp.DSL-17	4.85909e-06	8.18677e-06	5.48709e-06
Bacillus_sp.FJAT-22090	2.83106e-06	2.31123e-06	3.43581e-06
Bacillus_sp.HD4P25	2.08205e-06	1.73676e-06	4.21993e-06
Bacillus_sp.FJAT-42376	4.86347e-06	3.2392e-06	6.59704e-06
Bacillus_sp.SB49	3.7955e-06	1.68296e-06	5.28613e-06
Bacillus_sp.M4U3P1	3.49315e-06	1.83307e-06	5.76919e-06
Bacillus_sp.Cs-700	1.15579e-05	1.15007e-05	1.55359e-05
Bacillus_sp.PAMC26568	2.36376e-06	8.4983e-07	2.18289e-06
Bacillus_sp.ms-22	1.59282e-07	2.37896e-07	0
Bacillus_sp.FJAT-18017	6.16344e-06	2.95107e-06	8.38415e-06
Bacillus_sp.FJAT-45348	1.7145e-06	9.6812e-07	2.12434e-06
Bacillus_sp.S3	4.01306e-06	4.95336e-06	5.72743e-06
Bacillus_sp.KH172YL63	2.2076e-06	2.12968e-06	3.28022e-06
Bacillus_sp.OxB-1	1.26517e-06	6.88175e-07	1.60311e-06
Bacillus_sp.X12014	4.13294e-06	3.61728e-06	4.97713e-06
Bacillus_sp.THAF10	2.10543e-06	6.69071e-07	2.33336e-06
Bacillus_thermoamylovorans	5.37857e-06	4.98078e-06	5.27366e-06
Bacillus_infantis	3.97073e-06	3.35429e-06	4.48117e-06
Bacillus_beveridgei	5.85022e-06	2.55359e-06	8.19006e-06
Bacillus_coagulans	8.20095e-06	6.94233e-06	1.21493e-05
Bacillus_pumilus	5.04905e-06	3.72471e-06	6.23184e-06
Bacillus_methanolicus	2.63058e-06	1.20762e-06	2.01207e-06
Bacillus_circulans	7.08904e-06	6.7858e-06	6.28644e-06
Bacillus_altitudinis	2.44349e-06	1.01213e-06	2.46914e-06
Bacillus_ciccensis	4.27589e-06	2.84127e-06	4.88922e-06
Bacillus_horikoshii	2.22999e-06	1.70148e-06	3.53912e-06
Bacillus_megaterium	1.65385e-05	1.81395e-05	1.99571e-05
Bacillus_marisflavi	5.64068e-06	4.76851e-06	6.77896e-06
Bacillus_lentus	3.38424e-06	2.64956e-06	3.81325e-06
Bacillus_miscanthi	3.14793e-06	2.40885e-06	3.42529e-06
Bacillus_vietnamensis	4.39225e-06	4.30068e-06	6.8108e-06
Bacillus_filamentosus	3.06044e-06	2.71159e-06	3.40093e-06
Bacillus_glycinifermentans	6.87649e-06	4.53531e-06	1.25298e-05
Bacillus_flexus	5.14407e-06	3.81507e-06	4.02487e-06
Bacillus_weihaiensis	2.05228e-06	2.28155e-06	5.222e-06
Anoxybacillus_flavithermus	7.4145e-06	3.89765e-06	1.03317e-05
Anoxybacillus_caldiproteolyticus	3.89456e-06	3.18727e-06	3.2184e-06
Anoxybacillus_amylolyticus	1.80814e-06	1.77042e-06	3.56043e-06
Halobacillus_mangrovi	1.41244e-06	2.18809e-06	3.30171e-06
Aeribacillus_pallidus	6.20211e-06	4.01511e-06	5.16439e-06
Halobacillus_litoralis	2.45992e-06	2.38067e-06	2.37826e-06
Halobacillus_halophilus	2.95874e-06	2.36817e-06	4.5878e-06
Oceanobacillus_iheyensis	8.18315e-06	6.03867e-06	8.45374e-06
Oceanobacillus_sp.160	4.00062e-06	1.68385e-06	4.27667e-06
Oceanobacillus_kimchii	3.80173e-06	3.32681e-06	3.46406e-06
Lentibacillus_sp.CBA3610	3.42258e-06	1.06623e-06	6.82229e-06
Lentibacillus_amyloliquefaciens	1.31919e-06	1.40636e-06	1.40405e-06
Geobacillus_subterraneus	5.47098e-06	3.75125e-06	9.342e-06
Geobacillus_sp.44B	1.93008e-06	1.12053e-06	1.70417e-06
Geobacillus_sp.44C	6.73736e-07	2.35422e-06	2.70767e-06
Geobacillus_sp.46C-IIa	1.05318e-06	6.82371e-07	1.43544e-06
Geobacillus_sp.Y4.1MC1	5.78559e-06	1.67185e-06	7.13545e-06
Geobacillus_genomosp.3	2.14243e-06	1.17954e-06	3.21924e-06
Virgibacillus_sp.MSP4-1	3.56051e-06	2.09591e-06	3.1376e-06
Virgibacillus_sp.SK37	5.39229e-06	4.32574e-06	4.19889e-06
Virgibacillus_sp.Bac332	2.98768e-06	3.34115e-06	2.63781e-06
Virgibacillus_sp.6R	2.69041e-06	1.95198e-06	2.9294e-06
Virgibacillus_halodenitrificans	3.6956e-06	3.48932e-06	3.17931e-06
Virgibacillus_necropolis	3.00341e-06	3.44882e-06	3.47332e-06
Pradoshia_sp.D12	3.31328e-06	2.85315e-06	4.25709e-06
Cytobacillus_oceanisediminis	7.13841e-06	7.17676e-06	8.71696e-06
Salicibibacter_halophilus	2.28359e-06	1.76724e-06	3.59413e-06
Lysinibacillus_sp.2017	6.30507e-06	4.30486e-06	5.05938e-06
Lysinibacillus_timonensis	1.74804e-06	1.85327e-06	1.99193e-06
Lysinibacillus_fusiformis	1.76118e-06	2.52566e-06	2.86164e-06
Gracilibacillus_sp.SCU50	2.6894e-06	2.68589e-06	3.63461e-06
Peribacillus_simplex	8.86139e-06	3.94198e-06	1.80792e-05
Peribacillus_asahii	3.98912e-06	3.91103e-06	3.93751e-06
Peribacillus_butanolivorans	1.75076e-06	2.09827e-06	1.63117e-06
Peribacillus_muralis	1.90281e-06	2.69428e-06	3.53175e-06
Neobacillus_mesonae	4.29347e-06	3.03165e-06	6.02824e-06
Alkalihalobacillus_clausii	2.31096e-06	2.88983e-06	3.73069e-06
Alkalihalobacillus_lehensis	1.6947e-06	4.2622e-06	1.29596e-06
Alkalihalobacillus_halodurans	1.47227e-06	8.33322e-07	3.33109e-06
Alkalihalobacillus_pseudofirmus	3.59837e-06	1.70564e-06	3.33229e-06
Metabacillus_sp.KUDC1714	3.12213e-06	2.43945e-06	3.6586e-06
Metabacillus_litoralis	6.34859e-06	6.40403e-06	5.60289e-06
Radiobacillus_deserti	2.40912e-06	2.80244e-06	2.51148e-06
Fictibacillus_arsenicus	3.22568e-06	3.31344e-06	4.12946e-06
Fictibacillus_phosphorivorans	2.81643e-06	2.22107e-06	3.67668e-06
Mesobacillus_jeotgali	4.4619e-06	2.96842e-06	4.68323e-06
Mesobacillus_foraminis	4.2363e-06	1.8671e-06	6.56586e-06
Amphibacillus_xylanus	2.59477e-06	4.90484e-06	2.0783e-06
Terribacillus_goriensis	2.49815e-06	3.03294e-06	3.85956e-06
Paraliobacillus_sp.X-1125	2.5124e-06	2.03942e-06	2.8497e-06
Pontibacillus_sp.HMF3514	2.32557e-06	1.63023e-06	4.26074e-06
Salimicrobium_jeotgali	2.42094e-06	1.32128e-06	3.68352e-06
Anaerobacillus_isosaccharinicus	3.71216e-06	4.03674e-06	6.25217e-06
Staphylococcus_lentus	3.68759e-06	3.04345e-06	7.35267e-06
Staphylococcus_aureus	5.08143e-05	7.24983e-05	9.04598e-05
Staphylococcus_sciuri	4.50639e-06	3.95617e-06	5.73092e-06
Staphylococcus_haemolyticus	4.42429e-06	8.61104e-06	6.26456e-06
Staphylococcus_sp.SDB_2975	3.54143e-06	3.85763e-06	6.38709e-06
Staphylococcus_caprae	3.6803e-06	4.71833e-06	5.27331e-06
Staphylococcus_simulans	2.91451e-06	1.37925e-06	5.68093e-06
Staphylococcus_pseudintermedius	1.89517e-06	2.54258e-06	1.88229e-06
Staphylococcus_hominis	5.25595e-06	4.17391e-06	5.58061e-06
Staphylococcus_xylosus	2.66456e-06	5.267e-06	3.42416e-06
Staphylococcus_epidermidis	6.06424e-06	1.5387e-05	7.46513e-06
Staphylococcus_condimenti	1.06417e-06	2.09584e-06	1.59482e-06
Staphylococcus_saprophyticus	1.46111e-06	2.84825e-06	2.13499e-06
Staphylococcus_auricularis	1.81403e-06	8.84472e-07	9.03057e-07
Macrococcus_caseolyticus	4.3331e-06	5.54333e-06	8.48502e-06
Macrococcus_canis	3.31685e-06	2.91342e-06	5.16936e-06
Auricoccus_indicus	1.40758e-06	2.31977e-06	2.39851e-06
Jeotgalicoccus_saudimassiliensis	1.45811e-06	8.61489e-07	2.05407e-06
Salinicoccus_halodurans	3.57584e-06	2.03091e-06	4.43393e-06
Exiguobacterium_sibiricum	1.10826e-05	1.20084e-05	1.43063e-05
Exiguobacterium_sp.Helios	2.7307e-06	1.99498e-06	3.21808e-06
Exiguobacterium_sp.ZWU0009	1.17816e-06	7.16288e-07	9.91486e-07
Exiguobacterium_sp.AT1b	2.36529e-06	7.31445e-07	4.0751e-06
Exiguobacterium_sp.MH3	6.64534e-07	5.61491e-07	4.26111e-07
Exiguobacterium_antarcticum	1.81309e-06	7.90717e-07	4.12302e-06
Exiguobacterium_acetylicum	1.24788e-06	8.64944e-07	1.5868e-06
Exiguobacterium_mexicanum	1.9668e-06	1.35965e-06	2.69483e-06
Gemella_sanguinis	3.21618e-05	2.82261e-05	2.0558e-05
Gemella_haemolysans	2.91274e-05	3.2439e-05	1.25421e-05
Gemella_morbillorum	1.47029e-05	1.72004e-05	1.20151e-05
Jeotgalibacillus_malaysiensis	6.39045e-06	5.39809e-06	1.59051e-05
Ureibacillus_thermosphaericus	1.21266e-05	9.57352e-06	1.24305e-05
Planococcus_sp.Y42	5.86859e-06	4.82227e-06	6.76024e-06
Planococcus_sp.PAMC_21323	1.09297e-06	1.13623e-06	1.1585e-06
Planococcus_sp.MB-3u-03	1.88387e-06	1.06927e-06	1.61408e-06
Planococcus_maritimus	6.09908e-07	6.96515e-07	4.39164e-07
Planococcus_versutus	8.82763e-07	1.04561e-06	1.00691e-06
Sporosarcina_sp.PTS2304	3.21782e-06	4.81744e-06	4.79199e-06
Sporosarcina_ureae	6.22643e-06	5.30448e-06	5.21175e-06
Sporosarcina_psychrophila	1.32122e-06	6.7493e-07	2.33561e-06
Planomicrobium_glaciei	3.82588e-06	3.59512e-06	4.77894e-06
Kurthia_sp.11kri321	2.07311e-06	4.38478e-06	3.07011e-06
Paenisporosarcina_antarctica	1.6014e-06	1.07869e-06	1.88405e-06
Paenisporosarcina_sp.K2P3-3	1.52055e-06	1.64242e-06	1.86128e-06
Solibacillus_sp.F-41	5.03793e-06	5.35554e-06	6.37975e-06
Solibacillus_silvestris	4.44609e-06	3.76607e-06	6.42693e-06
Rummeliibacillus_stabekisii	3.75242e-06	4.13649e-06	3.96382e-06
Listeria_ivanovii	2.6104e-06	6.38664e-06	1.83904e-06
Listeria_monocytogenes	1.57256e-05	1.91759e-05	2.34457e-05
Listeria_innocua	3.79409e-06	6.10414e-06	5.74031e-06
Listeria_welshimeri	1.55391e-06	9.31331e-07	1.09371e-06
Brochothrix_thermosphacta	2.80325e-06	4.58205e-06	2.3083e-06
Listeria_sp.PSOL-1	2.95109e-06	1.56547e-06	1.77448e-06
Staphylospora_marina	6.41816e-06	3.94061e-06	1.083e-05
Kroppenstedtia_pulmonis	1.96643e-06	9.27966e-07	3.53496e-06
Kroppenstedtia_eburnea	4.1817e-06	2.22557e-06	5.34672e-06
Laceyella_sacchari	2.85872e-06	1.1462e-06	5.73451e-06
Thermoactinomyces_vulgaris	2.61735e-06	1.7726e-06	2.98111e-06
Tumebacillus_avium	8.23379e-06	4.44109e-06	1.3095e-05
Tumebacillus_algifaecis	2.44115e-06	1.09576e-06	3.90991e-06
Alicyclobacillus_acidocaldarius	4.92441e-06	2.58256e-06	7.26572e-06
Sporolactobacillus_terrae	2.17678e-06	1.52911e-06	2.38224e-06
Erysipelatoclostridium_ramosum	0.00173417	0.00263992	0.000147188
Clostridium_innocuum	0.00123441	0.000715201	0.000567821
Longibaculum_sp.KGMB06250	0.00296254	0.00128032	0.00382255
Faecalitalea_cylindroides	0.000457142	0.000271566	0.000567793
Intestinibaculum_porci	3.11533e-05	2.39768e-05	4.7909e-05
Amedibacterium_intestinale	0.000381507	0.000203805	0.00028669
Erysipelothrix_sp.HDW6B	4.0944e-06	3.33424e-06	6.00986e-06
Erysipelothrix_sp.HDW6A	4.82672e-06	4.07436e-06	6.13921e-06
Erysipelothrix_sp.HDW6C	4.2403e-06	1.88947e-06	5.71553e-06
Erysipelothrix_inopinata	2.25918e-06	2.41707e-06	2.46977e-06
Erysipelothrix_rhusiopathiae	4.1036e-06	3.92173e-06	6.30926e-06
Erysipelothrix_larvae	3.29521e-06	7.14634e-06	4.74767e-06
Erysipelothrix_piscisicarius	3.15691e-06	1.10362e-06	5.7333e-06
Turicibacter_sp.H121	9.31573e-05	9.47749e-05	6.29189e-05
Turicibacter_sanguinis	5.22083e-05	0.000118908	7.94667e-06
Faecalibaculum_rodentium	2.67208e-05	1.6062e-05	3.40478e-05
Peptoniphilus_sp.ING2-D1G	9.42882e-06	9.35294e-06	9.97788e-06
Peptoniphilus_ivorii	8.37654e-06	9.98024e-06	1.54244e-05
Peptoniphilus_harei	8.34227e-06	0.000204385	1.30203e-05
Finegoldia_magna	2.06045e-05	0.000660822	2.72211e-05
Anaerococcus_mediterraneensis	4.60889e-06	1.3772e-05	4.61292e-06
Parvimonas_micra	3.63218e-05	4.60271e-05	2.17226e-05
Murdochiella_vaginalis	2.41025e-05	1.67359e-05	3.80059e-05
Tissierellia_sp.JN-28	1.16499e-05	6.635e-06	1.1991e-05
Gudongella_oleilytica	4.97097e-06	2.47577e-06	5.85513e-06
Gottschalkia_acidurici	7.32477e-06	4.55148e-06	1.03949e-05
Ezakiella_massiliensis	5.31604e-06	1.30765e-05	5.91318e-06
endosymbiont_TC1_of_Trimyema_compressum	3.5076e-06	3.19645e-06	4.96813e-06
Limnochorda_pilosa	4.05363e-06	1.779e-06	5.83769e-06
Ndongobacter_massiliensis	1.15546e-05	5.47152e-06	1.75791e-05
Bifidobacterium_pseudocatenulatum	0.00191357	0.000623669	0.00240382
Bifidobacterium_longum	0.00145786	0.00213661	0.000853539
Bifidobacterium_bifidum	0.000242964	6.46784e-05	0.000315461
Bifidobacterium_adolescentis	0.000775272	9.96719e-05	0.000739348
Bifidobacterium_catenulatum	0.000309717	0.000102347	0.000333796
Bifidobacterium_breve	0.000197129	0.00524332	0.000153221
Bifidobacterium_angulatum	1.46345e-05	5.84618e-06	1.5086e-05
Bifidobacterium_dentium	0.000676964	0.000434544	1.27363e-05
Bifidobacterium_gallinarum	4.09658e-05	1.20603e-05	8.49114e-06
Bifidobacterium_eulemuris	2.97883e-06	1.48647e-06	4.22784e-06
Bifidobacterium_pseudolongum	6.05121e-06	2.65234e-06	4.43186e-06
Bifidobacterium_lemurum	3.59126e-06	1.85275e-06	4.39519e-06
Bifidobacterium_scardovii	3.95339e-06	3.4956e-06	5.26421e-06
Bifidobacterium_choerinum	2.7245e-06	1.26896e-06	3.50429e-06
Bifidobacterium_animalis	1.58386e-05	2.40464e-05	2.11474e-05
Bifidobacterium_asteroides	2.04452e-06	2.8063e-06	3.19935e-06
Bifidobacterium_subtile	2.05262e-06	9.88125e-07	2.33833e-06
Bifidobacterium_thermophilum	4.71671e-06	2.21663e-06	5.82241e-06
Scardovia_inopinata	1.82014e-06	5.55571e-06	2.16921e-06
Gardnerella_vaginalis	5.83574e-06	1.52125e-05	1.15187e-05
Rothia_mucilaginosa	0.000343514	0.000329291	5.87499e-05
Rothia_dentocariosa	1.71896e-05	1.99194e-05	9.68185e-06
Rothia_aeria	9.75484e-06	2.05417e-05	5.11358e-06
Rothia_nasimurium	1.05711e-06	9.16975e-07	1.10831e-06
Rothia_terrae	3.70082e-06	6.20447e-06	7.60014e-06
Arthrobacter_sp.ERGS1:01	2.88412e-06	1.88935e-06	3.11428e-06
Arthrobacter_sp.YC-RL1	1.45023e-06	1.53122e-06	2.66635e-06
Arthrobacter_sp.YN	1.33556e-06	9.22261e-07	1.35703e-06
Arthrobacter_sp.PGP41	4.94168e-07	2.71303e-07	8.77622e-07
Arthrobacter_sp.UKPF54-2	4.94923e-07	2.28109e-07	4.74295e-07
Arthrobacter_sp.Rue61a	2.89779e-07	0	0
Arthrobacter_sp.U41	1.82314e-06	9.92461e-07	2.7601e-06
Arthrobacter_sp.QXT-31	1.15426e-06	5.99681e-07	1.80991e-06
Arthrobacter_sp.24S4-2	3.36444e-06	1.56643e-06	5.06638e-06
Arthrobacter_sp.FB24	1.00878e-06	2.88564e-07	1.84431e-06
Arthrobacter_sp.ZXY-2	3.06215e-06	7.36176e-07	2.34828e-06
Arthrobacter_sp.PAMC25564	8.56118e-07	1.10123e-06	1.34997e-06
Arthrobacter_sp.NEB_688	7.42037e-07	6.6206e-07	9.23235e-07
Arthrobacter_sp.PAMC_25486	2.08056e-06	3.34515e-06	3.85274e-06
Arthrobacter_alpinus	5.6977e-06	3.26936e-06	8.29244e-06
Arthrobacter_citreus	5.79016e-06	2.60283e-06	5.98092e-06
Renibacterium_salmoninarum	1.52318e-06	2.75775e-06	1.9715e-06
Glutamicibacter_creatinolyticus	1.54216e-06	4.87426e-07	2.45079e-06
Glutamicibacter_halophytocola	2.11831e-06	1.80437e-06	3.11724e-06
Kocuria_sp.TGY1127_2	1.07131e-05	1.06128e-05	1.50165e-05
Kocuria_sp.TGY1120_3	2.25238e-06	1.03106e-06	2.39175e-06
Kocuria_sp.BT304	2.44005e-08	4.08301e-07	1.089e-07
Kocuria_palustris	1.3795e-06	8.11236e-07	2.70647e-06
Kocuria_indica	1.13443e-07	9.65319e-08	8.35013e-07
Kocuria_sp.KD4	1.15643e-06	3.96982e-07	1.74918e-06
Kocuria_rosea	1.55867e-06	6.98064e-07	2.48491e-06
Nesterenkonia_sp.NBAIMH1	2.3136e-06	1.51058e-06	4.75911e-06
Micrococcus_luteus	4.07832e-06	2.84952e-06	5.38801e-06
Pseudarthrobacter_sp.BIM_B-2242	2.14516e-06	1.08289e-06	3.41357e-06
Agrococcus_jejuensis	3.5937e-06	2.95585e-06	2.20834e-05
Microbacterium_sp.A18JL200	3.31087e-06	2.40867e-06	1.86069e-06
Microbacterium_sp.Se63.02b	2.6573e-06	1.04263e-06	2.46635e-06
Microbacterium_sp.10M-3C3	2.35182e-06	1.02398e-06	3.20415e-06
Microbacterium_sp.No.7	1.25195e-06	4.22784e-07	1.82996e-06
Microbacterium_sp.WY121	8.28023e-07	4.05913e-07	9.11409e-07
Microbacterium_sp.RG1	1.74901e-06	2.19525e-06	1.85553e-06
Microbacterium_sp.ST-M6	7.85699e-07	3.24046e-07	1.26602e-06
Microbacterium_lemovicicum	1.70023e-06	6.8534e-07	1.31129e-06
Microbacterium_sediminis	1.73213e-06	9.45277e-07	2.4848e-06
Microbacterium_oleivorans	1.27675e-06	9.32658e-07	3.09148e-06
Microbacterium_aurum	8.74169e-07	4.71072e-07	1.1203e-06
Microbacterium_endophyticum	1.63056e-06	4.84016e-07	1.44559e-06
Microbacterium_hominis	1.28257e-06	7.47202e-07	3.34938e-06
Microbacterium_chocolatum	6.2744e-07	8.83692e-08	1.21974e-06
Microbacterium_testaceum	2.06655e-07	2.72151e-08	2.35589e-07
Microbacterium_wangchenii	5.39584e-07	2.02879e-07	7.58573e-07
Microbacterium_schleiferi	1.16709e-06	9.22254e-07	1.87216e-06
Leifsonia_xyli	3.11395e-06	3.271e-06	6.95393e-06
Rathayibacter_sp.VKM_Ac-2762	8.83291e-07	1.1833e-06	2.21872e-06
Rathayibacter_sp.VKM_Ac-2759	2.46917e-06	9.7067e-07	5.6235e-06
Rathayibacter_sp.VKM_Ac-2760	8.74229e-07	8.686e-07	9.02872e-07
Rathayibacter_iranicus	1.03264e-06	2.72431e-07	1.01734e-06
Rathayibacter_festucae	8.10775e-07	4.46163e-08	5.44264e-07
Rathayibacter_toxicus	6.0437e-07	1.85318e-07	9.0595e-07
Rathayibacter_tritici	2.55817e-07	2.08322e-07	4.86557e-07
Rathayibacter_rathayi	4.62577e-07	2.2816e-07	1.55748e-06
Rathayibacter_sp.VKM_Ac-2804	9.34583e-07	9.8837e-07	1.23355e-06
Rathayibacter_sp.VKM_Ac-2801	1.90699e-07	3.15241e-07	0
Rathayibacter_tanaceti	2.11594e-07	2.34345e-07	7.66604e-08
Leifsonia_sp.21MFCrub1.1	1.14227e-06	5.47955e-07	9.91163e-07
Leifsonia_shinshuensis	6.48049e-07	4.46373e-07	1.0144e-06
Leifsonia_sp.PS1209	6.26279e-07	3.68804e-07	8.93979e-07
Microbacterium_protaetiae	5.43583e-07	1.46174e-07	9.45547e-07
Microbacterium_paludicola	2.23632e-07	8.90011e-07	0
Microbacterium_esteraromaticum	8.09754e-07	7.40489e-07	1.42461e-06
Microbacterium_sp.BH-3-3-3	6.58478e-07	2.58263e-07	8.68474e-07
Microbacterium_sp.A18JL241	6.29369e-07	2.80111e-07	4.89436e-07
Microbacterium_sp.1S1	5.91363e-07	4.51734e-07	6.18754e-07
Microbacterium_sp.str.China	0	4.32766e-08	2.32339e-06
Microbacterium_sp.SGAir0570	1.73625e-07	0	0
Microbacterium_sp.CGD	0	1.15581e-07	0
Microbacterium_sp.1.5R	3.27691e-07	0	8.16788e-08
Microbacterium_sp.L-031	7.38477e-07	3.50321e-07	9.74096e-07
Microbacterium_sp.PAMC_28756	2.98646e-06	1.16916e-06	2.98294e-06
Microbacterium_sp.PM5	9.27117e-07	6.55056e-07	9.77631e-07
Microbacterium_sp.Nx66	1.83492e-07	0	6.85934e-07
Microbacterium_sp.NY27	6.94138e-07	1.36793e-07	1.62138e-06
Microbacterium_oxydans	2.47634e-06	2.94646e-06	4.99996e-06
Salinibacterium_sp.CGMCC_1.16371	1.15178e-06	1.6507e-06	1.38068e-06
Cnuibacter_physcomitrellae	3.34793e-06	1.9207e-06	3.87302e-06
Salinibacterium_sp.dk2585	9.98296e-07	6.80143e-07	1.43273e-06
Aurantimicrobium_sp.MWH-Mo1	7.74296e-07	6.92683e-07	1.26597e-06
Aurantimicrobium_sp.MWH-Uga1	5.37074e-07	8.18047e-07	3.10551e-07
Aurantimicrobium_minutum	2.83922e-07	1.47828e-07	7.34341e-07
Salinibacterium_sp.ZJ450	6.89016e-07	4.64073e-07	1.33367e-06
Salinibacterium_sp.ZJ70	2.13524e-06	2.00457e-06	2.38261e-06
Candidatus_Rhodoluna_planktonica	1.15456e-05	1.11882e-05	8.44658e-06
Rhodoluna_lacicola	4.7194e-07	2.13535e-07	1.60144e-06
Rhodoluna_limnophila	4.55044e-07	1.00695e-06	1.15319e-06
Pontimonas_salivibrio	2.61207e-07	2.78818e-08	1.24612e-07
Candidatus_Aquiluna_sp.UB-MaderosW2red	2.84056e-07	2.02239e-06	1.07348e-06
Agromyces_sp.HY052	1.86286e-06	1.04662e-06	3.16411e-06
Agromyces_sp.LHK192	5.65969e-07	2.49759e-07	7.9339e-07
Agromyces_sp.MF30-A	6.01345e-07	8.08572e-08	5.85124e-07
Agromyces_protaetiae	4.9702e-07	1.00188e-07	1.16945e-06
Microterricola_viridarii	1.7961e-06	9.69988e-07	2.55715e-06
Agromyces_flavus	4.07628e-07	6.33285e-08	3.64e-07
Agromyces_sp.KACC_19306	3.74866e-07	4.87229e-08	6.01405e-07
Cryobacterium_arcticum	1.69868e-06	4.10686e-07	1.90173e-06
Plantibacter_flavus	3.85513e-07	5.33306e-07	5.79043e-07
Plantibacter_sp.PA-3-X8	2.85203e-07	1.52894e-07	2.08936e-07
Plantibacter_sp.M259	1.03215e-07	4.23838e-08	3.68589e-07
Clavibacter_michiganensis	4.24616e-06	2.33272e-06	5.4051e-06
Humibacter_sp.WJ7-1	2.42475e-06	1.34648e-06	3.52955e-06
Curtobacterium_sp.MR_MD2014	4.90112e-07	3.44136e-07	9.24696e-07
Curtobacterium_pusillum	7.6893e-07	2.16431e-07	9.48919e-07
Curtobacterium_sp.Csp2	2.4766e-07	7.49351e-08	6.3883e-07
Curtobacterium_sp.BH-2-1-1	5.05044e-07	3.30798e-07	7.20589e-07
Curtobacterium_sp.csp3	1.10699e-07	0	2.3422e-07
Curtobacterium_sp.SGAir0471	2.43524e-07	1.2445e-06	2.40813e-07
Curtobacterium_flaccumfaciens	7.09264e-07	8.56117e-07	1.91485e-06
Cellulomonas_sp.40-2	2.96207e-06	1.21798e-06	4.94698e-06
Cellulomonas_sp.Y8	1.61918e-06	5.98158e-07	2.49101e-06
Cellulomonas_fimi	1.75708e-06	8.29908e-07	2.95588e-06
Ornithinimicrobium_sp.HY006	1.0766e-06	5.01632e-07	1.96732e-06
Ornithinimicrobium_sp.AMA3305	1.39208e-06	7.73436e-07	3.14655e-06
Janibacter_melonis	7.81354e-07	6.2545e-08	1.02257e-06
Janibacter_indicus	4.07558e-07	3.22583e-07	1.09999e-06
Janibacter_sp.YB324	3.18303e-07	1.33686e-07	2.17494e-07
Janibacter_limosus	2.36742e-07	1.33916e-06	3.5977e-07
Arsenicicoccus_sp.oral_taxon_190	1.51965e-06	6.90514e-07	2.89158e-06
Phycicoccus_dokdonensis	1.14534e-06	7.56112e-07	3.07422e-06
Dermatophilus_congolensis	1.90265e-06	7.41185e-07	2.42478e-06
Mobilicoccus_sp.NJES-13	1.40768e-06	5.23996e-07	1.59096e-06
Brevibacterium_aurantiacum	5.42953e-06	3.8793e-06	8.54269e-06
Brevibacterium_linens	3.4337e-06	2.41132e-06	5.0371e-06
Brevibacterium_sandarakinum	8.41136e-07	1.18674e-06	1.47868e-06
Brevibacterium_siliguriense	3.65238e-07	1.77441e-07	2.84736e-07
Brevibacterium_luteolum	1.05496e-06	3.67366e-07	6.58301e-07
Brevibacterium_sp.Marine	1.65484e-06	2.66579e-06	1.30384e-06
Brevibacterium_sp.CS2	9.48612e-07	3.23807e-07	1.15591e-06
Brevibacterium_sp.WO024	7.60077e-07	2.95426e-07	1.65553e-06
Cellulosimicrobium_cellulans	2.28408e-06	9.50036e-07	4.01197e-06
Cellulosimicrobium_sp.BI34T	6.84699e-07	1.04123e-07	6.20746e-07
Cellulosimicrobium_sp.JZ28	1.46937e-07	4.35764e-08	0
Isoptericola_dokdonensis	1.72021e-06	4.81769e-07	1.76361e-06
Xylanimonas_cellulosilytica	8.32934e-07	4.40433e-07	1.49148e-06
Kytococcus_sedentarius	1.08564e-06	5.59454e-07	2.043e-06
Jonesia_denitrificans	1.59597e-06	1.24129e-06	2.10795e-06
Luteimicrobium_xylanilyticum	1.23061e-06	7.38236e-07	1.3045e-06
Tropheryma_whipplei	2.51991e-07	1.54874e-07	0
Luteipulveratus_mongoliensis	6.97583e-07	3.72506e-07	6.49231e-07
Dermacoccus_sp.PAMC28757	8.10451e-07	2.51027e-07	1.08473e-06
Dermacoccus_nishinomiyaensis	3.36995e-07	6.78641e-08	7.01261e-07
Xylanimonas_allomyrinae	7.74543e-07	5.44163e-07	1.01395e-06
Dermabacter_jinjuensis	2.40907e-06	8.47677e-06	4.59259e-06
Dermabacter_vaginalis	2.91952e-06	2.90934e-06	2.53341e-06
Brachybacterium_sp.P6-10-X1	1.2671e-06	8.95862e-07	1.50687e-06
Brachybacterium_sp.SGAir0954	5.10092e-07	7.84324e-07	5.9507e-07
Brachybacterium_saurashtrense	1.29583e-06	9.30585e-07	2.0558e-06
Brachybacterium_vulturis	1.37853e-06	9.74715e-07	2.30376e-06
Brachybacterium_ginsengisoli	6.75677e-07	2.8699e-07	1.13415e-06
Brachybacterium_avium	4.31814e-07	7.23029e-07	5.96432e-07
Brachybacterium_faecium	6.57535e-07	3.29039e-07	1.11938e-06
Haloactinobacterium_sp.RN3S43	1.59328e-06	6.66907e-07	1.81059e-06
Ruania_sp.HY168	1.84052e-06	4.67279e-07	2.2122e-06
Sanguibacter_sp.HDW7	1.25317e-06	1.24628e-06	2.0807e-06
Miniimonas_sp.S16	2.0416e-06	1.3878e-06	3.13042e-06
Beutenbergia_cavernae	1.8096e-06	1.6989e-06	3.18237e-06
Rhodococcus_fascians	3.80315e-06	4.88791e-06	1.08713e-05
Rhodococcus_sp.PBTS_1	1.12351e-06	8.18796e-07	1.62362e-06
Rhodococcus_sp.MTM3W5.2	1.58248e-06	1.0299e-06	1.69186e-06
Rhodococcus_sp.WMMA185	2.42136e-07	1.95089e-07	2.29574e-07
Rhodococcus_rhodochrous	1.30355e-06	4.72451e-07	1.75337e-06
Rhodococcus_jostii	5.31008e-07	2.49617e-07	2.78617e-07
Nocardia_cyriacigeorgica	5.63633e-06	4.37407e-06	9.18873e-06
Nocardia_wallacei	2.02542e-06	8.6529e-07	2.80284e-06
Nocardia_brasiliensis	3.61959e-06	1.59407e-06	3.74424e-06
Nocardia_nova	1.80235e-06	7.34582e-07	3.98751e-06
Nocardia_farcinica	8.84167e-07	3.87291e-07	1.85076e-06
Nocardia_asteroides	8.4022e-07	1.26145e-07	1.13505e-06
Nocardia_sp.WCH-YHL-001	1.33489e-06	9.59546e-07	1.85194e-06
Nocardia_arthritidis	7.40604e-07	8.46332e-07	1.01789e-06
Nocardia_yunnanensis	5.43482e-07	5.06692e-07	9.59298e-07
Nocardia_terpenica	2.84761e-06	1.18105e-06	4.16547e-06
Nocardia_otitidiscaviarum	2.03405e-06	1.2335e-06	3.46556e-06
Nocardia_mangyaensis	1.16762e-06	6.64339e-07	2.37234e-06
Nocardia_seriolae	1.09758e-06	5.99471e-07	1.19962e-06
Mycolicibacterium_confluentis	4.09583e-06	4.2303e-06	6.39905e-06
Mycolicibacterium_gilvum	2.23636e-06	1.17874e-06	3.3135e-06
Mycolicibacterium_aubagnense	9.16552e-07	3.17094e-07	1.15853e-06
Mycolicibacterium_litorale	1.20385e-06	1.06639e-06	1.58089e-06
Mycolicibacterium_moriokaense	4.041e-07	0	7.18363e-07
Mycolicibacterium_tokaiense	1.11686e-06	8.88185e-07	2.49467e-06
Mycobacteroides_abscessus	1.82398e-06	1.14595e-06	3.01144e-06
Mycolicibacillus_koreensis	7.39262e-07	1.52015e-06	1.08889e-06
Hoyosella_subflava	3.33361e-07	9.55151e-08	1.1706e-07
Mycobacteroides_immunogenum	8.36382e-07	5.35896e-07	9.30033e-07
Mycobacteroides_salmoniphilum	4.54335e-07	1.21056e-07	3.46919e-07
Mycobacteroides_saopaulense	3.76011e-07	1.7776e-07	4.1392e-07
Mycobacteroides_chelonae	1.73574e-06	3.38231e-07	1.15847e-06
Mycobacterium_stephanolepidis	2.07938e-07	5.61443e-08	1.77643e-07
Mycolicibacterium_fortuitum	5.79642e-07	3.7624e-07	4.65356e-06
Mycolicibacterium_anyangense	7.69729e-07	2.03592e-06	1.29005e-06
Mycolicibacterium_vaccae	9.20641e-07	6.33112e-07	1.47381e-06
Mycolicibacterium_hassiacum	9.51633e-07	4.25534e-07	2.49711e-06
Mycolicibacterium_duvalii	1.28765e-06	6.78584e-07	2.88607e-06
Mycolicibacterium_helvum	9.09064e-07	5.18329e-07	2.95254e-06
Mycolicibacterium_madagascariense	1.76431e-06	5.8299e-07	2.50004e-06
Mycolicibacterium_aurum	1.13821e-06	6.56798e-07	2.61518e-06
Mycolicibacterium_rhodesiae	1.1574e-06	5.76501e-07	2.06347e-06
Mycobacterium_intracellulare	1.40643e-05	1.30983e-05	1.79678e-05
Mycobacterium_colombiense	2.73906e-07	1.69943e-07	6.65587e-07
Mycobacterium_avium	2.69863e-06	7.90284e-07	1.75767e-06
Mycobacterium_chimaera	6.00807e-07	2.14649e-07	7.83022e-07
Mycobacterium_paraintracellulare	0	0	1.83143e-07
Mycobacterium_marseillense	2.2435e-07	0	3.06524e-07
Mycobacterium_shinjukuense	3.47387e-07	1.0858e-07	4.58492e-07
Mycobacterium_lepraemurium	5.94358e-08	0	2.45012e-07
Mycobacterium_mantenii	2.83355e-07	3.13219e-08	6.34823e-07
Mycobacterium_sp.YC-RL4	7.84965e-07	2.62983e-07	1.0368e-06
Mycobacterium_sp.ELW1	9.19796e-07	3.00668e-07	1.70071e-06
Mycobacterium_sp.WY10	4.94101e-07	5.84483e-07	5.70745e-07
Mycobacterium_sp.MS1601	6.38482e-07	5.79614e-07	9.40343e-07
Mycobacterium_sp.DL592	4.59509e-07	3.05601e-07	3.73445e-07
Mycobacterium_conspicuum	7.45079e-07	7.44191e-07	1.27024e-06
Mycobacterium_saskatchewanense	1.11814e-06	4.46857e-07	1.72154e-06
Mycobacterium_branderi	6.94815e-07	7.3401e-07	1.29148e-06
Mycobacterium_heidelbergense	5.46576e-07	8.56813e-08	1.32052e-07
Mycobacterium_ulcerans	7.62088e-07	4.73232e-07	1.24427e-06
Mycobacterium_simiae	2.42785e-07	3.62809e-07	3.7127e-07
Mycobacterium_kubicae	1.23206e-06	3.7987e-07	1.53939e-06
Mycobacterium_parmense	8.09991e-07	1.80149e-06	8.60551e-07
Mycobacterium_shigaense	1.84413e-07	3.24149e-07	5.10305e-07
Mycobacterium_gordonae	6.89351e-07	4.99515e-07	1.51658e-06
Mycobacterium_grossiae	8.89499e-07	3.49516e-07	1.00973e-06
Mycobacterium_canettii	5.40508e-07	1.88535e-07	9.22079e-07
Mycobacterium_cookii	6.76631e-07	2.17557e-07	1.02323e-06
Mycobacterium_tuberculosis	5.91159e-07	1.1386e-07	3.38705e-08
Mycobacterium_leprae	1.38318e-07	4.49196e-08	4.05151e-07
Mycobacterium_marinum	5.64824e-07	4.96608e-08	1.98269e-07
Mycobacterium_paragordonae	5.84858e-07	5.53859e-07	8.40257e-07
Mycobacterium_gallinarum	6.12179e-07	2.58202e-07	1.14735e-06
Mycobacterium_noviomagense	6.38736e-07	1.0385e-07	7.16816e-07
Mycolicibacter_terrae	1.20659e-06	3.13046e-07	9.38151e-07
Mycolicibacter_sinensis	2.40475e-06	4.24586e-07	1.64916e-06
Mycolicibacter_hiberniae	2.93045e-07	1.96256e-07	4.14077e-07
Mycolicibacter_minnesotensis	3.86525e-07	2.16185e-07	1.12688e-06
Mycobacterium_liflandii	0	0	1.54693e-07
Mycobacterium_stomatepiae	2.18827e-07	8.00434e-08	2.69945e-07
Mycobacterium_florentinum	3.04622e-07	1.39831e-06	4.20505e-07
Mycobacterium_lacus	5.83837e-07	9.91002e-07	4.93647e-07
Mycobacterium_paraseoulense	2.44037e-07	3.59369e-08	3.70158e-07
Mycobacterium_basiliense	5.7796e-07	3.79492e-07	1.61701e-06
Mycobacterium_haemophilum	2.34522e-07	8.06706e-07	2.37229e-07
Mycobacterium_dioxanotrophicus	8.65877e-07	2.74944e-06	3.16851e-06
Corynebacterium_sp.LMM-1652	3.86356e-06	2.33055e-06	6.4551e-06
Corynebacterium_sp.2019	3.07191e-07	1.62705e-07	4.03314e-07
Corynebacterium_sp.NML98-0116	9.69314e-07	1.18081e-06	4.71628e-07
Corynebacterium_sp.23H37-10	1.01567e-06	1.73182e-06	1.18405e-06
Corynebacterium_sp.zg-320	1.22163e-06	1.99849e-06	1.21926e-06
Corynebacterium_sp.2184	2.84055e-06	1.91194e-06	5.09856e-06
Corynebacterium_sp.sy039	7.1475e-07	9.28224e-07	1.23352e-06
Corynebacterium_sp.ATCC_6931	3.24588e-07	2.60553e-06	3.67675e-07
Corynebacterium_striatum	4.7395e-06	6.45633e-06	6.91502e-06
Corynebacterium_diphtheriae	6.45255e-06	8.10886e-06	6.36644e-06
Corynebacterium_terpenotabidum	1.14084e-06	5.68991e-07	2.60467e-06
Corynebacterium_rouxii	2.51509e-06	2.59751e-07	6.13368e-07
Corynebacterium_timonense	6.58677e-07	4.91559e-07	6.49441e-07
Corynebacterium_genitalium	8.50251e-07	1.87925e-06	1.56014e-06
Corynebacterium_glyciniphilum	7.07819e-07	5.14323e-07	2.03614e-06
Corynebacterium_camporealensis	2.31252e-06	2.15033e-06	4.86187e-06
Corynebacterium_marinum	3.09606e-06	2.36716e-06	5.74916e-06
Corynebacterium_simulans	2.33473e-06	1.40605e-05	4.76831e-06
Corynebacterium_segmentosum	8.42706e-07	6.14709e-06	9.13689e-07
Corynebacterium_minutissimum	1.22013e-06	2.05787e-06	2.38732e-06
Corynebacterium_mustelae	9.67802e-07	4.47147e-07	1.10784e-06
Corynebacterium_variabile	2.48519e-06	5.10141e-06	7.52955e-06
Corynebacterium_casei	2.87588e-06	1.40144e-06	6.82157e-06
Corynebacterium_kutscheri	1.04365e-06	8.49727e-07	8.53635e-07
Corynebacterium_aurimucosum	1.2602e-06	1.93829e-06	2.03751e-06
Corynebacterium_sphenisci	1.58918e-06	7.0773e-07	2.18902e-06
Corynebacterium_ulcerans	3.84794e-06	2.0192e-06	6.23278e-06
Corynebacterium_halotolerans	1.20502e-06	7.41693e-07	2.06174e-06
Corynebacterium_jeikeium	6.45768e-06	3.90444e-05	1.03886e-05
Corynebacterium_nuruki	1.11663e-06	3.7423e-07	1.6444e-06
Corynebacterium_cystitidis	8.84187e-07	1.63035e-06	1.2228e-06
Corynebacterium_argentoratense	2.46291e-06	1.36682e-05	1.72897e-06
Corynebacterium_ureicelerivorans	7.61641e-07	4.92173e-07	1.04736e-06
Corynebacterium_efficiens	1.51568e-06	9.13039e-07	1.71541e-06
Corynebacterium_glutamicum	3.26674e-06	5.40304e-06	9.02566e-06
Corynebacterium_aquilae	3.66225e-07	2.36773e-07	4.54574e-07
Corynebacterium_endometrii	4.16136e-06	4.80157e-06	4.38999e-06
Corynebacterium_phocae	1.84182e-06	9.59042e-07	2.64e-06
Corynebacterium_vitaeruminis	2.855e-06	2.00599e-06	4.9465e-06
Corynebacterium_callunae	2.96034e-07	3.79315e-07	4.03998e-07
Tsukamurella_paurometabola	2.54063e-06	2.02171e-06	6.35718e-06
Lawsonella_clevelandensis	1.7403e-06	2.04471e-05	1.71762e-06
Schaalia_odontolytica	0.000116395	0.000197917	0.000133029
Schaalia_meyeri	5.81844e-06	9.01016e-06	7.71619e-06
Schaalia_cardiffensis	3.7339e-06	3.73078e-06	4.2572e-06
Actinomyces_pacaensis	1.56742e-05	2.73716e-05	2.31728e-05
Actinomyces_sp.oral_taxon_414	1.76014e-05	1.24325e-05	8.89371e-06
Actinomyces_sp.oral_taxon_897	3.35896e-06	2.21327e-06	2.4603e-06
Actinomyces_sp.2129	1.56095e-06	1.14507e-06	2.09292e-06
Actinomyces_sp.oral_taxon_169	9.64472e-06	1.0028e-05	6.58695e-06
Actinomyces_israelii	1.05784e-06	6.19652e-07	2.00542e-06
Actinomyces_naeslundii	4.72599e-06	5.15979e-06	3.8656e-06
Actinomyces_viscosus	2.27456e-06	2.32067e-06	1.76664e-06
Actinomyces_slackii	1.17459e-06	9.81618e-07	1.13262e-06
Actinomyces_qiguomingii	1.30799e-06	1.08379e-06	2.45896e-06
Actinomyces_radicidentis	1.50176e-06	7.19223e-07	1.50556e-06
Actinomyces_howellii	1.68336e-06	1.58425e-06	2.41255e-06
Trueperella_sp.19M2397	1.13116e-06	5.60442e-07	1.14092e-06
Trueperella_pyogenes	5.88099e-06	3.34481e-06	1.0957e-05
Pauljensenia_hongkongensis	7.52707e-06	7.28953e-06	1.18302e-05
Winkia_sp.C64	1.01825e-06	6.7486e-07	1.61069e-06
Arcanobacterium_sp.2701	1.87086e-06	9.6635e-07	4.06788e-06
Mobiluncus_curtisii	3.1826e-06	1.81218e-06	1.26552e-05
Flaviflexus_sp.H23T48	1.34192e-06	9.18469e-07	3.03523e-06
Flaviflexus_sp.dk850	9.77355e-07	3.995e-07	1.71765e-06
Flaviflexus_salsibiostraticola	1.78943e-06	1.02242e-06	3.77857e-06
Actinobaculum_sp.313	1.12058e-06	3.59629e-07	1.60073e-06
Streptomyces_sp.CRXT-G-22	2.40666e-06	8.04957e-07	3.79603e-06
Streptomyces_sp.NHF165	1.43459e-06	6.4947e-07	1.43598e-06
Streptomyces_sp.SCUT-3	1.32303e-06	4.75436e-07	1.76443e-06
Streptomyces_sp.NA00687	7.30059e-07	1.9674e-07	7.34677e-07
Streptomyces_sp.YIM_121038	1.22287e-06	4.23352e-07	1.42779e-06
Streptomyces_sp.So13.3	1.38044e-06	7.60327e-07	1.56579e-06
Streptomyces_sp.TLI_053	2.80317e-06	2.0076e-06	2.53338e-06
Streptomyces_sp.11-1-2	5.08905e-06	2.34439e-06	2.24493e-06
Streptomyces_sp.HF10	1.48265e-06	1.85004e-06	2.32024e-06
Streptomyces_finlayi	3.42831e-06	4.66977e-06	2.92414e-06
Streptomyces_malaysiensis	5.29748e-06	4.74801e-06	6.29339e-06
Streptomyces_sp.INS	8.51611e-07	6.71918e-07	1.12771e-06
Streptomyces_sp.DSM_40868	6.71493e-07	2.38208e-07	9.42336e-07
Streptomyces_sp.ADI95-16	6.07615e-07	2.55869e-07	8.61855e-07
Streptomyces_sp.RLB1-33	6.74453e-07	3.26699e-07	8.27881e-07
Streptomyces_sp.NA02950	5.52783e-07	3.9228e-07	6.87213e-07
Streptomyces_sp.Z022	6.99689e-07	6.99642e-07	7.09629e-07
Streptomyces_sp.HM190	4.85468e-07	2.84253e-07	5.94578e-07
Streptomyces_sp.fd1-xmd	5.77151e-07	1.89911e-07	4.89369e-07
Streptomyces_sp.WAC_01529	1.37991e-06	2.89406e-07	3.96322e-07
Streptomyces_sp.M56	2.14431e-07	0	0
Streptomyces_sp.2114.2	1.01586e-07	0	6.00466e-07
Streptomyces_sp.DUT11	1.1238e-07	0	0
Streptomyces_sp.QMT-12	6.01155e-07	3.88842e-07	1.36026e-06
Streptomyces_sp.CFMR_7	4.97567e-06	4.31956e-06	5.92333e-06
Streptomyces_sp.SS52	6.4964e-07	1.06423e-07	1.09621e-06
Streptomyces_sp.TN58	4.52375e-07	4.00622e-07	3.66128e-07
Streptomyces_sp.Tu6071	3.82292e-07	0	5.15106e-07
Streptomyces_sp.SM18	5.13832e-07	6.38257e-07	6.69724e-07
Streptomyces_sp.GS7	1.61268e-06	1.27017e-06	3.51587e-06
Streptomyces_sp.Z423-1	1.50551e-06	1.62254e-06	1.7564e-06
Streptomyces_sp.SAT1	8.4977e-07	5.13358e-07	1.70904e-06
Streptomyces_sp.CB00271	8.78108e-07	3.10249e-07	2.45543e-06
Streptomyces_sp.Go-475	1.52343e-06	3.22498e-07	2.56764e-06
Streptomyces_sp.2323.1	3.83758e-07	1.5876e-07	1.18699e-06
Streptomyces_sp.KPB2	1.10356e-07	2.20993e-07	5.14656e-06
Streptomyces_sp.NA04227	1.2653e-06	4.1337e-07	8.83251e-07
Streptomyces_sp.jing01	1.08711e-06	2.6256e-07	1.9289e-06
Streptomyces_sp.C8S0	4.25233e-07	9.71292e-08	4.62755e-07
Streptomyces_sp.Rer75	1.03279e-06	1.28839e-06	1.24732e-06
Streptomyces_sp.CRXT-Y-14	2.54206e-06	1.75138e-06	4.59374e-06
Streptomyces_sp.P3	1.61018e-06	8.37176e-07	3.53853e-06
Streptomyces_sp.T44	9.11471e-07	3.61767e-07	1.34537e-06
Streptomyces_sp.QHH-9511	7.90961e-07	2.34113e-07	1.39336e-06
Streptomyces_sp.604F	0	0	3.17896e-07
Streptomyces_sp.3214.6	4.24203e-07	6.11503e-07	6.42543e-07
Streptomyces_sp.SYP-A7193	1.08145e-06	1.53562e-06	2.02736e-06
Streptomyces_sp.S063	0	1.78068e-08	1.10311e-07
Streptomyces_sp.S1D4-11	1.43096e-06	4.21618e-07	1.55601e-07
Streptomyces_sp.3211	3.92559e-07	1.14134e-06	2.80845e-07
Streptomyces_sp.MOE7	2.72519e-07	1.16149e-07	4.32416e-07
Streptomyces_sp.NA03103	9.25161e-08	0	1.97323e-07
Streptomyces_sp.NA02536	6.03475e-07	1.18814e-07	3.45608e-07
Streptomyces_sp.W1SF4	9.33248e-07	2.08604e-07	2.04487e-06
Streptomyces_sp.GF20	1.80178e-07	0	0
Streptomyces_sp.CCM_MD2014	3.0516e-07	4.35026e-08	5.74475e-07
Streptomyces_sp.CdTB01	1.56442e-06	2.17992e-06	2.83952e-06
Streptomyces_sp.CMB-StM0423	8.49496e-07	3.02904e-07	8.46751e-07
Streptomyces_sp.NEAU-sy36	4.42731e-07	2.06126e-07	1.65784e-06
Streptomyces_venezuelae	1.00633e-05	7.20913e-06	1.7422e-05
Streptomyces_peucetius	1.45325e-06	9.7014e-07	3.74129e-06
Streptomyces_cacaoi	1.23874e-06	1.02061e-06	1.34658e-06
Streptomyces_olivoreticuli	1.02789e-06	6.76944e-07	1.71143e-06
Streptomyces_fradiae	2.01124e-05	5.75465e-06	2.31034e-05
Streptomyces_fodineus	4.99502e-07	3.96401e-07	1.60689e-06
Streptomyces_nitrosporeus	7.61233e-07	2.9037e-07	1.04422e-06
Streptomyces_exfoliatus	2.10467e-06	1.28026e-06	7.32663e-07
Streptomyces_alfalfae	7.15053e-07	0	0
Streptomyces_spongiicola	3.8159e-07	3.33049e-07	5.28015e-07
Streptomyces_rochei	1.27402e-07	2.92156e-07	0
Streptomyces_griseofuscus	3.73155e-07	0	0
Streptomyces_xinghaiensis	5.85803e-07	5.71459e-07	5.00008e-07
Streptomyces_tuirus	1.96185e-07	2.83083e-07	7.59618e-07
Streptomyces_platensis	9.94286e-07	9.84311e-07	1.52739e-06
Streptomyces_albulus	8.00634e-07	2.92072e-07	1.57769e-06
Streptomyces_vinaceus	1.49502e-06	3.70084e-07	1.31889e-06
Streptomyces_clavuligerus	7.72497e-07	7.91378e-07	1.08575e-06
Streptomyces_chartreusis	1.51254e-06	6.13009e-07	3.36026e-06
Streptomyces_lavendulae	1.50283e-06	7.44821e-07	2.43426e-06
Streptomyces_lividans	1.09602e-08	0	0
Streptomyces_pactum	6.52923e-07	5.91247e-07	1.46676e-06
Streptomyces_atratus	6.64626e-07	3.12642e-07	1.11889e-06
Streptomyces_formicae	6.49123e-07	5.3252e-07	8.13995e-07
Streptomyces_noursei	3.67398e-07	4.47418e-07	4.81129e-07
Streptomyces_albireticuli	5.15689e-07	1.65694e-07	7.23305e-07
Streptomyces_albidoflavus	6.24434e-07	6.46933e-07	2.09437e-06
Streptomyces_rectiverticillatus	5.34986e-07	4.08773e-07	6.62584e-07
Streptomyces_sampsonii	9.13636e-07	0	1.00134e-06
Streptomyces_coelicolor	1.9516e-07	0	3.5012e-08
Streptomyces_tirandamycinicus	2.1499e-07	5.33167e-08	2.53868e-07
Streptomyces_xiamenensis	1.71076e-06	1.00883e-06	2.11111e-06
Streptomyces_actuosus	7.47568e-07	1.22046e-06	9.91747e-07
Streptomyces_sviceus	1.15702e-07	0	0
Streptomyces_coeruleorubidus	9.85862e-07	7.93696e-07	1.39485e-06
Streptomyces_katrae	1.26367e-06	3.24412e-07	7.32651e-07
Streptomyces_rimosus	2.28843e-06	2.01085e-07	1.73661e-06
Streptomyces_fulvissimus	6.85515e-07	6.30865e-07	1.15648e-06
Streptomyces_aquilus	8.99655e-07	4.19674e-07	1.01852e-06
Streptomyces_griseoviridis	1.15092e-06	9.08202e-07	1.88975e-06
Streptomyces_griseorubiginosus	1.0687e-06	7.53219e-07	1.96853e-06
Streptomyces_lunaelactis	8.1057e-07	3.67758e-07	1.09249e-06
Streptomyces_galilaeus	8.4213e-07	1.08707e-06	1.46054e-06
Streptomyces_paludis	6.04003e-07	2.34225e-07	9.37739e-07
Streptomyces_violaceoruber	5.58106e-07	2.97442e-08	4.99888e-07
Streptomyces_hundungensis	7.27502e-07	2.01069e-07	6.92102e-07
Streptomyces_hawaiiensis	5.13727e-07	1.67435e-07	1.37037e-06
Streptomyces_glomeroaurantiacus	2.61023e-07	5.46821e-07	4.36132e-07
Streptomyces_alboniger	8.86198e-07	4.403e-07	6.11841e-07
Streptomyces_cyaneogriseus	1.35043e-07	5.0463e-08	5.9794e-08
Streptomyces_pluripotens	5.93848e-07	2.59563e-07	9.47629e-07
Streptomyces_niveus	1.52447e-06	9.48394e-07	1.82889e-06
Streptomyces_libani	2.61217e-07	0	3.37249e-07
Streptomyces_griseochromogenes	5.36133e-07	7.02361e-07	9.58074e-07
Streptomyces_cyaneochromogenes	9.84666e-07	5.07537e-07	1.3158e-06
Streptomyces_qinzhouensis	8.01889e-07	7.56363e-07	4.30397e-07
Streptomyces_rubrolavendulae	9.22057e-07	6.59696e-07	2.21884e-07
Streptomyces_davaonensis	4.23866e-07	4.35026e-08	7.37045e-07
Streptomyces_autolyticus	2.99976e-07	4.87031e-08	5.61461e-07
Streptomyces_leeuwenhoekii	8.32486e-07	8.56294e-08	3.59069e-07
Streptomyces_antibioticus	4.33182e-07	1.02679e-07	8.44875e-07
Streptomyces_parvulus	8.93908e-07	3.04179e-07	1.18928e-06
Streptomyces_gilvosporeus	8.3837e-07	6.07154e-07	1.15788e-06
Streptomyces_nodosus	1.29612e-06	1.02678e-06	2.09926e-06
Kitasatospora_sp.MMS16-BH015	1.54267e-06	6.71428e-07	2.6773e-06
Kitasatospora_albolonga	9.23149e-07	5.2796e-07	1.51045e-06
Kitasatospora_aureofaciens	1.83218e-07	3.36364e-08	0
Kitasatospora_sp.NA04385	8.37577e-07	2.66105e-07	7.63633e-07
Kitasatospora_setae	1.87596e-06	8.17736e-07	3.28966e-06
Streptomyces_dengpaensis	2.60445e-06	7.89229e-07	2.28843e-06
Streptacidiphilus_sp.P02-A3a	1.70594e-06	1.35203e-06	2.7868e-06
Propionimicrobium_sp.Marseille-P3275	1.36897e-05	1.06409e-05	1.82229e-05
Tessaracoccus_aquimaris	3.19053e-06	1.14362e-06	6.53362e-06
Tessaracoccus_defluvii	2.89263e-06	1.31483e-06	5.42191e-06
Tessaracoccus_timonensis	2.33059e-06	1.44898e-06	4.06896e-06
Propionibacterium_freudenreichii	2.91197e-06	1.96173e-06	8.04024e-06
Propionibacterium_acidifaciens	2.57036e-05	6.63253e-06	7.53323e-06
Propionibacterium_australiense	1.84202e-06	7.28926e-07	2.80437e-06
Cutibacterium_acnes	2.53755e-06	2.10283e-06	3.9581e-06
Pseudopropionibacterium_propionicum	8.76346e-06	6.9672e-06	1.10348e-05
Microlunatus_phosphovorus	1.06696e-06	1.4389e-06	1.65898e-06
Aeromicrobium_sp.zg-629	3.64044e-06	2.315e-06	5.4777e-06
Aeromicrobium_sp.A1-2	4.32156e-07	2.77249e-07	4.56566e-07
Aeromicrobium_sp.MF47	1.19769e-06	5.11455e-07	2.32909e-06
Kribbella_qitaiheensis	1.22323e-06	7.07793e-07	1.99772e-06
Friedmanniella_luteola	8.02442e-07	3.79021e-07	7.3136e-07
Nocardioides_sp.zg-579	4.03261e-06	2.5422e-06	5.54307e-06
Nocardioides_sp.R-3366	7.70216e-07	4.84347e-07	1.09257e-06
Nocardioides_sp.HDW12B	2.43764e-06	1.27992e-06	2.89304e-06
Nocardioides_sp.603	6.77822e-07	3.6156e-07	5.32643e-07
Nocardioides_sp.S-713	1.85729e-06	8.63502e-07	2.43228e-06
Nocardioides_sp.CF8	1.62099e-06	8.21492e-07	2.75055e-06
Nocardioides_sp.HDW12A	7.17927e-07	6.32744e-07	7.31832e-07
Nocardioides_sp.JQ2195	8.68743e-07	6.12742e-07	9.09168e-07
Nocardioides_ungokensis	1.11524e-06	1.04045e-06	1.0932e-06
Nocardioides_humi	1.40436e-06	5.28493e-07	2.41005e-06
Nocardioides_marinisabuli	7.22768e-07	8.29732e-08	5.30703e-07
Nocardioides_euryhalodurans	6.61177e-07	3.29719e-07	7.09036e-07
Nocardioides_daphniae	2.88821e-07	1.17798e-07	6.37065e-07
Nocardioides_sp.dk3136	3.96192e-07	4.32884e-07	2.74103e-07
Nocardioides_sp.SB3-45	6.16735e-07	2.36644e-07	6.7511e-07
Nocardioides_sp.MC1495	3.52263e-07	3.09173e-07	9.28502e-07
Nocardioides_sp.KUDC_5002	8.06611e-07	5.08925e-07	1.5751e-06
Nocardioides_sp.WS12	1.03218e-06	2.68562e-07	9.27705e-07
Nocardioides_sp.dk884	4.48694e-07	3.0734e-07	7.71324e-07
Nocardioides_sp.HY056	3.88457e-07	9.02376e-07	6.38877e-07
Nocardioides_sp.ZJ1313	1.04028e-06	2.95326e-07	8.1568e-07
Nocardioides_sp.78	4.62787e-07	1.4335e-07	1.81002e-07
Nocardioides_sp.S-1144	9.27305e-07	4.52322e-07	1.62882e-06
Nocardioides_sp.JS614	7.82373e-07	4.97927e-07	1.33554e-06
Nocardioides_dokdonensis	6.35019e-07	3.23912e-07	1.36746e-06
Nocardioides_seonyuensis	4.75038e-07	6.09254e-07	5.60112e-07
Nocardioides_baekrokdamisoli	8.50787e-07	2.57289e-07	2.59347e-07
Nocardioides_mesophilus	8.51679e-07	4.85411e-07	8.88263e-07
Actinosynnema_pretiosum	1.14877e-06	1.71448e-07	2.20127e-06
Amycolatopsis_methanolica	9.9722e-07	6.4466e-07	2.05337e-06
Amycolatopsis_japonica	1.87288e-06	7.73929e-07	2.44546e-06
Amycolatopsis_albispora	1.12165e-06	2.65419e-07	1.29011e-06
Amycolatopsis_orientalis	5.43048e-07	1.43717e-06	4.15856e-07
Amycolatopsis_mediterranei	1.67221e-06	1.19801e-06	2.81102e-06
Amycolatopsis_sp.YIM_10	1.21638e-06	5.05679e-07	1.31252e-06
Amycolatopsis_sp.AA4	8.27412e-07	3.77916e-07	1.35877e-06
Amycolatopsis_sp.Hca4	1.37924e-06	8.36538e-07	1.48598e-06
Amycolatopsis_keratiniphila	1.98406e-06	5.67786e-07	1.82782e-06
Amycolatopsis_sp.BJA-103	3.85956e-07	5.00516e-07	8.51092e-07
Allokutzneria_albata	2.83931e-06	8.13358e-07	4.8571e-06
Saccharothrix_syringae	3.34972e-06	1.52327e-06	5.35998e-06
Pseudonocardia_sp.CGMCC_4.1532	1.39131e-06	6.13556e-07	1.41375e-06
Pseudonocardia_sp.Gen01	2.50218e-06	1.0321e-06	2.65459e-06
Pseudonocardia_sp.EC080625-04	1.04601e-07	0	2.72001e-08
Pseudonocardia_sp.HH130629-09	7.79903e-07	9.09813e-07	1.85224e-06
Pseudonocardia_sp.AL041005-10	6.00609e-07	3.21516e-07	2.3563e-06
Pseudonocardia_sp.HH130630-07	9.78022e-07	3.81022e-07	1.39675e-06
Pseudonocardia_dioxanivorans	7.30019e-07	4.91884e-07	1.11966e-06
Pseudonocardia_autotrophica	1.25738e-06	8.85467e-07	1.98353e-06
Saccharothrix_espanaensis	1.60455e-06	1.21305e-06	2.16512e-06
Saccharomonospora_glauca	1.43231e-06	1.049e-06	1.45103e-06
Saccharomonospora_viridis	4.87192e-07	3.05706e-07	6.75129e-07
Saccharomonospora_cyanea	6.07768e-07	4.42049e-07	3.24276e-06
Saccharomonospora_sp.31sw	7.67814e-07	2.50663e-07	1.09382e-06
Saccharomonospora_azurea	1.03193e-06	5.79095e-07	1.05432e-06
Saccharomonospora_marina	7.9067e-07	2.73639e-07	1.00872e-06
Kutzneria_albida	1.68236e-06	7.71075e-07	2.19624e-06
Lentzea_guizhouensis	1.66098e-06	4.56445e-07	2.29829e-06
Actinoplanes_sp.N902-109	3.7616e-06	2.55874e-06	6.33176e-06
Actinoplanes_sp.OD6	1.48632e-06	9.83858e-07	2.61484e-06
Actinoplanes_missouriensis	1.86469e-06	9.63706e-07	4.08712e-06
Actinoplanes_friuliensis	1.60577e-06	9.41196e-07	2.49648e-06
Actinoplanes_derwentensis	1.90734e-06	1.05001e-06	2.92325e-06
Verrucosispora_sp.NA02020	2.61542e-06	1.90443e-06	5.17178e-06
Micromonospora_sp.28ISP2-46	4.80921e-06	4.90346e-06	7.7139e-06
Micromonospora_echinospora	1.2001e-06	1.3256e-06	2.03213e-06
Micromonospora_purpureochromogenes	6.75039e-07	4.53738e-07	1.00221e-06
Micromonospora_echinofusca	1.60251e-06	4.7775e-07	2.40726e-06
Micromonospora_auratinigra	7.69964e-07	6.00745e-07	1.6074e-06
Micromonospora_narathiwatensis	4.11815e-07	5.20381e-07	9.89682e-07
Micromonospora_tulbaghiae	2.26735e-06	9.81123e-07	4.48477e-06
Micromonospora_inositola	1.26305e-06	4.25348e-07	1.73392e-06
Micromonospora_echinaurantiaca	1.06904e-06	3.88847e-07	9.10233e-07
Micromonospora_krabiensis	9.05729e-07	1.31125e-06	1.44351e-06
Micromonospora_aurantiaca	8.6445e-07	4.61931e-07	1.35225e-06
Micromonospora_coriariae	5.29528e-07	6.25872e-07	1.16113e-06
Micromonospora_sp.HM134	1.94974e-06	2.62025e-07	1.83659e-06
Micromonospora_sp.WMMA2032	5.74637e-07	2.0771e-07	6.88523e-07
Micromonospora_sp.B006	3.49325e-07	7.74616e-08	5.11155e-07
Micromonospora_sp.WMMC415	8.09166e-07	4.51462e-07	9.8356e-07
Micromonospora_sp.L5	0	2.5253e-08	0
Micromonospora_chokoriensis	8.18437e-07	1.06051e-07	9.87846e-07
Micromonospora_carbonacea	1.74324e-06	5.02e-07	1.31895e-06
Micromonospora_coxensis	1.23424e-06	3.16092e-07	2.48064e-06
Micromonospora_zamorensis	1.05773e-06	4.68539e-07	2.33093e-06
Micromonospora_siamensis	1.1677e-06	5.0018e-07	1.36162e-06
Micromonospora_rifamycinica	8.93383e-07	6.34913e-07	5.61298e-07
Micromonospora_terminaliae	8.21109e-07	4.49841e-07	7.64244e-07
Phytohabitans_suffuscus	2.41932e-06	1.26594e-06	4.10346e-06
Phytohabitans_flavus	2.02072e-06	1.43884e-06	3.42052e-06
Streptosporangium_roseum	2.10278e-06	1.67586e-06	4.64622e-06
Streptosporangium_sp.caverna	2.6404e-06	1.33269e-06	3.95224e-06
Nonomuraea_sp.ATCC_55076	2.56134e-06	1.68544e-06	4.77545e-06
Thermomonospora_curvata	2.74545e-06	8.35158e-07	2.83448e-06
Actinomadura_sp.NAK00032	1.69502e-06	1.06625e-06	2.46161e-06
Actinomadura_sp.WMMB_499	1.06305e-06	7.88099e-07	1.62584e-06
Actinomadura_sp.WMMA1423	1.04453e-06	7.22086e-07	1.80151e-06
Actinomadura_amylolytica	1.99145e-06	9.17786e-07	2.92009e-06
Actinomadura_verrucosospora	2.20458e-06	1.28709e-06	2.67798e-06
Nonomuraea_nitratireducens	2.23653e-06	1.22635e-06	4.13889e-06
Nocardiopsis_dassonvillei	2.40389e-06	1.35405e-06	5.12909e-06
Nocardiopsis_alba	2.109e-06	8.91868e-07	2.3909e-06
Nocardiopsis_gilva	2.32811e-06	1.51608e-06	4.10641e-06
Kineococcus_radiotolerans	1.87786e-06	1.23629e-06	3.12824e-06
Nakamurella_sp.s14-144	7.16009e-07	4.99853e-07	1.39838e-06
Nakamurella_sp.PAMC28650	7.60799e-07	2.8771e-07	1.12593e-06
Frankia_sp.EAN1pec	1.79207e-06	1.17998e-06	4.50179e-06
Frankia_sp.QA3	9.70979e-07	5.93064e-07	1.56984e-06
Eggerthella_lenta	0.000597893	0.000205331	0.000107202
Eggerthella_sp.YY7918	1.13609e-05	7.62099e-06	1.44852e-05
Eggerthella_sp.HF-1101	2.57734e-05	7.3624e-06	1.83561e-05
Adlercreutzia_equolifaciens	8.6116e-05	2.76991e-05	0.000300795
Adlercreutzia_sp.8CFCBH1	2.78628e-05	9.55732e-06	7.92693e-05
Gordonibacter_pamelaeae	2.9695e-05	1.10636e-05	3.60609e-05
Gordonibacter_urolithinfaciens	2.93791e-05	4.26244e-06	1.7002e-05
Denitrobacterium_detoxificans	7.95244e-06	3.28256e-06	1.20277e-05
Slackia_heliotrinireducens	1.33549e-05	7.59352e-06	1.99944e-05
Arabia_massiliensis	9.94472e-06	4.29516e-06	1.16402e-05
Cryptobacterium_curtum	4.21826e-06	3.18373e-06	4.67679e-06
Phoenicibacter_congonensis	1.74948e-05	7.01353e-06	1.53721e-05
Collinsella_aerofaciens	0.00216795	0.00175379	0.00164711
Olsenella_sp.GAM18	2.40203e-05	1.98909e-05	3.27352e-05
Olsenella_sp.oral_taxon_807	1.38785e-05	1.33281e-05	1.51568e-05
Olsenella_sp.LZLJ-2	1.18172e-05	1.05811e-05	1.50838e-05
Olsenella_uli	1.26663e-05	1.15227e-05	1.82935e-05
Olsenella_timonensis	1.92417e-05	1.05594e-05	2.26116e-05
Olsenella_umbonata	1.57257e-05	1.27197e-05	2.36829e-05
Parolsenella_catena	1.7614e-05	7.97938e-06	1.82635e-05
Lancefieldella_parvula	2.44716e-05	0.000186539	9.07324e-06
Libanicoccus_massiliensis	1.83086e-05	9.71104e-06	2.17768e-05
Egibacter_rhizosphaerae	1.34968e-06	6.54706e-07	1.62139e-06
Ilumatobacter_coccineus	1.63224e-06	1.16723e-06	2.67106e-06
Rubrobacter_sp.SCSIO_52909	1.97039e-06	1.10498e-06	2.00969e-06
Baekduia_soli	2.78779e-06	2.00258e-06	6.29865e-06
Conexibacter_woesei	2.50184e-06	9.91619e-07	3.28047e-06
Crinalium_epipsammum	2.63381e-06	1.86288e-06	8.14603e-06
Stanieria_cyanosphaera	1.09041e-06	2.29734e-06	1.38025e-06
Stanieria_sp.NIES-3757	1.03352e-06	1.03121e-06	1.44722e-06
Pleurocapsa_minor	7.57434e-07	3.32575e-07	6.17321e-07
Geitlerinema_sp.PCC_7407	2.24863e-06	1.01615e-06	5.80146e-06
Moorea_producens	5.97376e-06	7.4427e-06	7.23999e-06
Oscillatoria_nigro-viridis	2.96738e-06	1.22896e-06	2.3691e-06
Microcystis_aeruginosa	1.80374e-06	2.10128e-06	3.34972e-06
Crocosphaera_subtropica	4.43074e-06	6.04676e-06	6.24308e-06
Geminocystis_sp.NIES-3708	1.82298e-06	2.20108e-06	2.09972e-06
Geminocystis_sp.NIES-3709	7.59843e-07	5.23657e-07	1.30746e-06
Gloeocapsa_sp.PCC_7428	1.70438e-06	2.67759e-06	2.07955e-06
Synechococcus_sp.JA-3-3Ab	9.15674e-06	5.87343e-06	5.58951e-06
Synechococcus_sp.WH_8101	9.13287e-07	2.39396e-07	1.24024e-06
Synechococcus_sp.MVIR-18-1	1.55495e-07	3.01184e-07	3.23265e-06
Synechococcus_sp.WH_8020	1.66621e-07	2.17444e-07	8.61326e-07
Synechococcus_elongatus	3.02495e-07	0	0
Synechococcus_sp.A18-40	0	6.60464e-07	0
Synechococcus_sp.HK01-R	1.69359e-06	1.72082e-06	4.51474e-06
Synechococcus_sp.PCC_7002	2.72116e-06	1.17316e-06	3.67234e-06
Synechococcus_sp.A15-24	1.87839e-06	2.69284e-06	9.80863e-07
Synechococcus_sp.PCC_7336	1.59469e-06	1.61362e-06	3.00361e-06
Synechococcus_sp.A15-127	1.96343e-06	2.38059e-06	1.97606e-06
Synechococcus_sp.RSCCF101	1.22966e-06	3.62738e-06	1.34844e-06
Synechococcus_sp.RS9909	6.02286e-07	2.70908e-07	5.09721e-07
Synechococcus_sp.RS9907	0	0	5.98948e-07
Synechococcus_sp.KORDI-52	6.2844e-08	1.00926e-07	2.00428e-07
Synechococcus_sp.PCC_73109	0	1.4372e-07	0
Synechococcus_sp.MIT_S9220	4.7766e-07	4.41671e-07	4.93853e-07
Synechococcus_sp.PCC_7003	1.0773e-06	6.1738e-07	1.71476e-06
Synechococcus_sp.JA-2-3Ba2-13	1.01666e-06	8.54451e-07	1.45116e-06
Synechococcus_sp.NOUM97013	1.85028e-06	1.8447e-06	3.5145e-06
Synechococcus_sp.BIOS-U3-1	7.86358e-07	4.53518e-07	1.17696e-06
Synechococcus_sp.RS9902	5.08798e-07	7.74009e-07	1.60416e-07
Synechococcus_sp.PCC_8807	3.51992e-07	0	0
Synechococcus_sp.CC9311	1.539e-06	8.41443e-07	2.20807e-06
Synechococcus_sp.A15-28	4.99831e-06	2.8554e-06	3.78044e-06
Synechococcus_sp.BOUM118	4.44885e-06	1.29127e-06	1.63883e-06
Synechococcus_sp.PROS-9-1	2.33067e-06	4.55753e-06	1.0715e-06
Synechococcus_sp.CC9902	1.58869e-06	2.23279e-06	1.52264e-06
Synechococcus_sp.ROS8604	1.32819e-06	3.86882e-08	3.70373e-06
Synechococcus_lividus	9.29672e-07	1.25445e-06	1.7814e-06
Cyanobium_sp.NS01	1.23122e-06	1.69366e-06	1.29888e-06
Cyanobium_sp.NIES-981	3.15701e-06	1.37432e-06	4.56683e-06
Leptolyngbya_sp.PCC_7376	5.33513e-06	4.46409e-06	4.36093e-06
Leptolyngbya_sp.O-77	3.77663e-06	3.57044e-06	4.61491e-06
Leptolyngbya_sp.NIES-3755	4.64173e-07	3.81675e-07	9.09477e-07
Leptolyngbya_boryana	1.99129e-06	1.35875e-06	2.58729e-06
Pseudanabaena_sp.ABRG5-3	5.11231e-07	2.91213e-06	1.33251e-06
Pseudanabaena_sp.PCC_7367	1.52382e-06	1.20915e-06	1.84726e-06
Synechocystis_sp.CACIAM_05	6.27004e-07	7.21407e-08	1.38606e-06
Synechocystis_sp.PCC_6714	1.49222e-06	1.27273e-06	7.40557e-07
Prochlorococcus_marinus	7.47005e-06	8.17841e-06	7.49628e-06
Chamaesiphon_minutus	1.15997e-06	7.22029e-07	1.55242e-06
Nostoc_carneum	8.78598e-07	7.35929e-07	1.94385e-06
Nostoc_linckia	1.26184e-06	1.58005e-06	2.53915e-06
Nostoc_sp.NIES-2111	3.50087e-06	5.91719e-06	6.07727e-06
Nostoc_sp.C057	1.13275e-06	1.10173e-06	3.95151e-06
Nostoc_sp.TCL26-01	1.52098e-06	5.92815e-07	1.20037e-06
Nostoc_sp.NIES-4103	1.83097e-06	1.35961e-06	2.12675e-06
Nostoc_sphaeroides	2.47127e-06	3.88941e-06	3.55024e-06
Trichormus_azollae	1.07914e-06	3.49427e-07	6.84109e-07
Nostoc_edaphicum	1.14676e-06	5.21778e-07	9.16167e-07
Anabaena_sp.WA102	4.23073e-07	5.87839e-07	1.41028e-06
Anabaena_cylindrica	1.59327e-06	1.76612e-06	2.23722e-06
Anabaena_sp.90	1.08766e-06	6.03661e-07	1.99101e-06
Nostoc_sp.CENA543	9.39828e-07	1.63432e-06	5.87666e-07
Nostoc_sp.C052	4.55236e-07	1.47008e-06	2.59444e-07
Nostoc_sp.Peltigera_membranacea_cyanobiont_N6	4.45351e-07	4.48041e-07	8.02974e-07
Nostoc_sp.PCC_7107	5.17791e-07	1.92361e-07	5.24099e-07
Calothrix_parasitica	3.25687e-06	1.85542e-06	3.77455e-06
Calothrix_sp.NIES-2100	2.46801e-06	5.28969e-06	1.39376e-06
Calothrix_sp.NIES-2098	2.26637e-06	2.26839e-06	3.77774e-06
Calothrix_parietina	4.06236e-07	1.01974e-06	1.12968e-06
Calothrix_brevissima	2.17202e-06	2.04487e-06	2.98514e-06
Microchaete_diplosiphon	5.28377e-07	8.96509e-06	3.1477e-07
Rivularia_sp.PCC_7116	3.23618e-06	2.3725e-06	4.9517e-06
Dolichospermum_compactum	1.1744e-06	5.28125e-07	1.13483e-06
Dolichospermum_flos-aquae	1.80457e-07	0	0
Dolichospermum_sp.UHCC_0315A	8.71487e-07	1.88848e-06	1.29873e-06
Sphaerospermopsis_kisseleviana	2.32619e-06	9.6663e-07	2.12869e-06
Anabaenopsis_circularis	7.1025e-07	4.6265e-07	7.93843e-07
Fischerella_sp.NIES-3754	1.1034e-06	1.24671e-06	2.22002e-06
Scytonema_sp.NIES-4073	1.32832e-06	5.48975e-07	1.79702e-06
Gloeobacter_kilaueensis	3.79508e-06	3.30754e-06	4.72452e-06
Mycoplasma_mycoides	5.85898e-06	4.04911e-06	6.04506e-06
Mycoplasma_capricolum	2.52976e-06	7.63291e-07	3.35082e-06
Mycoplasma_sp.Phocoena_C-264-GEN	2.23461e-06	2.07772e-06	2.29634e-06
Mycoplasma_iowae	1.93544e-06	8.6075e-07	1.86941e-06
Mycoplasma_canis	1.85899e-06	1.43525e-06	4.72082e-06
Mycoplasma_haemocanis	1.05102e-06	8.77091e-07	1.49833e-06
Mycoplasma_arginini	1.12854e-06	1.22255e-06	2.88813e-06
Mycoplasma_conjunctivae	1.6828e-06	6.72672e-07	2.4828e-06
Mycoplasma_flocculare	2.66464e-07	1.9188e-07	3.07461e-07
Mycoplasma_suis	1.99994e-07	1.09765e-07	4.06898e-07
Mycoplasma_ovipneumoniae	8.12112e-07	6.44055e-08	3.09533e-07
Mycoplasma_mobile	1.03147e-06	8.32995e-07	1.56366e-06
Mycoplasma_felis	9.78863e-07	3.32144e-07	1.32634e-06
Mycoplasma_fermentans	4.4577e-08	2.02753e-07	0
Mycoplasma_penetrans	1.50214e-06	1.46913e-06	2.30262e-06
Mycoplasma_canadense	3.11305e-06	4.04904e-06	4.38805e-06
Mycoplasma_salivarium	6.27212e-06	4.178e-06	5.74228e-06
Mycoplasma_hyopneumoniae	1.26794e-06	7.73429e-07	1.00974e-06
Mycoplasma_edwardii	7.55712e-07	6.69193e-08	6.58766e-07
Mycoplasma_columbinasale	1.74854e-07	8.59182e-08	7.91741e-07
Mycoplasma_hyosynoviae	2.14247e-07	2.72151e-08	3.28437e-07
Candidatus_Hepatoplasma_crinochetorum	8.11425e-07	3.41259e-07	7.38036e-07
Spiroplasma_helicoides	1.16894e-06	9.71355e-07	1.96337e-06
Spiroplasma_culicicola	1.63513e-06	4.64731e-07	1.68132e-06
Spiroplasma_turonicum	1.13503e-06	5.04288e-07	1.27142e-06
Spiroplasma_tabanidicola	9.8728e-07	3.87792e-07	1.34181e-06
Spiroplasma_taiwanense	9.55902e-07	1.04728e-06	2.4641e-06
Spiroplasma_litorale	1.2736e-06	7.63107e-07	2.47131e-06
Spiroplasma_eriocheiris	9.27841e-07	2.48959e-07	1.38219e-06
Spiroplasma_syrphidicola	4.96888e-07	3.73065e-07	5.82295e-07
Spiroplasma_monobiae	6.54904e-07	0	6.81207e-07
Spiroplasma_kunkelii	9.0702e-08	0	7.02767e-07
Spiroplasma_apis	6.34445e-07	8.96943e-07	9.71359e-07
Spiroplasma_corruscae	1.21794e-06	1.68618e-06	1.0672e-06
Spiroplasma_cantharicola	9.6919e-07	7.44329e-07	7.1072e-07
Spiroplasma_sp.TIUS-1	7.57534e-07	2.42942e-07	4.97602e-07
Spiroplasma_gladiatoris	2.7061e-06	2.29783e-06	4.20028e-06
Spiroplasma_citri	1.41887e-06	1.58503e-06	2.13504e-06
Spiroplasma_poulsonii	6.6217e-07	6.75704e-07	7.16872e-07
Spiroplasma_alleghenense	1.40681e-06	3.60385e-07	1.81285e-06
Mesoplasma_florum	2.47358e-06	1.76572e-06	3.03152e-06
Acholeplasma_axanthum	4.31939e-06	1.31684e-06	4.61447e-06
Acholeplasma_hippikon	2.30746e-06	1.0781e-06	2.61931e-06
Candidatus_Phytoplasma_mali	1.65676e-06	6.87362e-07	2.75762e-06
Candidatus_Izimaplasma_sp.HD	4.88188e-06	2.15784e-06	4.40581e-06
Candidatus_Phytoplasma_ziziphi	5.9072e-07	4.32095e-07	1.96175e-06
Dehalococcoides_mccartyi	1.00798e-05	5.07266e-06	1.55527e-05
Anaerolinea_thermophila	2.40452e-06	9.65525e-07	2.63237e-06
Pelolinea_submarina	4.58427e-06	3.56264e-06	6.18387e-06
Sphaerobacter_thermophilus	3.20623e-06	1.53271e-06	5.18931e-06
Thermomicrobium_roseum	3.15101e-07	9.32403e-08	3.14015e-07
Brevefilum_fermentans	2.67789e-06	2.01344e-06	2.49733e-06
Roseiflexus_castenholzii	3.8763e-06	2.20116e-06	6.23123e-06
Roseiflexus_sp.RS-1	2.17246e-06	8.75177e-07	4.03422e-06
Chloroflexus_aurantiacus	2.95564e-06	2.05276e-06	4.11057e-06
Chloroflexus_aggregans	3.61538e-06	3.03347e-06	5.50298e-06
Ktedonosporobacter_rubrisoli	3.41529e-06	2.38264e-06	4.29362e-06
Tepidiforma_bonchosmolovskayae	3.06803e-06	9.27711e-07	2.6215e-06
Candidatus_Promineofilum_breve	3.70814e-06	2.16508e-06	7.00327e-06
Deinococcus_wulumuqiensis	2.80172e-06	7.71536e-07	4.25002e-06
Deinococcus_puniceus	1.30386e-06	5.8068e-07	3.08927e-06
Deinococcus_proteolyticus	4.35679e-06	3.95239e-06	7.05904e-06
Deinococcus_sp.D7000	3.56416e-06	3.36571e-06	5.38943e-06
Deinococcus_sp.AJ005	1.46539e-06	9.81772e-07	1.72554e-06
Deinococcus_sp.NW-56	1.34495e-06	9.3129e-07	1.74068e-06
Deinococcus_irradiatisoli	1.18479e-06	7.75201e-07	1.68599e-06
Thermus_parvatiensis	3.81183e-07	2.10553e-07	1.33833e-06
Thermus_brockianus	5.86017e-07	1.09538e-06	1.10054e-06
Thermus_aquaticus	4.04135e-07	3.49313e-07	6.22635e-07
Thermus_scotoductus	2.05437e-06	1.82853e-06	4.42754e-06
Thermus_thermophilus	2.89017e-06	1.07156e-06	3.86701e-06
Thermus_sp.CCB_US3_UF1	7.49687e-07	6.23464e-07	1.53902e-06
Thermus_caldilimi	2.74434e-07	4.8013e-07	3.73762e-07
Thermus_oshimai	1.17665e-06	5.25614e-07	1.16635e-06
Oceanithermus_profundus	2.06002e-06	9.47812e-07	2.22669e-06
Meiothermus_taiwanensis	2.36093e-06	2.80669e-06	3.05328e-06
Escherichia_coli	0.0404201	0.0207889	0.0126393
Escherichia_albertii	6.18212e-05	3.57909e-05	2.66161e-05
Escherichia_fergusonii	9.25333e-05	5.26546e-05	5.34535e-05
Escherichia_marmotae	4.88447e-05	2.67435e-05	1.98147e-05
Escherichia_sp.E4742	3.5652e-05	2.14753e-05	1.36926e-05
Shigella_boydii	0.00020771	0.000164138	0.000119744
Shigella_dysenteriae	0.000126057	0.000100476	7.56391e-05
Shigella_flexneri	0.000653667	0.00210036	0.000322119
Salmonella_enterica	0.000508072	0.000421656	0.000404148
Salmonella_sp.S13	1.3225e-05	9.55904e-06	4.55206e-06
Salmonella_sp.HNK130	1.32423e-05	1.11786e-05	0
Salmonella_sp.SJTUF14178	1.59661e-07	7.84299e-07	0
Salmonella_sp.SSDFZ54	1.20912e-06	4.0511e-07	2.72001e-07
Salmonella_sp.SCFS4	0	1.3901e-06	0
Salmonella_sp.SJTUF14154	2.82483e-07	0	0
Salmonella_bongori	1.06154e-05	9.97126e-06	8.69748e-06
Klebsiella_pneumoniae	0.0129275	0.0304346	0.0156505
Klebsiella_sp.P1CD1	3.02489e-05	1.20916e-05	1.06371e-05
Klebsiella_sp.PO552	1.23104e-05	1.15391e-05	1.83134e-05
Klebsiella_sp.FDAARGOS_511	2.55671e-06	5.69666e-06	2.60642e-06
Klebsiella_sp.LY	6.6668e-06	8.70106e-06	9.35381e-06
Klebsiella_sp.BDA134-6	5.6534e-06	6.44853e-06	5.12444e-06
Klebsiella_sp.MPUS7	2.19173e-06	1.23106e-06	1.07636e-06
Klebsiella_sp.WP3-W18-ESBL-02	3.4572e-06	5.28698e-07	5.62139e-06
Klebsiella_sp.WP3-S18-ESBL-05	1.56719e-06	1.80421e-06	1.36494e-05
Klebsiella_sp.WP8-S18-ESBL-06	4.48686e-06	1.58185e-06	1.05466e-06
Klebsiella_sp.LTGPAF-6F	6.9333e-06	1.25144e-06	3.55481e-07
Klebsiella_sp.WP4-W18-ESBL-05	2.73887e-06	5.57491e-06	2.5591e-06
Klebsiella_quasipneumoniae	0.000171024	0.000162429	0.000206046
Klebsiella_aerogenes	0.000672539	8.1002e-05	6.89582e-05
Klebsiella_oxytoca	4.40066e-05	3.80031e-05	4.67803e-05
Klebsiella_grimontii	5.61889e-05	2.40339e-05	2.521e-05
Klebsiella_michiganensis	0.000114708	2.69676e-05	0.000114834
Klebsiella_variicola	0.0024982	0.000227581	0.000252465
Klebsiella_huaxiensis	4.14184e-06	3.5299e-06	3.69391e-06
Leclercia_sp.LSNIH1	4.96617e-06	8.90701e-07	4.045e-06
Leclercia_adecarboxylata	4.31828e-05	1.46555e-05	6.23398e-05
Citrobacter_freundii	0.000117296	0.00030773	0.000258236
Citrobacter_portucalensis	9.5366e-05	0.000227078	8.73492e-05
Citrobacter_werkmanii	7.84721e-06	1.34237e-05	7.07193e-06
Citrobacter_sp.RHBSTW-01044	2.28961e-07	0.000259817	3.70234e-06
Citrobacter_sp.172116965	4.41197e-07	0.000291257	4.66178e-06
Citrobacter_sp.RHBSTW-00881	5.06779e-07	6.83275e-05	7.64668e-06
Citrobacter_sp.NMI7904_11	5.55789e-06	1.05732e-05	6.55341e-06
Citrobacter_sp.RHBSTW-00021	1.76917e-06	1.59458e-05	3.83088e-05
Citrobacter_sp.RHBSTW-00976	7.06386e-07	6.93046e-07	0
Citrobacter_sp.SNU_WT2	4.69214e-06	4.81639e-06	4.06076e-06
Citrobacter_sp.RHBSTW-00570	2.27395e-07	0.000112907	3.33351e-06
Citrobacter_sp.RHB25-C09	8.26946e-06	4.15025e-06	3.53691e-06
Citrobacter_sp.RHBSTW-00986	3.02189e-06	8.42107e-05	3.451e-05
Citrobacter_sp.LUTT5	1.17473e-06	1.4134e-06	1.01281e-06
Citrobacter_sp.RHBSTW-00821	0	1.24519e-06	0
Citrobacter_sp.RHBSTW-00424	0	1.89747e-06	0
Citrobacter_sp.RHBSTW-00137	1.49522e-06	3.06511e-05	9.44615e-07
Citrobacter_sp.RHBSTW-00696	1.12772e-05	9.11878e-06	8.09915e-06
Citrobacter_rodentium	1.01499e-05	3.82778e-06	4.99614e-06
Citrobacter_farmeri	1.43918e-05	9.31112e-05	1.47298e-05
Citrobacter_koseri	7.16198e-06	6.08003e-06	0.000879602
Enterobacter_hormaechei	0.00125601	0.000202765	0.00146095
Enterobacter_cloacae	0.00340375	5.13326e-05	0.000186408
Enterobacter_asburiae	0.000763891	8.68842e-06	8.56294e-05
Enterobacter_roggenkampii	0.000333745	4.69176e-05	3.5064e-05
Enterobacter_cloacae_complex_sp.	0.000161479	3.46643e-06	2.47104e-05
Enterobacter_kobei	0.000165281	8.21941e-06	0.000478253
Enterobacter_oligotrophicus	7.50339e-05	3.60597e-06	1.13402e-05
Enterobacter_sp.RHBSTW-00175	2.78721e-05	1.94296e-06	5.69947e-06
Enterobacter_sp.N18-03635	3.23777e-05	2.41298e-06	9.56734e-06
Enterobacter_sp.E76	8.36073e-06	2.34468e-06	5.41658e-06
Enterobacter_sp.ODB01	9.58321e-06	4.30429e-07	3.7769e-05
Enterobacter_sp.638	1.69255e-05	2.55081e-06	3.74397e-06
Enterobacter_sp.RHBSTW-00994	2.56248e-05	2.64275e-06	3.98248e-06
Enterobacter_sp.JUb54	7.86646e-06	3.6017e-06	3.14093e-06
Enterobacter_soli	3.42264e-05	1.46507e-06	3.39067e-06
Enterobacter_bugandensis	0.00128852	1.02221e-06	1.71954e-05
Lelliottia_jeotgali	8.71494e-06	1.9722e-06	8.09478e-06
Lelliottia_amnigena	1.44429e-05	4.32501e-06	5.42315e-06
Kosakonia_sacchari	4.41948e-06	1.57964e-06	5.32307e-06
Kosakonia_arachidis	2.96006e-06	1.3453e-06	1.22196e-06
Kosakonia_radicincitans	6.74633e-06	2.24728e-06	6.29872e-06
Kosakonia_oryzae	3.0312e-06	8.59617e-07	9.47763e-07
Kosakonia_cowanii	7.87661e-06	4.44914e-06	1.28146e-05
Kosakonia_sp.SMBL-WEM22	4.53666e-06	2.60086e-06	5.19444e-06
Enterobacteriaceae_endosymbiont_of_Donacia_bicoloricornis	9.73802e-07	4.16471e-07	1.78069e-06
Enterobacteriaceae_endosymbiont_of_Donacia_tomentosa	6.45424e-07	1.81557e-07	3.54502e-07
Raoultella_terrigena	6.7342e-06	7.53884e-06	3.20638e-05
Raoultella_planticola	1.08607e-05	1.56958e-05	6.38384e-05
Raoultella_ornithinolytica	4.11054e-05	0.00156829	0.000200632
Candidatus_Gullanella_endobia	2.75687e-06	1.89598e-06	3.01076e-06
Candidatus_Hamiltonella_defensa	2.06929e-06	9.00678e-07	1.00951e-06
Candidatus_Tachikawaea_gelatinosa	5.1192e-07	5.90878e-07	6.39226e-07
Candidatus_Annandia_adelgestsuga	1.2339e-06	7.62048e-07	1.51471e-06
Blochmannia_endosymbiont_of_Polyrhachis_Hedomyrma_turneri	5.16413e-07	3.14664e-07	6.92368e-07
Blochmannia_endosymbiont_of_Camponotus_nipponensis	5.52253e-07	7.36327e-08	1.51976e-07
Blochmannia_endosymbiont_of_Colobopsis_nipponica	1.99791e-07	5.82793e-08	1.493e-07
Candidatus_Blochmannia_vafer	2.75189e-07	6.4927e-07	1.62759e-07
Blochmannia_endosymbiont_of_Camponotus_Colobopsis_obliquus	1.82897e-07	1.77649e-07	1.32994e-07
Cedecea_neteri	1.31793e-05	7.6162e-06	9.79291e-06
Cedecea_sp.FDAARGOS_727	3.2739e-06	1.00564e-06	2.4894e-06
Cedecea_lapagei	1.05248e-05	1.34403e-06	1.70983e-06
Pseudescherichia_vulneris	5.78994e-06	2.64836e-06	4.10223e-06
Phytobacter_ursingii	3.76459e-06	1.20914e-06	1.56424e-06
Pluralibacter_gergoviae	7.87761e-06	4.55919e-06	4.59925e-06
Enterobacter_lignolyticus	8.07517e-06	3.93895e-06	6.40095e-06
Cronobacter_condimenti	2.53408e-06	1.31191e-06	1.63137e-06
Cronobacter_sakazakii	2.20908e-05	1.27985e-05	8.34521e-06
Izhakiella_sp.KSNA2	4.62748e-06	2.47585e-06	3.35195e-06
Gibbsiella_quercinecans	3.00557e-06	2.84742e-06	2.92916e-06
Scandinavium_goeteborgense	5.94985e-06	2.35572e-06	3.14158e-06
Kluyvera_intermedia	1.68021e-05	1.57193e-05	1.47877e-05
Atlantibacter_hermannii	5.13563e-06	2.73034e-06	2.90768e-06
Shimwellia_blattae	9.88596e-06	2.63199e-06	2.91977e-06
Buttiauxella_agrestis	3.03856e-06	1.10453e-06	1.87282e-06
Buttiauxella_sp.3AFRM03	2.61045e-06	1.31146e-06	1.70687e-06
Morganella_morganii	4.70223e-05	0.000220758	2.28034e-05
Photorhabdus_thracensis	1.74611e-06	2.2667e-06	4.59946e-06
Photorhabdus_laumondii	9.0451e-07	5.37346e-07	1.37595e-06
Providencia_heimbachae	5.85574e-06	1.72662e-05	9.0276e-06
Providencia_stuartii	2.67684e-06	3.31829e-06	3.97793e-06
Providencia_alcalifaciens	2.09067e-06	3.10081e-06	2.78296e-06
Providencia_rustigianii	1.355e-06	8.2853e-07	1.5919e-06
Providencia_rettgeri	7.13256e-06	6.50788e-06	1.08723e-05
Xenorhabdus_hominickii	1.10397e-06	3.07892e-07	1.44475e-06
Xenorhabdus_doucetiae	6.30297e-07	3.03574e-07	6.31331e-07
Xenorhabdus_poinarii	6.40581e-07	3.31845e-07	3.55218e-07
Xenorhabdus_bovienii	1.19793e-06	1.17271e-06	2.63052e-06
Arsenophonus_endosymbiont_of_Aphis_craccivora	2.81507e-06	2.76137e-06	4.48003e-06
Candidatus_Arsenophonus_lipoptenae	4.5375e-07	4.13417e-07	9.05854e-07
Proteus_vulgaris	1.32311e-05	0.000151392	5.94498e-06
Candidatus_Pantoea_carbekii	2.06731e-06	2.75445e-06	7.86018e-06
Pantoea_sp.201603H	2.52598e-06	1.33628e-06	3.8462e-06
Pantoea_sp.PSNIH1	2.79781e-06	1.14988e-06	5.83753e-06
Pantoea_alhagi	1.45759e-06	9.27969e-07	2.11871e-06
Pantoea_stewartii	4.50161e-06	2.88305e-06	4.56978e-06
Pantoea_agglomerans	9.86216e-06	1.15817e-06	7.03263e-06
Pantoea_eucalypti	1.72419e-07	0	7.60668e-07
[truncated: 4,642 more rows]
